# Supplementary material for: HIV Nef-mediated WAVE2-ARP2/3 inhibition underlies CD4+ T-cell lamellipodial abnormalities and immune dysfunction
Source: mBio. 2026 Mar 30;17(5):e03917-25. doi: 10.1128/mbio.03917-25 (PMC13170354; doi:10.1128/mbio.03917-25)
Supplement: Supplemental Tables — Tables S1 to S3. [file mbio.03917-25-s0002.xlsx]

## Sheet: 1A. ST CLINICAL CHARACTERISTICS
Table 1. Summary of Participant Demographics and Clinical Parameters
	Participant 1	Participant 2	Participant 3
Demographics
Gender	Male	Male	Male
Age (years)	29	22	52
Clinical Data at Biopsy
Tissue Embed Method	FFPE	FFPE	FFPE
CD4 Tc (cells/ul) at day of biopsy	217	226	410
% of CD4 Tc at day of biopsy	12	13	30
CD8 Tc (cells/ul) at day of biopsy	1119	1013	227
% of CD8 Tc at day of biopsy	63	59	16
CD4:CD8	0.19	0.22	1.8
pVL (ARN copies/ml)	263811	391929	<40
Log pVL	5.42	5.59	0

## Sheet: 1B. ST CD4+ T TOP DEG-FFPE
Top 20 Genes Downregulated in HIV+ART-
gene	p_val	avg_log2FC	pct.1	pct.2	p_val_adj	avg_log2FC > 0
IGHM	2.19293e-157	-1.53211	0.081	0.869	3.93478e-153	FALSE
LTB	7.04207e-131	-2.34702	0.056	0.767	1.26356e-126	FALSE
JCHAIN	1.64132e-128	-2.85594	0.047	0.731	2.94501e-124	FALSE
ILF3	6.53939e-127	-2.97961	0.018	0.665	1.17336e-122	FALSE
ATP5IF1	1.19446e-122	-1.424	0.04	0.702	2.14322e-118	FALSE
ARHGAP45	5.1575e-120	-2.26459	0.055	0.725	9.25409e-116	FALSE
CCR7	6.57108e-120	-1.83746	0.015	0.632	1.17905e-115	FALSE
SEPTIN1	1.32376e-119	-1.3682	0.027	0.663	2.37521e-115	FALSE
EEF1B2	1.62492e-118	-2.58078	0.02	0.639	2.91559e-114	FALSE
ARPC2	4.59574e-117	-1.90597	0.061	0.73	8.24614e-113	FALSE
DDRGK1	5.13146e-117	-2.71028	0.024	0.644	9.20738e-113	FALSE
JAK3	7.87822e-116	-2.51368	0.029	0.652	1.41359e-111	FALSE
CTSD	1.20732e-115	-1.20728	0.032	0.659	2.16629e-111	FALSE
DGKA	5.98961e-115	-1.26345	0.024	0.638	1.07472e-110	FALSE
IER5	2.47496e-114	-2.84649	0.011	0.599	4.44082e-110	FALSE
ARPC4	2.61055e-112	-1.36511	0.032	0.648	4.68411e-108	FALSE
ARHGAP22	2.87742e-112	-2.43596	0.008	0.583	5.16295e-108	FALSE
SKAP1	4.61148e-112	-2.50127	0.02	0.615	8.27438e-108	FALSE
TRBJ2-2	1.80835e-110	-3.47941	0.015	0.597	3.24473e-106	FALSE
ARPC1B	2.845e-110	-1.05075	0.05	0.684	5.10479e-106	FALSE
Top 20 Genes upregulated in HIV+ART-
gene	p_val	avg_log2FC	pct.1	pct.2	p_val_adj	avg_log2FC > 0
CDC42SE1	1.32888e-96	1.38941	0.03	0.582	2.38442e-92	TRUE
EHBP1L1	6.65853e-96	1.50273	0.026	0.567	1.19474e-91	TRUE
SRSF11	9.08956e-95	1.5073	0.04	0.598	1.63094e-90	TRUE
BRD4	6.56758e-92	1.59076	0.021	0.538	1.17842e-87	TRUE
ACAP1	3.47184e-89	1.81617	0.027	0.544	6.22952e-85	TRUE
STAT3	1.15371e-85	1.88929	0.012	0.488	2.07011e-81	TRUE
LASP1	9.83171e-85	1.36831	0.03	0.532	1.7641e-80	TRUE
ARAP1	1.2412e-81	1.02018	0.032	0.522	2.22708e-77	TRUE
CORO7	2.24597e-81	1.33931	0.017	0.481	4.02994e-77	TRUE
GMFG	2.56975e-81	1.17186	0.03	0.517	4.61091e-77	TRUE
SEPTIN2	1.52072e-80	1.28388	0.04	0.537	2.72864e-76	TRUE
HSPA8	2.43066e-80	1.50769	0.041	0.541	4.36133e-76	TRUE
SIPA1	8.28723e-80	1.81868	0.023	0.491	1.48698e-75	TRUE
PA2G4	8.56388e-80	1.42679	0.041	0.538	1.53662e-75	TRUE
RHOA	1.11809e-78	1.51478	0.059	0.579	2.0062e-74	TRUE
DRAP1	5.97471e-75	1.58202	0.064	0.574	1.07204e-70	TRUE
TAP1	3.5518e-74	1.00224	0.02	0.458	6.373e-70	TRUE
NOM1	7.98874e-74	1.02554	0.017	0.447	1.43342e-69	TRUE
FKBP3	4.3152e-73	1.49873	0.018	0.448	7.74277e-69	TRUE
GABARAPL2	1.34352e-72	1.10706	0.029	0.474	2.41067e-68	TRUE

## Sheet: 1C. ST CD4+ T DEG-FFPE
gene	p_val	avg_log2FC	pct.1	pct.2	p_val_adj
IGHM	2.19293e-157	-1.53211	0.081	0.869	3.93478e-153
IGHJ6	4.88012e-143	0.266571	0.056	0.808	8.7564e-139
LTB	7.04207e-131	-2.34702	0.056	0.767	1.26356e-126
JCHAIN	1.64132e-128	-2.85594	0.047	0.731	2.94501e-124
ILF3	6.53939e-127	-2.97961	0.018	0.665	1.17336e-122
HNRNPUL1	1.56265e-123	-0.920238	0.081	0.79	2.80386e-119
ATP5IF1	1.19446e-122	-1.424	0.04	0.702	2.14322e-118
GABARAP	9.43902e-122	-0.537542	0.059	0.742	1.69364e-117
CORO1A	3.43494e-120	-0.873054	0.102	0.784	6.16332e-116
ARHGAP45	5.1575e-120	-2.26459	0.055	0.725	9.25409e-116
CCR7	6.57108e-120	-1.83746	0.015	0.632	1.17905e-115
DIDO1	8.94116e-120	-0.751843	0.035	0.681	1.60431e-115
SEPTIN1	1.32376e-119	-1.3682	0.027	0.663	2.37521e-115
EEF1B2	1.62492e-118	-2.58078	0.02	0.639	2.91559e-114
RBM3	1.03035e-117	-0.99126	0.04	0.687	1.84876e-113
ARPC2	4.59574e-117	-1.90597	0.061	0.73	8.24614e-113
DDRGK1	5.13146e-117	-2.71028	0.024	0.644	9.20738e-113
MARCKS	6.33131e-117	-0.959938	0.033	0.668	1.13603e-112
JAK3	7.87822e-116	-2.51368	0.029	0.652	1.41359e-111
CTSD	1.20732e-115	-1.20728	0.032	0.659	2.16629e-111
TUBA4A	1.50238e-115	-0.937231	0.017	0.62	2.69573e-111
DGKA	5.98961e-115	-1.26345	0.024	0.638	1.07472e-110
IER5	2.47496e-114	-2.84649	0.011	0.599	4.44082e-110
ARPC4	2.61055e-112	-1.36511	0.032	0.648	4.68411e-108
ARHGAP22	2.87742e-112	-2.43596	0.008	0.583	5.16295e-108
SKAP1	4.61148e-112	-2.50127	0.02	0.615	8.27438e-108
RASSF4	7.10409e-111	0.227555	0.014	0.594	1.27469e-106
LIMD2	1.31891e-110	-0.771353	0.055	0.696	2.36652e-106
TRBJ2-2	1.80835e-110	-3.47941	0.015	0.597	3.24473e-106
MRFAP1L1	2.60553e-110	-0.992329	0.053	0.69	4.6751e-106
ARPC1B	2.845e-110	-1.05075	0.05	0.684	5.10479e-106
AKAP17A	3.33527e-110	-2.14092	0.027	0.627	5.98448e-106
EIF4H	6.40418e-110	0.174788	0.041	0.661	1.1491e-105
GRK2	7.4107e-110	-0.988281	0.053	0.69	1.3297e-105
TNKS2	8.59677e-109	-1.0135	0.023	0.61	1.54252e-104
SBNO2	1.2261e-108	-1.54203	0.017	0.594	2.19999e-104
EEF2	8.25557e-108	-1.01902	0.081	0.738	1.4813e-103
LSP1	1.80587e-107	-0.824637	0.064	0.702	3.24028e-103
CIRBP	3.07513e-107	-0.900276	0.056	0.687	5.51771e-103
LRCH4	5.53241e-107	-2.46364	0.026	0.611	9.9268e-103
SIGIRR	1.13559e-106	-1.10617	0.012	0.574	2.03759e-102
SRRT	1.94019e-106	0.706682	0.049	0.665	3.48127e-102
ANKRD11	2.13409e-106	-1.5719	0.036	0.636	3.82919e-102
SRSF5	2.41478e-106	-1.41989	0.04	0.644	4.33285e-102
FGD2	3.00341e-106	-2.26107	0.023	0.599	5.38902e-102
CD37	5.01253e-106	-1.83772	0.033	0.627	8.99399e-102
CDC25B	5.4433e-106	-1.86285	0.021	0.595	9.76691e-102
S100A6	5.55391e-106	-0.521934	0.068	0.71	9.96538e-102
COTL1	2.29211e-105	-1.97968	0.026	0.604	4.11273e-101
TTC3	2.99723e-105	-2.19655	0.024	0.601	5.37793e-101
LAPTM5	1.11411e-104	-0.480746	0.064	0.694	1.99905e-100
ANP32E	1.64516e-104	-1.19934	0.05	0.661	2.95191e-100
SQSTM1	1.03658e-103	-1.28683	0.067	0.7	1.85993e-99
WNK1	1.45109e-103	-1.14553	0.058	0.677	2.60369e-99
UBA52	1.47587e-103	-0.404541	0.084	0.728	2.64816e-99
IL32	1.57521e-103	-1.68862	0.036	0.624	2.8264e-99
MYH9	1.96419e-103	-1.35836	0.049	0.656	3.52434e-99
UBXN6	3.03168e-103	-1.47313	0.029	0.603	5.43974e-99
SRRM2	3.92447e-103	-1.53573	0.079	0.721	7.04168e-99
PTGES3	4.22187e-103	-0.60796	0.044	0.643	7.57531e-99
BCL9L	7.37991e-103	-1.87939	0.021	0.583	1.32418e-98
FCGRT	1.48686e-102	-1.52346	0.071	0.702	2.66787e-98
VIM	3.46386e-102	0.593216	0.047	0.647	6.2152e-98
NME3	3.68719e-102	-2.49765	0.027	0.595	6.61593e-98
ARHGAP4	5.67371e-102	-0.983104	0.017	0.567	1.01803e-97
PFN1	7.07418e-102	-1.0767	0.105	0.749	1.26932e-97
DDX17	8.05018e-102	-0.82778	0.068	0.69	1.44444e-97
CREBZF	1.34329e-101	-1.5954	0.049	0.647	2.41026e-97
TLE5	2.46862e-101	-2.75573	0.021	0.577	4.42944e-97
WDR1	2.60058e-101	-1.11835	0.015	0.561	4.66621e-97
CRLF3	2.70388e-101	0.241221	0.029	0.597	4.85157e-97
IKBKB	4.73519e-101	-0.108051	0.038	0.619	8.49636e-97
CTC1	4.87702e-101	-0.814354	0.018	0.567	8.75083e-97
CDK6	6.40494e-101	-2.64827	0.021	0.574	1.14924e-96
SRSF3	1.42803e-100	-0.912598	0.036	0.614	2.56231e-96
GOLPH3	1.57227e-100	-0.820398	0.058	0.664	2.82113e-96
CD3E	2.96844e-100	-2.8143	0.02	0.569	5.32627e-96
EVL	5.48836e-100	-2.06115	0.038	0.615	9.84776e-96
PSAP	6.64247e-100	-1.30057	0.074	0.701	1.19186e-95
G3BP2	6.8982e-100	-0.660884	0.059	0.665	1.23774e-95
RIPOR2	7.80271e-100	-0.234808	0.041	0.623	1.40004e-95
FLT3LG	8.03436e-100	-0.740966	0.021	0.571	1.4416e-95
GNAS	8.14155e-100	-1.6688	0.055	0.655	1.46084e-95
AURKAIP1	1.23449e-99	-0.695501	0.049	0.636	2.21505e-95
PCBP1	1.39741e-99	-0.5248	0.056	0.659	2.50737e-95
CD44	3.92996e-99	-1.80607	0.023	0.573	7.05153e-95
RASA2	4.78743e-99	-0.565688	0.033	0.601	8.59009e-95
TRAF5	5.51853e-99	-1.63622	0.024	0.575	9.90189e-95
ARHGEF1	6.72592e-99	-0.663266	0.055	0.648	1.20683e-94
EML3	1.1084e-98	-2.23673	0.015	0.55	1.98879e-94
GGNBP2	1.17971e-98	-1.89457	0.021	0.566	2.11675e-94
OS9	2.12366e-98	-0.960855	0.041	0.615	3.81048e-94
LTBP3	2.26555e-98	-3.21483	0.015	0.549	4.06507e-94
DEF6	4.52552e-98	-1.40589	0.014	0.544	8.12013e-94
TNFAIP2	5.78957e-98	-0.738442	0.018	0.556	1.03882e-93
LYZ	7.292e-98	-1.45943	0.03	0.586	1.3084e-93
RHOF	1.42716e-97	-2.98677	0.006	0.521	2.56076e-93
GSTP1	2.56633e-97	-1.42798	0.023	0.565	4.60476e-93
FLOT2	4.59512e-97	-1.81453	0.024	0.567	8.24502e-93
PABPC1	5.61096e-97	-0.380246	0.081	0.701	1.00677e-92
EID1	9.36941e-97	-0.75087	0.029	0.578	1.68115e-92
RBL2	1.15085e-96	-2.78135	0.017	0.546	2.06496e-92
CDC42SE1	1.32888e-96	1.38941	0.03	0.582	2.38442e-92
ATP9B	4.02803e-96	-2.56172	0.015	0.54	7.2275e-92
SMAP2	4.90229e-96	-1.34937	0.023	0.56	8.79618e-92
EHBP1L1	6.65853e-96	1.50273	0.026	0.567	1.19474e-91
EIF4A1	7.37214e-96	0.576837	0.04	0.602	1.32278e-91
IKZF1	1.11666e-95	-1.57044	0.036	0.594	2.00363e-91
DENND2D	1.921e-95	-3.09161	0.017	0.541	3.44684e-91
PPP1R9B	2.17687e-95	-0.873467	0.021	0.553	3.90595e-91
SAP25	2.71455e-95	-3.96998	0.009	0.52	4.87071e-91
STK4	3.62117e-95	-2.03699	0.012	0.528	6.49746e-91
ITM2B	3.76363e-95	-0.883108	0.094	0.729	6.75309e-91
CNDP2	4.02341e-95	-1.17946	0.049	0.62	7.21921e-91
ACTR3	4.64378e-95	-1.63193	0.043	0.607	8.33234e-91
COPZ1	6.76839e-95	-1.28759	0.023	0.554	1.21445e-90
SRSF11	9.08956e-95	1.5073	0.04	0.598	1.63094e-90
RHOT2	3.27113e-94	-2.59851	0.015	0.532	5.86939e-90
PLEC	3.50369e-94	-2.05816	0.032	0.575	6.28667e-90
TMEM259	4.22331e-94	-1.93191	0.026	0.56	7.57789e-90
SGPP1	1.51076e-93	-1.53323	0.018	0.537	2.71076e-89
TGOLN2	2.0903e-93	-1.27587	0.023	0.549	3.75063e-89
CCDC130	2.9629e-93	-2.22321	0.017	0.532	5.31633e-89
ARHGAP9	4.55077e-93	-1.1521	0.038	0.587	8.16545e-89
PSIP1	1.47391e-92	-2.01887	0.029	0.558	2.64464e-88
CTNNB1	1.49267e-92	-2.20018	0.021	0.541	2.6783e-88
VOPP1	1.86782e-92	-1.69903	0.021	0.541	3.35143e-88
BCL2	2.59024e-92	-3.76869	0.017	0.528	4.64767e-88
SERF2	3.00716e-92	-0.827251	0.082	0.689	5.39575e-88
BIRC3	3.45505e-92	-2.53087	0.018	0.532	6.19939e-88
TBC1D4	3.49346e-92	-1.10729	0.033	0.571	6.26831e-88
LPCAT1	4.5207e-92	-2.09008	0.029	0.557	8.1115e-88
CIITA	4.79657e-92	-1.37587	0.038	0.581	8.60648e-88
ARHGAP17	5.54767e-92	-0.725068	0.027	0.554	9.95418e-88
BRD4	6.56758e-92	1.59076	0.021	0.538	1.17842e-87
GSTK1	7.10352e-92	-2.2326	0.026	0.55	1.27458e-87
FCMR	7.85773e-92	-1.57932	0.021	0.538	1.40991e-87
LAMTOR4	9.07931e-92	-0.722056	0.03	0.562	1.6291e-87
HNRNPR	9.41688e-92	-0.807442	0.026	0.55	1.68967e-87
DDX5	1.26727e-91	-0.24437	0.114	0.749	2.27386e-87
DDX24	1.34167e-91	-0.395795	0.036	0.577	2.40736e-87
TPM2	1.95854e-91	-0.94297	0.044	0.59	3.51421e-87
KDM2B	2.12007e-91	-2.1348	0.009	0.504	3.80404e-87
USP22	2.23205e-91	-1.5998	0.033	0.567	4.00496e-87
SRSF2	2.29136e-91	-1.31718	0.036	0.575	4.11139e-87
H1FX	2.84936e-91	-2.14277	0.017	0.524	5.1126e-87
PPP4R3A	3.20068e-91	0.540848	0.02	0.532	5.74297e-87
TBC1D10C	4.14196e-91	-1.19255	0.026	0.548	7.43192e-87
PLEKHG2	4.82874e-91	-1.53683	0.02	0.53	8.6642e-87
BPTF	5.84953e-91	0.203549	0.014	0.515	1.04958e-86
TRBC2	1.54418e-90	-0.942767	0.02	0.529	2.77073e-86
MINK1	3.01224e-90	-1.46561	0.006	0.491	5.40487e-86
PPP6R2	8.11543e-90	-1.1352	0.032	0.557	1.45615e-85
CCDC12	8.13695e-90	-0.666629	0.03	0.553	1.46001e-85
NFKB2	2.287e-89	-1.69152	0.021	0.528	4.10356e-85
ITGB2	3.40538e-89	-1.27478	0.027	0.544	6.11028e-85
ACAP1	3.47184e-89	1.81617	0.027	0.544	6.22952e-85
SLFN5	5.61233e-89	-0.569573	0.024	0.534	1.00702e-84
C4orf3	5.90229e-89	-0.85188	0.036	0.565	1.05905e-84
FLII	6.99064e-89	0.440048	0.043	0.581	1.25433e-84
SRSF1	1.1531e-88	-1.62915	0.023	0.529	2.06901e-84
PNISR	1.3157e-88	-0.296795	0.053	0.607	2.36076e-84
ENO1	1.39193e-88	-1.35621	0.032	0.552	2.49754e-84
PRRC2C	2.56967e-88	-0.722201	0.117	0.747	4.61076e-84
FYB1	2.81341e-88	-1.20866	0.027	0.54	5.0481e-84
S100A4	3.057e-88	-2.023	0.018	0.515	5.48517e-84
KDM6B	3.75192e-88	-2.36216	0.018	0.515	6.73207e-84
SUN2	5.23855e-88	-0.500595	0.032	0.55	9.39954e-84
DBNL	7.15043e-88	-1.23987	0.012	0.497	1.283e-83
PSD4	8.07987e-88	-2.07211	0.015	0.505	1.44977e-83
IL2RG	8.84541e-88	-1.75138	0.017	0.509	1.58713e-83
OGA	1.09621e-87	-0.305555	0.03	0.545	1.96692e-83
ANXA6	1.50445e-87	-1.72067	0.017	0.508	2.69943e-83
IRF1	1.72518e-87	-1.13906	0.033	0.552	3.09549e-83
HLA-DOA	1.97531e-87	-2.087	0.029	0.536	3.5443e-83
TRAJ18	2.19631e-87	-1.67797	0.023	0.524	3.94084e-83
HSPA5	2.44664e-87	-0.540359	0.055	0.603	4.39001e-83
NOP53	3.86146e-87	-1.04368	0.056	0.608	6.92862e-83
ELMSAN1	5.0907e-87	-0.6423	0.011	0.489	9.13425e-83
PIK3CD	5.1642e-87	-1.61584	0.026	0.53	9.26613e-83
TRAF1	7.02108e-87	-1.63131	0.015	0.501	1.25979e-82
CYTH1	8.06608e-87	-2.00858	0.02	0.513	1.4473e-82
PNN	1.02941e-86	0.631984	0.047	0.583	1.84706e-82
TYK2	1.11699e-86	-1.8061	0.017	0.504	2.00422e-82
PTGDS	2.24396e-86	-1.16616	0.16	0.811	4.02634e-82
EIF2B5	3.06593e-86	-1.12784	0.015	0.499	5.50121e-82
ZFP36L1	3.62025e-86	-0.293901	0.036	0.554	6.49581e-82
RNF216	6.02937e-86	-2.56029	0.005	0.468	1.08185e-81
TNK2	7.51392e-86	-1.27348	0.047	0.579	1.34822e-81
YY1	9.02204e-86	-2.96723	0.012	0.488	1.61883e-81
TCF25	9.90345e-86	0.998677	0.047	0.579	1.77698e-81
IL4R	1.03193e-85	-1.76857	0.014	0.492	1.85159e-81
STAT3	1.15371e-85	1.88929	0.012	0.488	2.07011e-81
RBM42	1.30271e-85	-2.28918	0.033	0.541	2.33746e-81
EIF4A2	1.58222e-85	-0.561098	0.029	0.532	2.83898e-81
FUS	1.77265e-85	-1.03083	0.059	0.608	3.18066e-81
POLR2G	2.00349e-85	-1.49617	0.021	0.511	3.59486e-81
PGGHG	2.21329e-85	-2.10673	0.029	0.53	3.9713e-81
ZNF783	2.2396e-85	-1.88804	0.024	0.519	4.01851e-81
HSP90AA1	2.62388e-85	0.248388	0.044	0.57	4.70803e-81
FNBP1	3.17005e-85	-0.346016	0.033	0.542	5.68802e-81
LBH	3.20649e-85	0.123825	0.036	0.55	5.7534e-81
WDR82	5.8361e-85	-0.395014	0.02	0.505	1.04717e-80
CLEC2D	6.64203e-85	-0.69558	0.029	0.529	1.19178e-80
EEF1G	7.69513e-85	-3.03176	0.011	0.48	1.38074e-80
LASP1	9.83171e-85	1.36831	0.03	0.532	1.7641e-80
ANKRD13D	1.23127e-84	-0.876268	0.023	0.512	2.20927e-80
TRA2A	2.11569e-84	-1.25058	0.029	0.526	3.79618e-80
NUMA1	2.11892e-84	-0.374358	0.021	0.507	3.80198e-80
SF3B1	2.54548e-84	-1.91448	0.029	0.526	4.56736e-80
DDX56	2.63382e-84	-3.67804	0.009	0.474	4.72587e-80
SLC25A3	3.74171e-84	-1.23805	0.029	0.525	6.71375e-80
LTBP4	4.34906e-84	-0.48349	0.021	0.505	7.80352e-80
DDIT4	5.63886e-84	-0.309389	0.024	0.513	1.01178e-79
HLA-DQA1	6.904e-84	-4.40921	0.002	0.451	1.23878e-79
FOXO1	8.48076e-84	0.676109	0.018	0.496	1.5217e-79
COPS9	9.17787e-84	-3.69534	0.008	0.467	1.64679e-79
TRAF3IP3	9.22275e-84	-0.585062	0.021	0.504	1.65484e-79
FAM193B	1.71353e-83	-0.998433	0.024	0.511	3.07458e-79
CLASRP	1.94297e-83	0.435319	0.027	0.519	3.48627e-79
WIPF1	2.22699e-83	-0.914753	0.033	0.534	3.99589e-79
LUC7L2	3.59614e-83	-1.63077	0.021	0.501	6.45255e-79
TAPBP	3.66056e-83	-1.00641	0.043	0.557	6.56814e-79
FLNA	4.04986e-83	0.475132	0.103	0.705	7.26666e-79
DOCK8	8.50927e-83	-1.70755	0.024	0.508	1.52682e-78
ASCC3	2.3239e-82	-1.96771	0.023	0.501	4.16977e-78
PCSK7	2.65328e-82	-2.20041	0.017	0.485	4.76078e-78
COPE	2.82228e-82	-0.584258	0.021	0.497	5.06402e-78
ARPC3	3.68984e-82	-2.63604	0.018	0.488	6.62068e-78
PPIB	4.01077e-82	-0.628016	0.043	0.552	7.19652e-78
SMARCE1	4.55377e-82	-0.669549	0.036	0.536	8.17083e-78
CHMP7	4.62294e-82	-2.75646	0.011	0.468	8.29493e-78
LUC7L3	5.56352e-82	0.512018	0.047	0.561	9.98262e-78
USP4	7.23657e-82	-2.43415	0.008	0.459	1.29846e-77
CAPZA2	8.29913e-82	-1.46901	0.036	0.534	1.48911e-77
EIF4B	8.31701e-82	-0.249771	0.03	0.52	1.49232e-77
PPP2R5C	1.19402e-81	-0.54822	0.041	0.546	2.14243e-77
ARAP1	1.2412e-81	1.02018	0.032	0.522	2.22708e-77
RBM6	1.41901e-81	-0.264709	0.029	0.515	2.54612e-77
PILRB	1.52938e-81	0.109963	0.02	0.491	2.74417e-77
HIST1H1E	1.77941e-81	-0.402644	0.103	0.697	3.19279e-77
CCL21	1.78709e-81	-0.943252	0.143	0.743	3.20658e-77
TOMM7	1.95838e-81	-2.73815	0.012	0.47	3.51391e-77
PHRF1	2.06837e-81	-0.540407	0.023	0.497	3.71128e-77
CORO7	2.24597e-81	1.33931	0.017	0.481	4.02994e-77
GMFG	2.56975e-81	1.17186	0.03	0.517	4.61091e-77
CARD8	3.84981e-81	-1.78396	0.038	0.536	6.90772e-77
SNRNP70	4.02746e-81	-0.310856	0.155	0.787	7.22648e-77
ARHGAP25	4.19956e-81	-1.26539	0.015	0.476	7.53528e-77
COX7A2	4.38938e-81	-2.0387	0.018	0.484	7.87587e-77
USF2	4.61239e-81	-1.00715	0.021	0.492	8.27602e-77
FOXP1	4.7554e-81	-1.93216	0.017	0.48	8.53262e-77
MACF1	4.93833e-81	-1.47606	0.03	0.516	8.86085e-77
TELO2	8.227e-81	-1.37056	0.017	0.479	1.47617e-76
HIST1H4D	9.08173e-81	-0.872602	0.023	0.495	1.62953e-76
DPP9	9.44659e-81	-1.68885	0.017	0.479	1.695e-76
TRADD	9.53726e-81	-1.40432	0.024	0.497	1.71127e-76
PACS1	1.46759e-80	-2.09401	0.011	0.462	2.6333e-76
SEPTIN2	1.52072e-80	1.28388	0.04	0.537	2.72864e-76
MOB3A	1.99586e-80	-0.644503	0.017	0.478	3.58118e-76
MCM7	2.06265e-80	-1.12512	0.03	0.513	3.70101e-76
PRRC2A	2.26356e-80	0.37196	0.024	0.497	4.0615e-76
HSPA8	2.43066e-80	1.50769	0.041	0.541	4.36133e-76
CD74	3.51323e-80	-0.653429	0.143	0.763	6.3038e-76
MLLT6	4.48187e-80	-1.05682	0.03	0.512	8.04181e-76
RAC2	4.87042e-80	0.557709	0.026	0.5	8.73899e-76
PRDM2	5.69931e-80	-2.45604	0.011	0.459	1.02263e-75
SIPA1	8.28723e-80	1.81868	0.023	0.491	1.48698e-75
PA2G4	8.56388e-80	1.42679	0.041	0.538	1.53662e-75
ARL6IP4	1.4538e-79	-1.8231	0.015	0.47	2.60854e-75
OXLD1	2.31021e-79	-5.66143	0.002	0.431	4.14521e-75
CD27	2.3216e-79	-2.17746	0.015	0.468	4.16564e-75
NFATC3	2.53384e-79	-1.62084	0.017	0.472	4.54647e-75
IL16	3.39537e-79	-0.988621	0.023	0.488	6.09232e-75
NDUFV1	4.93876e-79	0.737149	0.035	0.519	8.86162e-75
PPM1M	5.36468e-79	-4.31863	0.003	0.434	9.62585e-75
IKBKG	5.61524e-79	0.351672	0.017	0.471	1.00754e-74
PRKD2	6.24508e-79	-0.640443	0.021	0.483	1.12055e-74
TMBIM6	6.69122e-79	-1.56835	0.033	0.515	1.2006e-74
LCK	8.18005e-79	-2.86037	0.009	0.45	1.46775e-74
BANF1	8.94013e-79	-1.63451	0.024	0.488	1.60413e-74
TRIM28	1.00423e-78	-2.06131	0.021	0.481	1.80189e-74
RHOA	1.11809e-78	1.51478	0.059	0.579	2.0062e-74
PTPN6	1.15488e-78	-1.456	0.017	0.47	2.0722e-74
SON	2.53719e-78	0.75963	0.043	0.536	4.55248e-74
ZBTB7A	4.36052e-78	-0.516992	0.027	0.495	7.82407e-74
GNPTG	4.49222e-78	-1.06539	0.021	0.479	8.06038e-74
HNRNPLL	4.67124e-78	-1.39324	0.023	0.483	8.3816e-74
PCED1A	5.30767e-78	-3.26928	0.006	0.438	9.52356e-74
ORMDL3	7.01455e-78	-1.05539	0.012	0.454	1.25862e-73
ANKLE2	7.94552e-78	-0.495744	0.014	0.458	1.42566e-73
CTBP1	1.05472e-77	-1.24645	0.024	0.485	1.89249e-73
CAPZB	1.06201e-77	0.931075	0.036	0.517	1.90556e-73
DEK	1.17702e-77	0.297659	0.029	0.497	2.11192e-73
SF3B2	1.33565e-77	-0.284278	0.011	0.448	2.39656e-73
INTS11	2.22761e-77	-3.27624	0.008	0.439	3.997e-73
DEDD2	2.94192e-77	0.29007	0.023	0.479	5.27869e-73
PPP4R2	4.06821e-77	-0.55772	0.021	0.475	7.29958e-73
CD3D	4.23769e-77	0.440486	0.021	0.475	7.60369e-73
MAP2K2	4.30028e-77	-0.79466	0.041	0.525	7.71599e-73
PTK2B	4.99923e-77	-3.09565	0.011	0.446	8.97011e-73
TRAP1	5.54186e-77	-2.18706	0.012	0.45	9.94376e-73
HIST1H1D	6.38497e-77	-1.2778	0.017	0.462	1.14565e-72
STK17B	8.3755e-77	-0.382235	0.03	0.497	1.50282e-72
PDS5A	1.19506e-76	-2.03879	0.017	0.46	2.14429e-72
HNRNPA2B1	1.51672e-76	0.125103	0.071	0.601	2.72144e-72
PALM2-AKAP2	1.61391e-76	-2.20922	0.008	0.435	2.89583e-72
NONO	1.68658e-76	0.512667	0.03	0.496	3.02623e-72
TRIB2	1.92016e-76	0.788322	0.027	0.488	3.44534e-72
NDUFS6	2.41866e-76	-0.870192	0.026	0.483	4.3398e-72
CALM3	2.48914e-76	-2.03308	0.017	0.459	4.46626e-72
SYNE2	2.49512e-76	0.218382	0.046	0.533	4.477e-72
PAFAH1B1	5.17986e-76	-1.12991	0.024	0.478	9.29423e-72
MRTFA	6.16339e-76	0.402115	0.03	0.493	1.1059e-71
CYBA	8.40205e-76	0.884101	0.044	0.528	1.50758e-71
HLA-DMA	9.06405e-76	0.613985	0.065	0.578	1.62636e-71
PRPF6	1.16769e-75	-0.304709	0.021	0.468	2.09519e-71
HLA-DPB1	1.20113e-75	-0.438385	0.036	0.508	2.15519e-71
PARP15	1.47982e-75	-1.84221	0.021	0.467	2.65525e-71
ANKZF1	1.51268e-75	-0.554211	0.011	0.439	2.7142e-71
AKNA	2.49996e-75	-1.31657	0.029	0.487	4.48568e-71
TESPA1	2.62125e-75	-2.50943	0.008	0.43	4.7033e-71
PITPNA	3.34524e-75	-2.24242	0.021	0.466	6.00236e-71
TNKS	3.9281e-75	-2.23671	0.015	0.45	7.04819e-71
EDF1	4.74019e-75	-1.0506	0.024	0.474	8.50533e-71
DRAP1	5.97471e-75	1.58202	0.064	0.574	1.07204e-70
UBR1	6.58129e-75	-2.32775	0.014	0.444	1.18088e-70
RACK1	7.12669e-75	-1.99338	0.017	0.452	1.27874e-70
NCL	1.51909e-74	0.587298	0.067	0.579	2.72571e-70
BRD2	1.62654e-74	-0.999687	0.026	0.475	2.91851e-70
KLHL6	2.76734e-74	-1.75768	0.018	0.454	4.96544e-70
ZNF101	2.81983e-74	-1.39307	0.017	0.45	5.05962e-70
TAP1	3.5518e-74	1.00224	0.02	0.458	6.373e-70
CCDC88B	5.02549e-74	-2.66971	0.012	0.437	9.01724e-70
SND1	5.38188e-74	-0.357401	0.041	0.512	9.6567e-70
CCT3	6.17265e-74	-1.2335	0.02	0.456	1.10756e-69
ACADVL	7.43551e-74	-0.666977	0.026	0.472	1.33415e-69
NOM1	7.98874e-74	1.02554	0.017	0.447	1.43342e-69
ZNF276	9.03703e-74	-3.14566	0.011	0.431	1.62151e-69
NPEPL1	9.34279e-74	-5.6591	0.002	0.406	1.67638e-69
ESYT1	9.6009e-74	-1.72138	0.014	0.439	1.72269e-69
NOP58	9.81635e-74	-1.7349	0.014	0.439	1.76135e-69
JUNB	9.84969e-74	-0.497194	0.038	0.503	1.76733e-69
GPCPD1	9.89056e-74	-0.94465	0.018	0.451	1.77466e-69
CD99	1.10973e-73	-0.913797	0.021	0.459	1.99119e-69
ABCA7	1.13961e-73	-0.23828	0.017	0.447	2.04479e-69
BCLAF1	1.2275e-73	-1.4622	0.021	0.459	2.2025e-69
HDAC1	1.3022e-73	0.671317	0.024	0.467	2.33654e-69
UQCRB	1.39633e-73	-0.155387	0.026	0.471	2.50543e-69
SLA	1.44062e-73	-2.71518	0.008	0.422	2.5849e-69
COX6B1	1.45029e-73	-0.651666	0.024	0.467	2.60226e-69
PSMC5	1.81227e-73	-1.92933	0.012	0.434	3.25176e-69
EHD1	2.03901e-73	0.345881	0.014	0.438	3.65859e-69
EIF3A	2.67067e-73	0.344001	0.033	0.489	4.79198e-69
LIME1	2.91741e-73	0.707152	0.021	0.458	5.23471e-69
MYO15B	2.98154e-73	-2.52128	0.008	0.421	5.34978e-69
CTSZ	3.39425e-73	-1.68293	0.017	0.444	6.09031e-69
SLC3A2	3.49687e-73	0.251891	0.015	0.44	6.27443e-69
DCAF7	3.85987e-73	-2.36896	0.014	0.437	6.92577e-69
ANKRD36C	4.14303e-73	-1.0903	0.027	0.472	7.43385e-69
FKBP3	4.3152e-73	1.49873	0.018	0.448	7.74277e-69
TMC6	5.00585e-73	-0.632855	0.023	0.46	8.98199e-69
PSMB10	5.26315e-73	-0.639517	0.027	0.472	9.44367e-69
CASC3	6.43742e-73	-2.13447	0.011	0.427	1.15507e-68
AK1	6.97287e-73	-5.4915	0.002	0.402	1.25114e-68
ATP5MG	8.06457e-73	-2.29968	0.014	0.435	1.44703e-68
EXOSC6	8.42938e-73	0.713973	0.014	0.435	1.51248e-68
ACTB	8.68645e-73	-0.618671	0.169	0.738	1.55861e-68
LUC7L	9.40953e-73	-1.33308	0.023	0.459	1.68835e-68
CCNL2	9.8737e-73	-0.867214	0.024	0.463	1.77164e-68
TCIRG1	1.048e-72	-0.444094	0.029	0.475	1.88043e-68
GAK	1.16473e-72	-2.12056	0.009	0.422	2.08987e-68
ATG4B	1.28456e-72	-1.41087	0.011	0.426	2.30489e-68
GABARAPL2	1.34352e-72	1.10706	0.029	0.474	2.41067e-68
PNRC1	1.96809e-72	0.41715	0.023	0.458	3.53134e-68
GIMAP1	2.74225e-72	-2.22965	0.011	0.425	4.92043e-68
ARHGDIB	3.20929e-72	0.585126	0.04	0.5	5.75842e-68
CDC42SE2	3.62689e-72	2.4317	0.027	0.468	6.50773e-68
UNC13D	4.30915e-72	-2.39915	0.008	0.415	7.73191e-68
GMIP	4.42136e-72	-1.85879	0.008	0.415	7.93324e-68
RTF2	4.76875e-72	0.602285	0.012	0.427	8.55657e-68
KDM3B	5.15334e-72	-2.46508	0.023	0.455	9.24664e-68
PTGES2	5.23967e-72	-1.58122	0.011	0.423	9.40154e-68
GTF3C6	5.83903e-72	0.126132	0.033	0.481	1.0477e-67
SMCHD1	5.91706e-72	0.553582	0.106	0.659	1.0617e-67
TAGLN2	6.89598e-72	1.46523	0.027	0.467	1.23735e-67
SASH3	7.11534e-72	-1.11247	0.023	0.455	1.27671e-67
ZSCAN18	1.05405e-71	-0.939345	0.021	0.45	1.89129e-67
TTC14	1.06465e-71	-1.04862	0.012	0.426	1.91031e-67
PSMB4	1.08608e-71	-1.46807	0.015	0.434	1.94875e-67
LAT	1.13419e-71	-0.21722	0.012	0.426	2.03507e-67
ERICH1	1.14872e-71	-0.798127	0.014	0.43	2.06115e-67
CD52	1.47957e-71	0.916683	0.02	0.446	2.65479e-67
CBX5	2.02842e-71	-1.43997	0.015	0.433	3.63959e-67
TMEM230	2.12331e-71	-0.692999	0.026	0.46	3.80986e-67
ATP2A3	2.23252e-71	1.41704	0.018	0.44	4.00581e-67
IQGAP1	2.2458e-71	0.15862	0.015	0.433	4.02963e-67
PBXIP1	2.4202e-71	-2.15554	0.018	0.44	4.34257e-67
EIF3M	2.65987e-71	0.485587	0.021	0.448	4.7726e-67
MOGS	3.45167e-71	-2.65535	0.009	0.415	6.19334e-67
SQOR	3.59832e-71	-2.22943	0.017	0.435	6.45647e-67
PDLIM2	3.83726e-71	0.903482	0.012	0.423	6.88519e-67
IL6ST	4.73885e-71	-0.546061	0.024	0.455	8.50291e-67
TAF15	4.7713e-71	-1.22997	0.015	0.431	8.56114e-67
ZZEF1	5.14456e-71	-1.1348	0.021	0.447	9.23088e-67
KPNB1	5.62598e-71	-1.80306	0.006	0.406	1.00947e-66
ITPKB	6.31446e-71	-1.27089	0.008	0.41	1.133e-66
XBP1	8.42222e-71	-0.555262	0.088	0.608	1.5112e-66
NABP1	8.64696e-71	-1.09953	0.026	0.458	1.55152e-66
MTERF4	8.96358e-71	-2.35279	0.015	0.43	1.60834e-66
CCDC91	9.53597e-71	-1.5114	0.018	0.438	1.71104e-66
RBM14	9.80738e-71	-0.845499	0.026	0.458	1.75974e-66
TRIM38	1.02455e-70	-0.220287	0.027	0.462	1.83835e-66
ARID5A	1.44298e-70	-0.415788	0.011	0.417	2.58914e-66
C16orf58	1.46642e-70	0.756213	0.015	0.429	2.63119e-66
TLN1	1.52805e-70	-0.742641	0.014	0.425	2.74178e-66
TBC1D1	1.68855e-70	-1.71248	0.02	0.44	3.02976e-66
SUPT5H	2.57784e-70	-2.2562	0.011	0.415	4.62541e-66
PPP1R15B	2.77189e-70	-1.12045	0.02	0.439	4.9736e-66
TRAJ10	3.03742e-70	-1.92894	0.014	0.423	5.45005e-66
TNIP1	3.09175e-70	-1.33042	0.015	0.427	5.54754e-66
RAB43	3.1579e-70	-1.74352	0.012	0.419	5.66621e-66
ITGAX	3.42527e-70	-3.06397	0.005	0.398	6.14595e-66
USP36	3.58536e-70	-2.24171	0.023	0.446	6.43321e-66
CENPT	3.67357e-70	-1.01432	0.018	0.435	6.59148e-66
QKI	4.80756e-70	-1.08491	0.027	0.458	8.6262e-66
NCOR2	5.87046e-70	-1.63541	0.02	0.438	1.05334e-65
PARK7	6.39209e-70	-1.65692	0.017	0.43	1.14693e-65
XPO6	1.00222e-69	-1.78256	0.012	0.417	1.79829e-65
ARHGEF2	1.04391e-69	-1.57163	0.021	0.44	1.87308e-65
MAP4K1	1.30208e-69	-3.92079	0.005	0.396	2.33632e-65
EIF3G	1.36872e-69	0.544378	0.032	0.468	2.4559e-65
FOXK1	1.63315e-69	-2.90715	0.009	0.407	2.93036e-65
LRPAP1	1.6919e-69	-2.05997	0.014	0.419	3.03578e-65
ST6GALNAC6	1.88297e-69	-1.93467	0.011	0.411	3.37862e-65
TCF20	1.8979e-69	-2.53968	0.011	0.411	3.40539e-65
CHCHD2	2.11318e-69	-0.310819	0.03	0.463	3.79169e-65
OAZ1	2.89818e-69	1.04709	0.05	0.513	5.20021e-65
NDUFA2	3.18167e-69	-1.66041	0.018	0.43	5.70887e-65
RBM5	3.59545e-69	-0.847159	0.009	0.406	6.45132e-65
SAFB	3.69383e-69	-1.03051	0.026	0.45	6.62784e-65
FGD3	4.928e-69	-0.687422	0.018	0.43	8.84232e-65
HLA-F	5.50622e-69	-0.278344	0.032	0.466	9.8798e-65
CHKB	5.8479e-69	1.27536	0.024	0.446	1.04929e-64
RNF187	7.866e-69	0.698022	0.012	0.413	1.4114e-64
REPIN1	8.04601e-69	-4.9337	0.003	0.388	1.4437e-64
TRAJ7	8.72747e-69	-2.23755	0.015	0.421	1.56597e-64
LEMD2	1.27359e-68	-2.40839	0.009	0.403	2.2852e-64
SFI1	1.32916e-68	0.592797	0.009	0.403	2.38492e-64
NUP62	1.35528e-68	-2.18504	0.011	0.407	2.43178e-64
CLN3	1.52511e-68	-4.5474	0.003	0.386	2.7365e-64
TMC8	1.97394e-68	0.582549	0.032	0.463	3.54184e-64
RAD23A	3.07586e-68	-0.907984	0.015	0.418	5.51901e-64
ERH	3.08494e-68	-0.279717	0.02	0.43	5.53531e-64
TRAJ22	3.11393e-68	-1.74272	0.017	0.422	5.58733e-64
RNASET2	3.29093e-68	-1.11127	0.029	0.454	5.90491e-64
RNF213	3.45697e-68	0.737399	0.16	0.759	6.20283e-64
ZRANB2	3.50756e-68	-0.319091	0.02	0.43	6.29361e-64
WDR6	3.59821e-68	0.838882	0.026	0.446	6.45627e-64
TRAC	4.10283e-68	0.631072	0.029	0.454	7.36171e-64
ZNF586	4.75837e-68	-0.700949	0.009	0.401	8.53795e-64
STAT6	5.03405e-68	-0.633605	0.035	0.468	9.03259e-64
ANAPC16	5.74669e-68	-0.29245	0.014	0.413	1.03113e-63
LRP10	6.07508e-68	-0.399082	0.024	0.44	1.09005e-63
LCP1	6.21238e-68	-0.945273	0.017	0.421	1.11469e-63
ZC3H4	6.34577e-68	0.605605	0.018	0.425	1.13862e-63
TUBGCP6	7.12881e-68	-0.944782	0.02	0.429	1.27912e-63
NOSIP	7.64213e-68	-1.93699	0.006	0.392	1.37123e-63
TARS	8.45463e-68	-1.96645	0.014	0.411	1.51701e-63
LENG8	8.58091e-68	2.06942	0.059	0.528	1.53967e-63
CDV3	8.58101e-68	1.68422	0.047	0.499	1.53969e-63
OBSCN	9.58836e-68	1.61569	0.012	0.407	1.72044e-63
UQCC3	1.60688e-67	-3.15066	0.015	0.414	2.88322e-63
CLU	1.64821e-67	0.3249	0.088	0.597	2.95739e-63
TNIK	1.79034e-67	-2.44522	0.011	0.402	3.21241e-63
RNF126	2.13006e-67	-0.857926	0.017	0.418	3.82196e-63
APOE	2.13615e-67	-0.40256	0.143	0.718	3.83289e-63
GTF2F1	2.27135e-67	-1.10095	0.014	0.41	4.07549e-63
BRD1	2.33334e-67	-1.79276	0.018	0.422	4.18672e-63
TRIM4	3.05237e-67	-1.96015	0.008	0.393	5.47687e-63
KDM5D	3.16783e-67	-0.727878	0.032	0.456	5.68404e-63
ABCC1	3.1885e-67	-2.62138	0.011	0.401	5.72113e-63
CTSB	3.3483e-67	-2.02975	0.012	0.405	6.00785e-63
DNHD1	3.85661e-67	-0.858871	0.015	0.413	6.91991e-63
MMP9	3.9348e-67	-1.97434	0.015	0.413	7.06022e-63
FKBP8	3.94883e-67	-0.925138	0.026	0.44	7.08538e-63
BSG	4.06234e-67	-0.443617	0.012	0.405	7.28906e-63
HNRNPU	4.11713e-67	-1.07527	0.027	0.444	7.38737e-63
CXCR4	4.23197e-67	-0.626067	0.018	0.421	7.59342e-63
PIK3IP1	4.2773e-67	-0.532825	0.014	0.409	7.67475e-63
IL27RA	5.33689e-67	-1.6298	0.006	0.388	9.57598e-63
CD96	5.89584e-67	-2.99505	0.008	0.392	1.05789e-62
FAM53B	6.81304e-67	-0.890079	0.012	0.403	1.22246e-62
GTPBP1	8.62773e-67	-2.04601	0.024	0.435	1.54807e-62
ATXN7L3B	1.36985e-66	-0.831733	0.012	0.402	2.45792e-62
TCERG1	1.48445e-66	-0.131333	0.021	0.426	2.66355e-62
CAPS	2.17288e-66	-1.30467	0.008	0.389	3.8988e-62
TBC1D22A	2.28316e-66	-2.37251	0.012	0.401	4.09667e-62
SLC35C2	2.50461e-66	-2.25453	0.011	0.397	4.49403e-62
BTN3A1	2.66247e-66	-1.36844	0.014	0.405	4.77727e-62
DYNC1H1	3.21542e-66	-0.985747	0.017	0.413	5.76943e-62
TECPR1	5.29418e-66	-2.04322	0.012	0.399	9.49934e-62
KDM2A	5.48161e-66	1.10045	0.014	0.403	9.83565e-62
COPG1	5.81879e-66	-0.687134	0.024	0.431	1.04407e-61
REX1BD	6.41366e-66	-0.448078	0.023	0.427	1.1508e-61
RBM12	1.09692e-65	-1.87341	0.018	0.414	1.96821e-61
DDX54	1.10194e-65	1.15871	0.018	0.414	1.97722e-61
RASGRP2	1.17465e-65	-1.73899	0.018	0.414	2.10767e-61
RAC1	2.10016e-65	-1.70856	0.015	0.405	3.76833e-61
HDGF	2.10926e-65	-1.03243	0.021	0.421	3.78464e-61
SRP19	2.26976e-65	-4.30839	0.006	0.38	4.07264e-61
HABP4	2.85032e-65	-2.91206	0.009	0.388	5.11432e-61
RAB4B	2.88582e-65	-2.49391	0.011	0.392	5.17802e-61
SRSF7	3.33378e-65	-0.731924	0.035	0.455	5.9818e-61
PRPF8	3.52525e-65	-1.51053	0.014	0.399	6.32536e-61
TGFBR2	3.8457e-65	-1.91245	0.024	0.427	6.90035e-61
HSPE1	3.91224e-65	-0.133678	0.017	0.407	7.01974e-61
ANKHD1	3.9641e-65	-0.401131	0.021	0.419	7.11278e-61
USP7	4.37893e-65	0.76656	0.023	0.423	7.85712e-61
FAM102A	4.4463e-65	0.127687	0.018	0.411	7.978e-61
GTPBP6	4.68158e-65	-1.42052	0.02	0.415	8.40016e-61
COX8A	5.831e-65	-0.350096	0.009	0.386	1.04626e-60
CBX6	5.86757e-65	-1.83743	0.009	0.386	1.05282e-60
PRRC2B	6.68277e-65	0.425964	0.036	0.458	1.19909e-60
AGER	6.86343e-65	-0.895606	0.012	0.394	1.2315e-60
PITPNM1	7.68846e-65	0.974655	0.015	0.402	1.37954e-60
TRA2B	8.22724e-65	0.685505	0.032	0.446	1.47621e-60
AP2A2	8.55971e-65	-0.886576	0.018	0.41	1.53587e-60
THAP11	1.07568e-64	-1.67249	0.011	0.389	1.93009e-60
SKI	1.27452e-64	-0.942908	0.012	0.393	2.28688e-60
SPSB3	1.4132e-64	1.00206	0.021	0.417	2.5357e-60
RELA	1.42952e-64	-0.648511	0.026	0.429	2.56498e-60
SARS	1.43279e-64	-0.835095	0.017	0.405	2.57085e-60
ZCCHC7	1.5414e-64	-1.19785	0.017	0.405	2.76573e-60
SRPRA	1.78637e-64	-0.802294	0.006	0.376	3.20529e-60
CCT8	2.44644e-64	-0.831759	0.012	0.392	4.38964e-60
CLPTM1L	2.46098e-64	0.155924	0.021	0.415	4.41573e-60
PPM1G	2.86591e-64	-0.798452	0.017	0.403	5.14231e-60
CYLD	3.00137e-64	3.62696	0.02	0.411	5.38536e-60
ITGA4	3.08826e-64	0.606966	0.026	0.427	5.54126e-60
MSL2	3.73322e-64	-0.529948	0.008	0.378	6.69852e-60
BRWD1	4.81618e-64	-1.98683	0.014	0.394	8.64167e-60
RSRP1	4.82855e-64	-0.131831	0.065	0.525	8.66387e-60
CCND3	5.20024e-64	-1.4625	0.014	0.394	9.33079e-60
TSC22D3	5.33198e-64	-0.703564	0.017	0.402	9.56717e-60
MDM4	5.3694e-64	-1.05333	0.023	0.418	9.63432e-60
TAF10	5.38566e-64	-1.52154	0.021	0.414	9.66349e-60
TRAJ24	5.67462e-64	-1.08056	0.017	0.402	1.0182e-59
GIMAP5	5.75431e-64	1.06765	0.024	0.422	1.0325e-59
ADAM19	5.99881e-64	-0.283907	0.021	0.414	1.07637e-59
AGAP2	6.73645e-64	-3.06494	0.008	0.377	1.20872e-59
HGS	7.4936e-64	-2.37525	0.009	0.381	1.34458e-59
MAPK8IP3	8.60886e-64	-2.40068	0.012	0.389	1.54469e-59
ENTPD4	8.99994e-64	-0.249857	0.014	0.393	1.61486e-59
PHYKPL	9.13903e-64	-1.8476	0.014	0.393	1.63982e-59
HSP90AB1	9.52825e-64	-1.05445	0.015	0.397	1.70965e-59
ANXA11	1.02167e-63	1.13384	0.017	0.401	1.83319e-59
EMP3	1.35101e-63	-2.59617	0.008	0.376	2.42412e-59
CCDC88A	1.40721e-63	-1.05459	0.023	0.415	2.52496e-59
CRELD2	1.59439e-63	-1.4552	0.027	0.426	2.86081e-59
C12orf57	1.60287e-63	-1.34481	0.012	0.388	2.87602e-59
CDC123	1.65333e-63	-0.930101	0.021	0.411	2.96657e-59
PSMB1	1.67006e-63	-2.03655	0.014	0.392	2.9966e-59
CNPY3	1.93516e-63	-0.309983	0.017	0.399	3.47227e-59
ZYX	1.95537e-63	-0.123206	0.023	0.415	3.50852e-59
IL6R	3.10341e-63	0.340982	0.012	0.386	5.56845e-59
VTI1A	3.53132e-63	-1.95105	0.017	0.398	6.33625e-59
FBXW7	3.6278e-63	-0.857319	0.023	0.414	6.50935e-59
TBRG1	3.69033e-63	-0.68092	0.018	0.402	6.62155e-59
PFDN5	4.01575e-63	0.221694	0.021	0.41	7.20545e-59
SLC38A1	4.30222e-63	-1.97702	0.006	0.369	7.71947e-59
SERBP1	5.57465e-63	-2.32908	0.011	0.381	1.00026e-58
VPS4A	5.94091e-63	0.953134	0.014	0.389	1.06598e-58
NDUFS5	5.94813e-63	2.3137	0.02	0.405	1.06727e-58
EFHD2	6.07874e-63	-2.18157	0.014	0.389	1.09071e-58
SNRPD1	6.45807e-63	-0.995263	0.017	0.397	1.15877e-58
CPSF1	7.36445e-63	-3.53117	0.005	0.364	1.3214e-58
RASSF1	8.68034e-63	-1.44986	0.015	0.392	1.55751e-58
ATP5PD	1.17799e-62	-0.992363	0.021	0.407	2.11366e-58
SIRPG	1.18663e-62	-0.742423	0.02	0.403	2.12918e-58
SMARCA2	1.26429e-62	-1.18367	0.018	0.399	2.26851e-58
USP34	1.31176e-62	-0.614143	0.017	0.396	2.35368e-58
MYC	1.35105e-62	-0.295228	0.021	0.407	2.42419e-58
SEPTIN6	1.3886e-62	-1.49401	0.02	0.403	2.49157e-58
CNBP	1.58711e-62	-1.818	0.03	0.43	2.84776e-58
SART3	1.79242e-62	0.17107	0.009	0.374	3.21613e-58
TXK	2.13223e-62	-1.6106	0.015	0.39	3.82586e-58
SATB1	2.13895e-62	-2.01138	0.012	0.382	3.83792e-58
ATXN7	2.35022e-62	-0.893255	0.014	0.386	4.21701e-58
CYBC1	2.44659e-62	-0.123595	0.024	0.414	4.38992e-58
NUCKS1	2.54587e-62	0.93868	0.021	0.406	4.56806e-58
MAML1	2.55388e-62	-3.34617	0.005	0.361	4.58244e-58
PRPF3	2.56367e-62	0.850496	0.02	0.402	4.6e-58
SELL	2.83518e-62	1.03091	0.024	0.414	5.08716e-58
TAF7	4.00129e-62	-1.55813	0.012	0.381	7.17951e-58
PPDPF	4.02291e-62	-1.83037	0.014	0.385	7.21831e-58
RTN4	4.10753e-62	-1.06691	0.018	0.397	7.37014e-58
RASGRP1	4.51387e-62	2.77108	0.015	0.389	8.09924e-58
ETS1	4.75137e-62	-0.600426	0.018	0.397	8.52539e-58
CAPG	4.86334e-62	-3.12444	0.005	0.36	8.7263e-58
ARHGDIA	4.88437e-62	0.205725	0.026	0.417	8.76403e-58
BIN1	6.50296e-62	1.37583	0.009	0.372	1.16683e-57
GOLGB1	6.53964e-62	2.36538	0.011	0.376	1.17341e-57
CCND2	7.50146e-62	-1.17446	0.012	0.38	1.34599e-57
TBCD	7.69744e-62	1.77662	0.015	0.388	1.38115e-57
ZFC3H1	7.87533e-62	1.72533	0.018	0.396	1.41307e-57
ZMAT1	8.01837e-62	-0.78029	0.018	0.396	1.43874e-57
TRIM22	8.46416e-62	0.962919	0.073	0.533	1.51872e-57
TRAJ23	8.85254e-62	-1.46393	0.018	0.396	1.58841e-57
UHRF2	9.04035e-62	0.812094	0.018	0.396	1.62211e-57
PAXBP1	9.05528e-62	-0.575246	0.021	0.403	1.62479e-57
FBXW4	1.31627e-61	-2.19311	0.014	0.382	2.36178e-57
MTA1	1.34808e-61	0.157443	0.011	0.374	2.41886e-57
KMT2B	1.35236e-61	-1.07571	0.012	0.378	2.42653e-57
PABPC1L	1.37319e-61	0.974641	0.011	0.374	2.46392e-57
YIPF4	1.45186e-61	1.13351	0.021	0.402	2.60507e-57
NIN	1.47133e-61	-0.319519	0.017	0.39	2.64e-57
HIST1H4A	1.59722e-61	1.65777	0.047	0.467	2.8659e-57
PREX1	2.2546e-61	-2.56153	0.009	0.369	4.04542e-57
TPGS1	2.64098e-61	-0.125347	0.014	0.381	4.73871e-57
PPP2CB	2.95254e-61	-2.01691	0.02	0.397	5.29774e-57
C7orf50	2.99747e-61	-0.443323	0.021	0.401	5.37835e-57
SCML1	3.17633e-61	-3.51023	0.005	0.356	5.69929e-57
WDR26	3.27782e-61	-2.7793	0.005	0.356	5.88139e-57
SLC7A6	4.44592e-61	-0.447802	0.009	0.368	7.97731e-57
EXOC3	4.64123e-61	-1.85779	0.011	0.372	8.32775e-57
SFPQ	5.23778e-61	0.579838	0.03	0.423	9.39815e-57
TSC22D2	7.0374e-61	-2.56246	0.008	0.362	1.26272e-56
SPATA13	7.51142e-61	-2.36093	0.008	0.362	1.34777e-56
RIC8A	7.97077e-61	-1.64957	0.015	0.382	1.4302e-56
HP1BP3	8.65146e-61	-0.978362	0.027	0.414	1.55233e-56
PLSCR3	1.50742e-60	-2.34885	0.009	0.365	2.70477e-56
TGFB1	1.54427e-60	-2.62291	0.011	0.369	2.77088e-56
HNRNPD	1.57858e-60	-1.34839	0.023	0.401	2.83244e-56
COX17	1.5879e-60	-1.37286	0.023	0.401	2.84916e-56
FOXN3	1.69773e-60	0.687443	0.017	0.385	3.04624e-56
CAPN1	1.74943e-60	-0.817857	0.017	0.385	3.139e-56
IRF4	1.81633e-60	-1.11633	0.014	0.377	3.25903e-56
NAP1L4	1.95803e-60	0.111348	0.03	0.421	3.51329e-56
NXF1	2.00822e-60	-1.14313	0.017	0.385	3.60335e-56
GATAD2A	2.0296e-60	1.53894	0.026	0.409	3.64172e-56
ARSA	2.26279e-60	-2.74566	0.006	0.356	4.06012e-56
MESD	2.38595e-60	-1.53969	0.006	0.356	4.2811e-56
HNRNPUL2	2.38966e-60	-2.26959	0.006	0.356	4.28777e-56
HERPUD1	2.49577e-60	-1.73186	0.021	0.396	4.47817e-56
AIP	2.55144e-60	-1.79076	0.008	0.36	4.57805e-56
DDX21	2.83713e-60	0.400466	0.011	0.368	5.09066e-56
CSNK1G2	3.20253e-60	-0.912633	0.03	0.419	5.74631e-56
PET100	3.28473e-60	-1.34361	0.021	0.396	5.89379e-56
CAMLG	3.35504e-60	-1.08749	0.014	0.376	6.01995e-56
HSPB1	3.58094e-60	-0.651417	0.026	0.407	6.42528e-56
ACIN1	3.72812e-60	-0.235334	0.015	0.38	6.68936e-56
GPX4	3.73039e-60	-0.414614	0.024	0.403	6.69343e-56
ST8SIA1	3.83464e-60	-4.19509	0.005	0.351	6.88049e-56
POLDIP3	4.40956e-60	-2.02502	0.006	0.354	7.91207e-56
RABGAP1L	5.70853e-60	1.01514	0.011	0.366	1.02428e-55
NISCH	5.78766e-60	0.21432	0.011	0.366	1.03848e-55
GBP2	6.54652e-60	0.203404	0.026	0.406	1.17464e-55
GNAI2	7.09394e-60	1.23972	0.03	0.418	1.27287e-55
POLG	7.23918e-60	-3.36642	0.005	0.349	1.29893e-55
GRK6	8.45231e-60	-0.896987	0.006	0.353	1.5166e-55
FMNL1	9.24519e-60	-1.13905	0.008	0.357	1.65886e-55
FAM3A	9.5808e-60	-1.54832	0.011	0.365	1.71908e-55
APOBEC3F	1.06301e-59	-1.73724	0.011	0.365	1.90736e-55
ZNF266	1.13517e-59	-0.604125	0.018	0.385	2.03683e-55
PRR13	1.26348e-59	-0.554428	0.018	0.385	2.26706e-55
SOCS1	1.55454e-59	-1.36991	0.006	0.352	2.7893e-55
CCNDBP1	2.21034e-59	-1.37287	0.018	0.384	3.966e-55
MFSD10	2.29596e-59	-1.75039	0.014	0.372	4.11965e-55
PPP1R35	2.54157e-59	0.889167	0.018	0.384	4.56033e-55
TMEM173	3.20154e-59	-0.958873	0.008	0.354	5.74453e-55
ZBTB7B	3.2614e-59	-1.85886	0.008	0.354	5.85192e-55
RGS14	3.57681e-59	-0.728052	0.011	0.362	6.41787e-55
M6PR	3.63179e-59	-2.23418	0.011	0.362	6.51652e-55
PLCH2	3.74553e-59	-4.83367	0.002	0.337	6.72061e-55
FUBP1	3.91217e-59	-1.1831	0.027	0.406	7.0196e-55
CHMP4A	4.15545e-59	-0.770538	0.015	0.374	7.45612e-55
RAB5B	4.18155e-59	0.351935	0.014	0.37	7.50296e-55
BCAS4	4.29814e-59	-0.7455	0.021	0.39	7.71215e-55
VAV1	4.63066e-59	-0.629572	0.018	0.382	8.30879e-55
CRACR2A	4.81447e-59	-2.56146	0.005	0.345	8.6386e-55
GPS1	5.19634e-59	-0.949424	0.006	0.349	9.3238e-55
IGHMBP2	5.42387e-59	-2.66362	0.011	0.361	9.73204e-55
ITPR3	5.73369e-59	-1.82008	0.008	0.353	1.0288e-54
TSPYL1	5.73369e-59	2.75862	0.008	0.353	1.0288e-54
LONP1	7.88945e-59	0.468074	0.014	0.369	1.4156e-54
DHPS	8.31576e-59	-0.520226	0.017	0.377	1.4921e-54
NDUFB7	1.42804e-58	-0.345435	0.018	0.38	2.56234e-54
CLASP2	1.45397e-58	-0.302458	0.014	0.368	2.60885e-54
UBTF	1.49155e-58	1.49873	0.03	0.411	2.67628e-54
CDKN1B	1.5335e-58	-0.752318	0.021	0.388	2.75155e-54
ETV3	2.32524e-58	-1.2346	0.017	0.374	4.17219e-54
PIDD1	2.50583e-58	-1.21056	0.014	0.366	4.49621e-54
CNOT7	2.61914e-58	-0.382167	0.017	0.374	4.69953e-54
WASHC2C	2.63406e-58	-1.58317	0.018	0.378	4.72629e-54
MOV10	2.81654e-58	-0.518502	0.02	0.382	5.05372e-54
NDEL1	2.97852e-58	0.312531	0.02	0.382	5.34436e-54
DTX1	3.14691e-58	-2.23045	0.005	0.341	5.6465e-54
COMMD4	3.46424e-58	-3.01728	0.008	0.349	6.21589e-54
MAP3K14	3.82271e-58	-1.92454	0.008	0.349	6.85908e-54
PES1	4.01401e-58	-2.40993	0.009	0.353	7.20234e-54
HS3ST3B1	4.52898e-58	-4.13167	0.002	0.332	8.12635e-54
CHCHD1	4.68072e-58	-1.8252	0.017	0.373	8.39861e-54
MYO1G	4.89796e-58	-0.546018	0.012	0.361	8.7884e-54
AGAP9	5.07438e-58	1.42791	0.018	0.377	9.10496e-54
CHMP4B	5.49585e-58	1.32335	0.018	0.377	9.86121e-54
PTPRC	5.6958e-58	0.215476	0.047	0.45	1.022e-53
SEL1L3	7.90767e-58	-1.28812	0.011	0.356	1.41887e-53
INO80B	8.65973e-58	-0.657582	0.012	0.36	1.55382e-53
PARVG	8.99103e-58	-1.84354	0.018	0.376	1.61326e-53
SIVA1	9.60268e-58	-0.161529	0.015	0.368	1.72301e-53
ARL4C	1.00289e-57	0.168775	0.018	0.376	1.79948e-53
IER2	1.00944e-57	0.227082	0.052	0.46	1.81123e-53
HK1	1.14239e-57	-2.82639	0.006	0.343	2.0498e-53
KHDRBS1	1.40443e-57	-2.71547	0.009	0.351	2.51997e-53
ORMDL1	1.54902e-57	-0.963991	0.011	0.354	2.7794e-53
CHURC1	1.57163e-57	-1.97435	0.002	0.329	2.81998e-53
FNBP4	1.57269e-57	0.267756	0.011	0.354	2.82188e-53
ZGPAT	1.68276e-57	-1.13876	0.014	0.362	3.01937e-53
RNF166	1.68276e-57	-1.72724	0.014	0.362	3.01937e-53
PPP6R1	1.72132e-57	0.145019	0.024	0.39	3.08857e-53
RIN3	1.76544e-57	-0.862325	0.014	0.362	3.16773e-53
COX5A	1.78723e-57	-0.794913	0.024	0.39	3.20682e-53
RAMP3	1.79229e-57	0.269664	0.017	0.37	3.21591e-53
QTRT1	2.20608e-57	-1.88238	0.006	0.341	3.95836e-53
ALG11	2.37221e-57	-2.69231	0.012	0.357	4.25646e-53
FBXL5	2.72504e-57	-0.809867	0.012	0.357	4.88953e-53
ASAH1	2.80128e-57	-1.72985	0.014	0.361	5.02633e-53
TRAJ17	3.10111e-57	-1.66787	0.015	0.365	5.56433e-53
TRIM56	3.15703e-57	0.368757	0.015	0.365	5.66466e-53
ZNF692	5.10937e-57	-0.86414	0.011	0.352	9.16774e-53
POLR2B	5.1404e-57	-1.38365	0.011	0.352	9.22343e-53
NUTF2	5.18731e-57	-2.06752	0.011	0.352	9.30759e-53
INTS1	5.78071e-57	-1.07564	0.014	0.36	1.03723e-52
HIST1H4C	5.80275e-57	0.167278	0.015	0.364	1.04119e-52
ITM2A	5.88097e-57	-0.159606	0.015	0.364	1.05522e-52
CSK	6.25079e-57	-0.428132	0.015	0.364	1.12158e-52
ISG20	6.29292e-57	0.891932	0.041	0.43	1.12914e-52
ZNF428	7.71311e-57	-1.24027	0.006	0.339	1.38396e-52
BTN3A2	7.73693e-57	-2.75481	0.006	0.339	1.38824e-52
NOL12	7.80883e-57	-1.78193	0.006	0.339	1.40114e-52
POMT1	8.15609e-57	-2.28243	0.008	0.343	1.46345e-52
SDR39U1	8.46146e-57	-0.735739	0.008	0.343	1.51824e-52
ATP5F1E	1.12409e-56	-1.6991	0.014	0.358	2.01696e-52
GLRX5	1.26122e-56	-3.24587	0.005	0.333	2.263e-52
IL21R	1.56026e-56	-2.2596	0.008	0.341	2.79957e-52
DNM2	1.68561e-56	3.20174	0.009	0.345	3.0245e-52
NEK9	1.79784e-56	-0.597885	0.011	0.349	3.22587e-52
SNX20	1.8558e-56	-1.69435	0.011	0.349	3.32986e-52
PHPT1	1.87078e-56	1.23921	0.017	0.365	3.35674e-52
RBM39	1.88553e-56	1.06303	0.032	0.405	3.38321e-52
CCDC57	1.92008e-56	-1.08947	0.012	0.353	3.44521e-52
CHD4	1.92646e-56	-1.93326	0.015	0.361	3.45665e-52
GOPC	1.95528e-56	-1.68426	0.015	0.361	3.50836e-52
DDX39B	2.20441e-56	-0.333465	0.024	0.385	3.95536e-52
NLRP1	2.37591e-56	-3.30679	0.005	0.332	4.26309e-52
VDAC3	2.8273e-56	-0.126397	0.029	0.396	5.07303e-52
AHSA1	2.94691e-56	-2.83993	0.015	0.36	5.28764e-52
NFATC1	3.26527e-56	-1.19502	0.011	0.348	5.85887e-52
CARMIL2	3.32496e-56	-1.90845	0.011	0.348	5.96597e-52
XPC	3.33501e-56	-1.09533	0.011	0.348	5.98401e-52
ERP29	3.61836e-56	-1.4243	0.014	0.356	6.49242e-52
PSMF1	3.72791e-56	-1.55366	0.014	0.356	6.689e-52
H6PD	3.80527e-56	-3.80814	0.003	0.327	6.82779e-52
RFX5	3.85302e-56	-3.65126	0.003	0.327	6.91347e-52
COX7C	4.03065e-56	-0.136461	0.02	0.372	7.2322e-52
SLC9A3R1	5.47231e-56	-1.17596	0.008	0.339	9.81897e-52
GPATCH2L	6.94584e-56	1.27073	0.015	0.358	1.24629e-51
PNRC2	7.06532e-56	0.17498	0.027	0.39	1.26773e-51
SLTM	9.55632e-56	-0.574786	0.033	0.405	1.71469e-51
TAP2	1.00156e-55	-0.180603	0.038	0.417	1.7971e-51
TCP1	1.00717e-55	-1.18875	0.026	0.385	1.80717e-51
ICAM3	1.14457e-55	0.983628	0.011	0.345	2.0537e-51
MAST3	1.27862e-55	1.00819	0.015	0.357	2.29422e-51
CYP4V2	1.31236e-55	-4.13591	0.003	0.324	2.35476e-51
PYCR2	1.91781e-55	-2.12012	0.009	0.34	3.44113e-51
RTRAF	2.05171e-55	-1.4555	0.011	0.344	3.68138e-51
RNPEP	2.10478e-55	-1.27216	0.014	0.352	3.77661e-51
NMRAL1	2.56811e-55	0.519347	0.02	0.368	4.60795e-51
ATN1	2.9383e-55	-1.16403	0.024	0.378	5.27219e-51
DMWD	3.09032e-55	-2.81614	0.009	0.339	5.54497e-51
CASP4	3.60629e-55	0.752044	0.009	0.339	6.47076e-51
BSDC1	3.62818e-55	0.865789	0.009	0.339	6.51004e-51
POLR2F	3.7128e-55	-0.558135	0.029	0.39	6.66187e-51
TXNDC15	3.7643e-55	-0.742861	0.011	0.343	6.75428e-51
SLC44A2	4.25608e-55	-1.11117	0.014	0.351	7.63668e-51
CTDSP1	4.50589e-55	-0.799471	0.018	0.362	8.08492e-51
PCNX2	4.91619e-55	-3.38902	0.005	0.325	8.82112e-51
SLCO5A1	5.11739e-55	-1.65001	0.005	0.325	9.18213e-51
UBE3C	6.24791e-55	-0.339073	0.008	0.333	1.12106e-50
PIN1	6.91046e-55	-1.85997	0.017	0.357	1.23994e-50
PAG1	6.98391e-55	-1.44897	0.011	0.341	1.25312e-50
DNPEP	7.64391e-55	-0.789399	0.02	0.365	1.37155e-50
TAF1	7.81798e-55	1.58029	0.014	0.349	1.40278e-50
ATP5F1A	7.90987e-55	-1.00419	0.018	0.361	1.41927e-50
SH3BP1	9.15629e-55	-3.57271	0.005	0.324	1.64291e-50
DMAP1	9.60679e-55	-3.30502	0.006	0.328	1.72375e-50
TTLL3	1.18815e-54	-0.366654	0.009	0.336	2.1319e-50
CFLAR	1.20079e-54	-1.75767	0.009	0.336	2.15457e-50
CSGALNACT1	1.34023e-54	-0.278131	0.014	0.348	2.40478e-50
PIEZO1	1.34171e-54	2.14956	0.012	0.344	2.40744e-50
DOK2	1.34206e-54	-0.594771	0.011	0.34	2.40806e-50
MARCKSL1	1.36402e-54	-1.75107	0.015	0.352	2.44746e-50
OPTN	1.44551e-54	-0.366496	0.014	0.348	2.59367e-50
SF3A1	2.08444e-54	-0.817502	0.008	0.331	3.7401e-50
AP3D1	2.30355e-54	3.3372	0.009	0.335	4.13326e-50
SMARCC1	2.58506e-54	0.854696	0.021	0.366	4.63837e-50
SELENOH	2.69906e-54	-0.461557	0.015	0.351	4.84293e-50
PSTPIP1	2.75959e-54	-3.85025	0.003	0.317	4.95153e-50
AGO2	2.78537e-54	-2.88714	0.003	0.317	4.99779e-50
CD5	2.78791e-54	0.789583	0.015	0.351	5.00235e-50
SPIB	3.29126e-54	-2.98617	0.006	0.325	5.9055e-50
MCL1	3.40561e-54	1.18566	0.058	0.458	6.11069e-50
INTS4	4.08202e-54	2.21894	0.009	0.333	7.32437e-50
GLS	4.51891e-54	-0.770655	0.012	0.341	8.10829e-50
BICD2	4.66656e-54	0.576001	0.023	0.369	8.37322e-50
RANBP2	4.68252e-54	0.19474	0.021	0.365	8.40185e-50
EGLN2	4.97984e-54	-0.89331	0.014	0.345	8.93532e-50
MICOS10	5.11502e-54	3.06976	0.018	0.357	9.17788e-50
PSMD13	5.11998e-54	-0.842418	0.015	0.349	9.18678e-50
TMEM63A	5.23337e-54	0.878227	0.024	0.373	9.39024e-50
POM121	6.93063e-54	-0.109407	0.008	0.328	1.24356e-49
VAC14	7.05789e-54	-0.974161	0.008	0.328	1.2664e-49
CNTRL	7.55055e-54	-1.61958	0.009	0.332	1.35479e-49
C2orf68	8.25167e-54	-1.59344	0.012	0.34	1.4806e-49
AC119396.1	8.56679e-54	-1.41586	0.014	0.344	1.53714e-49
TRAPPC10	8.86216e-54	-0.562229	0.012	0.34	1.59014e-49
OTUD5	9.11594e-54	-0.642903	0.02	0.36	1.63567e-49
ZNF740	9.12747e-54	-1.45698	0.017	0.352	1.63774e-49
DUT	9.26174e-54	0.910679	0.017	0.352	1.66183e-49
CD247	9.3167e-54	-2.4251	0.003	0.315	1.67169e-49
SYTL1	9.35172e-54	-0.181191	0.024	0.372	1.67798e-49
RCAN3	1.16735e-53	-2.37313	0.006	0.323	2.09458e-49
MCM5	1.41861e-53	-1.53638	0.012	0.339	2.54541e-49
SSH2	1.46659e-53	-0.12053	0.017	0.351	2.6315e-49
ANKRD39	1.48918e-53	-1.442	0.018	0.354	2.67204e-49
AKT2	1.51896e-53	-0.979747	0.012	0.339	2.72548e-49
GSDMB	1.60241e-53	-0.652183	0.012	0.339	2.8752e-49
CCNL1	1.63682e-53	-0.163866	0.024	0.37	2.93694e-49
ID2	1.658e-53	0.591718	0.018	0.354	2.97496e-49
NADSYN1	1.69652e-53	-3.93055	0.003	0.313	3.04407e-49
UBP1	1.70199e-53	0.946918	0.017	0.351	3.05388e-49
EIF3K	1.94011e-53	-2.86197	0.005	0.317	3.48114e-49
ITGAL	2.3744e-53	-0.488299	0.008	0.325	4.26038e-49
PLAAT4	2.74742e-53	-0.965484	0.014	0.341	4.92969e-49
ZCCHC3	3.05821e-53	-4.11066	0.003	0.312	5.48735e-49
TBRG4	3.06178e-53	-1.189	0.017	0.349	5.49376e-49
IDUA	3.8948e-53	-0.329527	0.008	0.324	6.98844e-49
TRAJ4	4.2777e-53	-2.89269	0.008	0.324	7.67548e-49
PTPN1	4.3167e-53	-1.98721	0.008	0.324	7.74545e-49
EBPL	4.39632e-53	-2.05648	0.009	0.328	7.88832e-49
U2AF2	4.54403e-53	-1.38136	0.009	0.328	8.15336e-49
ZNF33A	4.87163e-53	1.76702	0.011	0.332	8.74117e-49
NAPA	4.98932e-53	-1.81079	0.011	0.332	8.95233e-49
DCAF8	5.48735e-53	-1.40027	0.017	0.348	9.84595e-49
C16orf54	5.5768e-53	-4.43744	0.003	0.311	1.00065e-48
AXIN2	6.47361e-53	-0.99967	0.005	0.315	1.16156e-48
C17orf49	7.74705e-53	-0.914765	0.008	0.323	1.39005e-48
HDAC7	9.11036e-53	-1.37559	0.011	0.331	1.63467e-48
ACTN1	9.54893e-53	-0.904215	0.02	0.354	1.71336e-48
GTF2I	1.00043e-52	1.64021	0.026	0.37	1.79506e-48
HEATR1	1.3892e-52	-2.42353	0.008	0.321	2.49264e-48
CD7	1.42747e-52	-1.50821	0.008	0.321	2.5613e-48
HIST1H2BN	1.46215e-52	0.428669	0.023	0.361	2.62354e-48
NOP14	1.60374e-52	-0.867076	0.011	0.329	2.87759e-48
BAG6	1.63266e-52	3.10844	0.011	0.329	2.92948e-48
AP5B1	1.66369e-52	0.116737	0.012	0.333	2.98516e-48
GLG1	1.68202e-52	-1.32128	0.011	0.329	3.01804e-48
MGAT1	1.70932e-52	-1.05276	0.02	0.353	3.06703e-48
YWHAG	1.82201e-52	1.65048	0.014	0.337	3.26924e-48
APBB1IP	1.82316e-52	0.588958	0.017	0.345	3.27129e-48
SOD1	1.84971e-52	1.2531	0.021	0.357	3.31893e-48
OCIAD1	2.26042e-52	-2.79012	0.006	0.316	4.05587e-48
BICDL1	2.373e-52	-2.78089	0.006	0.316	4.25787e-48
CD81	2.51123e-52	-0.571518	0.032	0.384	4.50591e-48
SMDT1	2.58473e-52	-1.97232	0.008	0.32	4.63778e-48
UTP3	2.89493e-52	-0.809121	0.02	0.352	5.19436e-48
ZNF638	3.08559e-52	-1.79854	0.012	0.332	5.53647e-48
ANAPC2	3.16879e-52	-0.346187	0.012	0.332	5.68577e-48
PHF1	3.17348e-52	-1.10198	0.012	0.332	5.69418e-48
ERGIC3	3.32045e-52	-0.91651	0.015	0.34	5.95789e-48
PPP1R18	3.34889e-52	-0.953218	0.021	0.356	6.00892e-48
TRAJ29	3.40886e-52	-1.30671	0.015	0.34	6.11652e-48
IFFO1	3.48925e-52	-1.05526	0.017	0.344	6.26077e-48
ATG14	3.96309e-52	-2.93427	0.005	0.311	7.11097e-48
HAGH	4.22345e-52	-3.23068	0.006	0.315	7.57814e-48
DCAF15	4.44705e-52	1.85593	0.006	0.315	7.97935e-48
STIMATE	4.66224e-52	-2.23104	0.008	0.319	8.36545e-48
MCRIP1	5.0773e-52	-1.84639	0.011	0.327	9.11019e-48
PRMT2	5.46907e-52	-1.58957	0.011	0.327	9.81315e-48
IL7R	5.58412e-52	-0.603236	0.012	0.331	1.00196e-47
GBP5	6.15842e-52	1.8197	0.023	0.358	1.105e-47
FAAP100	6.27756e-52	1.03186	0.021	0.354	1.12638e-47
NPAT	7.93221e-52	-2.24711	0.006	0.313	1.42328e-47
NSMF	8.029e-52	-2.36806	0.006	0.313	1.44064e-47
CSF2RB	8.51723e-52	-2.51449	0.008	0.317	1.52825e-47
EMC10	8.69863e-52	-2.36404	0.008	0.317	1.56079e-47
SECISBP2	8.69863e-52	-0.916461	0.008	0.317	1.5608e-47
TXN2	8.98295e-52	2.81036	0.011	0.325	1.61181e-47
PAN3	9.29517e-52	-0.771862	0.011	0.325	1.66783e-47
PDCD5	9.34692e-52	-1.56958	0.017	0.341	1.67712e-47
TRABD	9.63245e-52	-0.143073	0.011	0.325	1.72835e-47
SDF4	9.73281e-52	1.61673	0.029	0.373	1.74636e-47
UCP2	9.74759e-52	-1.37507	0.011	0.325	1.74901e-47
PEA15	9.88548e-52	-1.07385	0.018	0.345	1.77375e-47
SEC24C	1.06167e-51	-0.214746	0.012	0.329	1.90495e-47
NUMB	1.13818e-51	-2.00858	0.003	0.304	2.04223e-47
SNN	1.15937e-51	-3.03006	0.003	0.304	2.08026e-47
GCN1	1.204e-51	0.803423	0.023	0.357	2.16033e-47
TBC1D8	1.28749e-51	-3.50906	0.005	0.308	2.31015e-47
U2AF1L4	1.41801e-51	-3.01931	0.006	0.312	2.54434e-47
MICAL1	1.4353e-51	-0.860517	0.006	0.312	2.57536e-47
TUT7	1.47851e-51	-0.981824	0.026	0.364	2.65289e-47
TRMT2A	1.57081e-51	-3.52078	0.009	0.32	2.8185e-47
BET1	1.57863e-51	-3.12633	0.011	0.324	2.83254e-47
MED15	1.66753e-51	-1.35117	0.009	0.32	2.99205e-47
GRAMD1A	1.83505e-51	-1.62124	0.012	0.328	3.29264e-47
CCAR1	1.91883e-51	-0.388896	0.014	0.332	3.44295e-47
KRI1	1.94713e-51	0.474201	0.014	0.332	3.49374e-47
WDFY4	2.59626e-51	-0.662096	0.023	0.354	4.65847e-47
IGFLR1	2.92179e-51	-2.1017	0.008	0.315	5.24257e-47
ECHDC2	3.06718e-51	-0.628976	0.009	0.319	5.50345e-47
COX6C	3.09477e-51	-1.42832	0.009	0.319	5.55294e-47
ETV6	3.16009e-51	0.321508	0.009	0.319	5.67015e-47
KLHL36	3.179e-51	-1.33063	0.009	0.319	5.70409e-47
SPI1	3.28343e-51	-1.47998	0.012	0.327	5.89146e-47
FCHSD1	3.39153e-51	-1.51629	0.012	0.327	6.08542e-47
ASXL1	3.66539e-51	-0.472733	0.015	0.335	6.5768e-47
FTL	4.33769e-51	-0.118964	0.061	0.447	7.78312e-47
VPS13B	4.65943e-51	-2.93632	0.006	0.31	8.36041e-47
VPS13A	5.01368e-51	-2.31369	0.008	0.313	8.99604e-47
MED13L	5.02387e-51	1.08629	0.044	0.406	9.01433e-47
SERPINB9	5.80997e-51	-1.59078	0.011	0.321	1.04248e-46
HECA	5.80998e-51	0.35406	0.011	0.321	1.04249e-46
KAT6A	6.01783e-51	-1.79525	0.015	0.333	1.07978e-46
EIF4G1	6.08392e-51	-0.513473	0.017	0.337	1.09164e-46
GUK1	6.14472e-51	-0.773818	0.021	0.349	1.10255e-46
CCL18	6.18636e-51	-3.27578	0.002	0.296	1.11002e-46
DHX15	6.67512e-51	0.482484	0.014	0.329	1.19772e-46
BTBD6	8.51241e-51	-1.29528	0.006	0.308	1.52738e-46
DNPH1	9.22848e-51	-1.24423	0.009	0.316	1.65587e-46
SZT2	9.3222e-51	-2.06915	0.008	0.312	1.67268e-46
HPCAL1	9.6557e-51	-9.90561	0	0.291	1.73252e-46
NPHP3	9.66466e-51	-2.3438	0.009	0.316	1.73413e-46
VPS36	1.02274e-50	-1.25324	0.009	0.316	1.83511e-46
ICAM1	1.03213e-50	-1.14483	0.02	0.344	1.85196e-46
SLC38A10	1.05294e-50	-0.859823	0.02	0.344	1.88929e-46
ARPP19	1.08982e-50	2.44431	0.018	0.34	1.95547e-46
NUP42	1.09426e-50	-1.22733	0.012	0.324	1.96344e-46
NDST2	1.14426e-50	-1.43404	0.018	0.34	2.05314e-46
SETD3	1.39132e-50	-3.07473	0.005	0.303	2.49645e-46
UBQLN2	1.41695e-50	-2.36805	0.005	0.303	2.54243e-46
PANK4	1.60677e-50	-2.60807	0.008	0.311	2.88303e-46
GLYCTK	1.69584e-50	-1.93531	0.008	0.311	3.04285e-46
ZDHHC20	1.73125e-50	-1.47726	0.021	0.347	3.10638e-46
ZNF394	1.84312e-50	-1.54715	0.009	0.315	3.30711e-46
PDCD4	2.07292e-50	-0.815662	0.017	0.335	3.71944e-46
CPNE1	2.0956e-50	-1.58444	0.012	0.323	3.76014e-46
ZFP91	2.10135e-50	-0.84206	0.014	0.327	3.77045e-46
LPXN	2.30273e-50	-3.61639	0.003	0.298	4.13179e-46
SAP30BP	2.77472e-50	-2.8005	0.006	0.306	4.97867e-46
CNOT3	2.87699e-50	-2.43545	0.006	0.306	5.16219e-46
ATG16L2	3.26013e-50	-1.45676	0.009	0.313	5.84964e-46
VDAC1	3.29459e-50	-0.741733	0.021	0.345	5.91148e-46
SUMO3	3.57654e-50	-0.68022	0.011	0.317	6.41739e-46
ATF4	3.67024e-50	-1.35406	0.017	0.333	6.58551e-46
NFE2L1	4.05325e-50	-0.309094	0.017	0.333	7.27275e-46
ZC3H18	4.17154e-50	0.645217	0.017	0.333	7.48499e-46
B2M	4.68177e-50	0.778467	0.185	0.702	8.40051e-46
DAPK1	5.08701e-50	-1.9286	0.006	0.304	9.12762e-46
FAM50A	5.16425e-50	-1.09267	0.006	0.304	9.26622e-46
BMP2K	5.58109e-50	-2.2722	0.008	0.308	1.00142e-45
RUNX1	5.64829e-50	-2.52079	0.008	0.308	1.01347e-45
SYMPK	5.76779e-50	-0.82076	0.008	0.308	1.03491e-45
ZC3HAV1	6.13276e-50	-0.372612	0.009	0.312	1.1004e-45
MED25	6.36735e-50	0.778648	0.014	0.324	1.14249e-45
SRP9	6.51776e-50	-1.36185	0.011	0.316	1.16948e-45
PDCD11	6.54226e-50	-1.57265	0.012	0.32	1.17388e-45
RAPGEF1	6.79763e-50	0.192559	0.026	0.356	1.2197e-45
RB1	6.84618e-50	-0.222665	0.012	0.32	1.22841e-45
BST2	7.9843e-50	1.28979	0.05	0.415	1.43262e-45
KLF13	8.3021e-50	-2.54614	0.005	0.299	1.48965e-45
HIST1H1B	8.53583e-50	0.414691	0.032	0.37	1.53158e-45
FIP1L1	9.31824e-50	-0.46908	0.006	0.303	1.67197e-45
VCP	1.05131e-49	-0.702174	0.009	0.311	1.88637e-45
MTCH1	1.08396e-49	-0.662224	0.015	0.327	1.94495e-45
TOP1	1.12823e-49	-0.515632	0.023	0.347	2.02438e-45
MXD4	1.13645e-49	0.444378	0.014	0.323	2.03913e-45
SUPT16H	1.1495e-49	-1.92541	0.012	0.319	2.06254e-45
ZFAND5	1.15287e-49	-1.76406	0.012	0.319	2.06859e-45
SAR1A	1.17458e-49	1.20674	0.011	0.315	2.10755e-45
NUP50	1.19058e-49	0.21062	0.014	0.323	2.13625e-45
CASP8	1.22215e-49	-1.12594	0.014	0.323	2.1929e-45
RERE	1.24766e-49	-1.13506	0.012	0.319	2.23868e-45
ACSS1	1.25462e-49	-1.2064	0.017	0.331	2.25116e-45
PIGO	1.49726e-49	-2.85452	0.005	0.298	2.68654e-45
RGS19	1.6549e-49	-2.17947	0.006	0.302	2.96938e-45
DDX41	2.13547e-49	-0.947447	0.014	0.321	3.83168e-45
PML	2.19841e-49	1.07165	0.014	0.321	3.9446e-45
IGHG2	2.60601e-49	-0.42716	0.046	0.399	4.67597e-45
RRP1B	2.73921e-49	-4.50398	0.005	0.296	4.91496e-45
ITK	2.78943e-49	-0.976086	0.005	0.296	5.00508e-45
APOBR	3.30136e-49	-2.07625	0.008	0.304	5.92363e-45
ANKRD44	3.61729e-49	-0.944928	0.009	0.308	6.4905e-45
GATD1	3.73298e-49	1.6958	0.024	0.348	6.69808e-45
NUCB1	3.95978e-49	0.826203	0.02	0.336	7.10503e-45
ARRDC3	4.02068e-49	-0.934855	0.021	0.34	7.21431e-45
GNB1	4.02758e-49	-0.135204	0.02	0.336	7.22669e-45
EIF1	4.17502e-49	-0.197289	0.018	0.332	7.49124e-45
TMX1	4.27312e-49	1.32117	0.014	0.32	7.66726e-45
NFKB1	4.2969e-49	0.260574	0.015	0.324	7.70993e-45
NFATC2	4.52079e-49	-1.67434	0.003	0.291	8.11165e-45
TXNDC5	5.32521e-49	-0.179736	0.029	0.358	9.55503e-45
RILPL2	5.61315e-49	-0.557149	0.006	0.299	1.00717e-44
PLCG1	5.63003e-49	-1.65023	0.006	0.299	1.0102e-44
GTF3C1	6.05055e-49	-2.1852	0.009	0.307	1.08565e-44
LNPEP	6.62248e-49	2.23433	0.011	0.311	1.18827e-44
ZMYM2	7.0852e-49	-0.865346	0.014	0.319	1.2713e-44
DYNLL2	7.09817e-49	-4.52454	0.002	0.286	1.27362e-44
CSGALNACT2	7.21995e-49	-0.150659	0.014	0.319	1.29548e-44
C19orf12	9.14486e-49	-2.35883	0.005	0.294	1.64086e-44
TYROBP	9.92867e-49	-0.548367	0.038	0.378	1.7815e-44
CCM2	1.01553e-48	-2.50649	0.006	0.298	1.82217e-44
YPEL3	1.07857e-48	0.141203	0.024	0.345	1.93528e-44
ZBED5	1.10843e-48	-1.88639	0.009	0.306	1.98885e-44
TC2N	1.10843e-48	0.257899	0.009	0.306	1.98885e-44
ZNF707	1.14883e-48	-0.907883	0.012	0.313	2.06134e-44
SORL1	1.19301e-48	-1.28236	0.011	0.31	2.14061e-44
ARL6IP5	1.22854e-48	-1.57921	0.011	0.31	2.20437e-44
CEBPZ	1.24134e-48	-1.49372	0.015	0.321	2.22734e-44
DGCR8	1.24654e-48	-1.45972	0.012	0.313	2.23667e-44
PDIA4	1.2917e-48	-0.385866	0.018	0.329	2.31769e-44
S100A10	1.39861e-48	1.3702	0.018	0.329	2.50953e-44
GATA3	1.47152e-48	-2.00125	0.003	0.288	2.64035e-44
GIGYF1	1.90395e-48	-2.01507	0.008	0.3	3.41626e-44
SCML4	1.90962e-48	-2.74777	0.008	0.3	3.42644e-44
YIF1B	1.92662e-48	-2.76273	0.009	0.304	3.45694e-44
THRAP3	2.13642e-48	0.12782	0.009	0.304	3.83338e-44
NKTR	2.21773e-48	-1.14391	0.011	0.308	3.97928e-44
MAPK14	2.26877e-48	-1.52013	0.012	0.312	4.07085e-44
NECAP2	2.28867e-48	0.361797	0.012	0.312	4.10657e-44
HERC4	2.37464e-48	3.61708	0.018	0.328	4.26082e-44
GALNS	2.40713e-48	0.984111	0.015	0.32	4.31912e-44
FBRSL1	2.64354e-48	-1.00689	0.003	0.287	4.74331e-44
ZFYVE28	2.89051e-48	-3.04879	0.005	0.291	5.18644e-44
HLA-A	2.96905e-48	0.422903	0.081	0.48	5.32736e-44
TRIOBP	3.42319e-48	2.69223	0.024	0.343	6.14223e-44
HSF1	3.52555e-48	-1.80843	0.008	0.299	6.32589e-44
TKT	3.65593e-48	-0.576745	0.009	0.303	6.55983e-44
PI4KA	3.68875e-48	1.37789	0.029	0.354	6.61873e-44
MAP7D1	3.81571e-48	-1.24846	0.009	0.303	6.84653e-44
ARPC5	3.86404e-48	-0.904265	0.017	0.323	6.93324e-44
DNMT1	3.90954e-48	-1.61351	0.012	0.311	7.01489e-44
VPS8	3.96503e-48	-1.72167	0.011	0.307	7.11445e-44
MKNK2	4.17797e-48	-0.582881	0.014	0.315	7.49653e-44
MAN1C1	4.18129e-48	-4.1709	0.002	0.282	7.5025e-44
HNRNPH1	4.38068e-48	-1.09556	0.017	0.323	7.86026e-44
VPS29	5.28197e-48	-2.67841	0.005	0.29	9.47744e-44
KPNA4	5.93054e-48	-2.65001	0.006	0.294	1.06412e-43
SEPTIN9	6.36938e-48	-1.00768	0.008	0.298	1.14286e-43
TSPAN32	6.46466e-48	-1.30993	0.008	0.298	1.15995e-43
ICAM2	6.56347e-48	-1.24041	0.02	0.329	1.17768e-43
TBC1D9B	6.68937e-48	-0.742097	0.023	0.337	1.20027e-43
AP5Z1	6.7296e-48	-1.93035	0.009	0.302	1.20749e-43
FBXO33	7.57517e-48	0.41202	0.014	0.313	1.35921e-43
CTSC	7.61676e-48	0.180262	0.018	0.325	1.36668e-43
CD6	7.81946e-48	-1.17537	0.014	0.313	1.40305e-43
ZBTB37	7.97718e-48	0.3112	0.015	0.317	1.43135e-43
DOCK11	9.41412e-48	-2.84375	0.005	0.288	1.68918e-43
DDX23	9.89328e-48	0.20996	0.027	0.348	1.77515e-43
LMAN2	1.03481e-47	-3.98655	0.006	0.292	1.85677e-43
TPP2	1.08997e-47	-2.42941	0.008	0.296	1.95573e-43
RNF44	1.1112e-47	-2.52026	0.008	0.296	1.99382e-43
NUB1	1.23402e-47	1.50428	0.009	0.3	2.2142e-43
CYTH4	1.36705e-47	0.142496	0.017	0.32	2.4529e-43
RING1	1.70197e-47	-2.34265	0.005	0.287	3.05385e-43
DPH1	1.70197e-47	-3.36541	0.005	0.287	3.05385e-43
UBD	2.06808e-47	-0.189177	0.026	0.343	3.71076e-43
REEP5	2.17772e-47	-0.132344	0.018	0.323	3.90748e-43
SNRPC	2.22863e-47	1.26891	0.011	0.303	3.99883e-43
MAN2C1	2.30138e-47	-1.88241	0.011	0.303	4.12937e-43
TRAJ13	2.33523e-47	-1.42193	0.011	0.303	4.1901e-43
KDSR	2.42262e-47	-4.3657	0.002	0.278	4.3469e-43
ZC3H12D	2.46245e-47	0.172172	0.014	0.311	4.41837e-43
GRAP2	2.76439e-47	-3.44784	0.003	0.282	4.96015e-43
TRAPPC6B	3.01944e-47	-3.33619	0.005	0.286	5.41778e-43
RANBP3	3.34666e-47	-1.31699	0.006	0.29	6.00491e-43
DENND1C	3.66589e-47	-1.76671	0.008	0.294	6.5777e-43
ZNF592	3.8005e-47	-1.53152	0.009	0.298	6.81924e-43
NFIC	3.93829e-47	1.01227	0.017	0.317	7.06647e-43
MYD88	4.03911e-47	1.50601	0.026	0.34	7.24737e-43
ADA2	4.09734e-47	-1.40012	0.015	0.313	7.35186e-43
DDX3Y	4.32597e-47	-0.203203	0.015	0.313	7.76209e-43
PIGL	4.97601e-47	-2.79983	0.003	0.28	8.92846e-43
CELF1	5.19129e-47	1.27594	0.033	0.36	9.31474e-43
AMBRA1	6.09222e-47	-1.55252	0.006	0.288	1.09313e-42
RAB9A	6.42758e-47	0.433433	0.008	0.292	1.1533e-42
PSMA5	6.59125e-47	-0.595154	0.008	0.292	1.18267e-42
TRAPPC1	6.77021e-47	-2.53915	0.009	0.296	1.21478e-42
TAF1C	7.05089e-47	-1.76032	0.011	0.3	1.26514e-42
KHSRP	7.15858e-47	1.61988	0.009	0.296	1.28446e-42
KMT2E	7.34454e-47	-1.76304	0.011	0.3	1.31783e-42
SRGN	8.09516e-47	2.13342	0.015	0.312	1.45251e-42
C11orf58	8.17818e-47	-0.492612	0.017	0.316	1.46741e-42
PPP1R12C	8.18633e-47	-0.167015	0.014	0.308	1.46887e-42
KHNYN	9.71113e-47	-1.64783	0.005	0.283	1.74247e-42
TRBV28	9.91743e-47	-2.28927	0.005	0.283	1.77949e-42
ZBTB4	1.00072e-46	-1.96957	0.005	0.283	1.79559e-42
NDRG2	1.04497e-46	-0.587155	0.021	0.327	1.87498e-42
UBE2Q1	1.15073e-46	0.866097	0.027	0.343	2.06476e-42
AP4B1	1.16331e-46	-2.27959	0.008	0.291	2.08733e-42
IKBKE	1.18987e-46	-2.03119	0.014	0.307	2.13499e-42
HEXA	1.2519e-46	0.88664	0.009	0.295	2.24628e-42
DPF2	1.27654e-46	-1.96825	0.011	0.299	2.2905e-42
TNPO1	1.36768e-46	-0.752528	0.014	0.307	2.45403e-42
XRCC5	1.37528e-46	0.669023	0.02	0.323	2.46767e-42
PLXND1	1.83796e-46	0.775588	0.026	0.337	3.29785e-42
COPS7A	1.84722e-46	-2.94825	0.006	0.286	3.31447e-42
UBLCP1	2.0576e-46	-2.15593	0.008	0.29	3.69196e-42
PRKRIP1	2.11822e-46	-1.88743	0.009	0.294	3.80072e-42
SH3BGRL	2.18122e-46	-2.07679	0.009	0.294	3.91376e-42
CTDNEP1	2.30556e-46	-1.55723	0.012	0.302	4.13686e-42
PSMD11	2.40862e-46	0.354321	0.021	0.325	4.32179e-42
RELCH	2.43577e-46	-0.666413	0.02	0.321	4.37049e-42
BCR	2.50273e-46	-3.80707	0.002	0.272	4.49066e-42
RAVER1	3.1887e-46	0.286852	0.005	0.28	5.72149e-42
IQSEC1	3.26583e-46	-3.09589	0.006	0.284	5.85987e-42
TTC39C	3.44541e-46	-2.19191	0.006	0.284	6.1821e-42
MFHAS1	3.67964e-46	-1.97689	0.008	0.288	6.60238e-42
POLR2A	3.73432e-46	-2.57381	0.008	0.288	6.70049e-42
PLEKHO1	3.94473e-46	1.87526	0.024	0.332	7.07802e-42
METAP2	4.2128e-46	-1.48611	0.012	0.3	7.55902e-42
TAOK1	4.49796e-46	-0.836751	0.015	0.308	8.07069e-42
HIST1H3D	5.15459e-46	1.45357	0.03	0.347	9.24889e-42
EPSTI1	6.3337e-46	-0.448548	0.026	0.335	1.13646e-41
GADD45GIP1	6.96385e-46	-0.249496	0.021	0.323	1.24952e-41
PYGO2	7.49317e-46	-1.17454	0.011	0.295	1.3445e-41
HCFC1	7.54066e-46	-0.38383	0.014	0.303	1.35302e-41
WASF2	7.55778e-46	1.43595	0.02	0.319	1.35609e-41
PDIA6	7.71527e-46	-0.269488	0.014	0.303	1.38435e-41
SH2D2A	7.75776e-46	-0.838273	0.012	0.299	1.39197e-41
PIM3	9.97428e-46	-3.11478	0.006	0.282	1.78968e-41
STK25	1.07747e-45	-3.19786	0.006	0.282	1.93331e-41
YIPF3	1.17735e-45	-1.638	0.008	0.286	2.11252e-41
SGSH	1.19129e-45	-0.53677	0.008	0.286	2.13754e-41
RCSD1	1.19481e-45	-1.69754	0.008	0.286	2.14385e-41
STUB1	1.20541e-45	0.199336	0.008	0.286	2.16287e-41
SARDH	1.23607e-45	-9.88499	0	0.265	2.21788e-41
DNAJC7	1.27274e-45	-0.194904	0.021	0.321	2.28367e-41
ALDH16A1	1.302e-45	-1.9959	0.011	0.294	2.33617e-41
ABCA2	1.30921e-45	-1.79648	0.012	0.298	2.34911e-41
CBFB	1.32869e-45	-1.2086	0.011	0.294	2.38407e-41
SHISA5	1.34809e-45	-1.44327	0.011	0.294	2.41888e-41
AZIN1	1.40459e-45	-0.831801	0.017	0.31	2.52026e-41
RWDD1	1.43864e-45	0.386774	0.018	0.313	2.58135e-41
IGHG3	1.60448e-45	0.204583	0.071	0.44	2.87892e-41
MLEC	1.80816e-45	-2.58389	0.005	0.276	3.24437e-41
PLEK	2.04021e-45	-0.249071	0.024	0.328	3.66075e-41
TRAJ31	2.11892e-45	-2.4292	0.008	0.284	3.80198e-41
KSR1	2.14564e-45	-2.20585	0.009	0.288	3.84992e-41
RSL1D1	2.163e-45	-0.467598	0.008	0.284	3.88107e-41
WDR81	2.22213e-45	-2.15717	0.009	0.288	3.98717e-41
SEM1	2.29354e-45	-0.778914	0.011	0.292	4.11531e-41
STIM1	2.29463e-45	1.23187	0.009	0.288	4.11725e-41
GOLGA4	2.37076e-45	-0.542104	0.014	0.3	4.25385e-41
TCF7	2.43738e-45	-0.241678	0.011	0.292	4.3734e-41
STK10	2.45339e-45	1.75906	0.014	0.3	4.40212e-41
SH3BP5	2.47698e-45	-0.322172	0.012	0.296	4.44445e-41
OGT	2.48663e-45	-0.322823	0.021	0.32	4.46175e-41
PFKL	2.52733e-45	-1.138	0.012	0.296	4.5348e-41
ARF1	2.60324e-45	1.70832	0.015	0.304	4.67099e-41
LCP2	2.61912e-45	-0.269798	0.017	0.308	4.69948e-41
BET1L	2.61912e-45	0.465989	0.017	0.308	4.69949e-41
COX6A1	2.70911e-45	1.68478	0.017	0.308	4.86096e-41
GLI4	2.881e-45	-3.521	0.003	0.271	5.16938e-41
LIMS2	2.93416e-45	-2.84152	0.014	0.299	5.26475e-41
CSTF3	3.18727e-45	-3.20616	0.005	0.275	5.71892e-41
ZNF335	3.51148e-45	-2.61985	0.006	0.279	6.30066e-41
PACS2	3.5219e-45	-2.36529	0.006	0.279	6.31934e-41
YJU2	3.72178e-45	-1.31077	0.008	0.283	6.67799e-41
RBM38	3.9474e-45	-1.53051	0.009	0.287	7.08283e-41
BRK1	3.99372e-45	-0.306013	0.009	0.287	7.16593e-41
NFKBID	4.0642e-45	-1.52814	0.009	0.287	7.2924e-41
EDEM1	4.11187e-45	-1.49696	0.009	0.287	7.37793e-41
AMT	4.19176e-45	-0.412056	0.011	0.291	7.52128e-41
MCM6	4.52805e-45	-0.889648	0.014	0.299	8.12467e-41
UBC	4.71104e-45	0.566833	0.213	0.746	8.45302e-41
SSU72	5.1369e-45	-3.64251	0.003	0.27	9.21714e-41
ESS2	5.91453e-45	-1.27611	0.006	0.278	1.06124e-40
CNOT8	6.07425e-45	-2.28919	0.006	0.278	1.0899e-40
REXO1	6.16483e-45	-2.70647	0.006	0.278	1.10615e-40
SERTAD2	6.68727e-45	-1.84987	0.008	0.282	1.1999e-40
TLK1	6.70694e-45	-1.45207	0.008	0.282	1.20343e-40
HTT	7.43878e-45	-0.720109	0.017	0.306	1.33474e-40
CSNK2B	7.45771e-45	-2.0305	0.011	0.29	1.33814e-40
TMEM50A	7.61015e-45	0.167385	0.011	0.29	1.36549e-40
TES	7.65426e-45	-1.57399	0.011	0.29	1.3734e-40
FBN1	7.76333e-45	0.328963	0.015	0.302	1.39297e-40
TRIM26	7.82467e-45	2.04773	0.017	0.306	1.40398e-40
ZNF444	8.11132e-45	-4.80199	0.002	0.265	1.45541e-40
CWC25	8.14576e-45	-1.42022	0.015	0.302	1.46159e-40
IER3	9.2071e-45	-3.62517	0.003	0.269	1.65203e-40
TBC1D10A	1.00584e-44	-3.56983	0.005	0.272	1.80478e-40
DENND4B	1.12053e-44	-2.32843	0.006	0.276	2.01057e-40
ARHGAP30	1.12718e-44	-2.10869	0.006	0.276	2.0225e-40
SLC39A13	1.18263e-44	-2.02257	0.009	0.284	2.12199e-40
GSN	1.23703e-44	0.577627	0.062	0.414	2.21961e-40
ELAVL1	1.34142e-44	1.42773	0.017	0.304	2.40691e-40
RNF4	1.36458e-44	1.04668	0.011	0.288	2.44846e-40
ATP6V1B2	1.36687e-44	-0.335482	0.014	0.296	2.45257e-40
CPT1B	1.38043e-44	0.464264	0.011	0.288	2.4769e-40
NUP85	1.42096e-44	0.15898	0.015	0.3	2.54962e-40
TRAJ5	1.46128e-44	-0.760723	0.017	0.304	2.62198e-40
ZFAND2B	1.79002e-44	-2.39055	0.005	0.271	3.21183e-40
SMARCA5	1.99332e-44	-2.31829	0.006	0.275	3.57661e-40
PNPLA2	2.13229e-44	1.60538	0.053	0.393	3.82596e-40
FAF2	2.17657e-44	-2.25582	0.009	0.283	3.90542e-40
CSNK1D	2.25385e-44	-0.705954	0.009	0.283	4.04408e-40
AKAP8	2.32778e-44	-1.28548	0.011	0.287	4.17674e-40
SELPLG	2.37173e-44	1.86615	0.02	0.311	4.25559e-40
RBX1	2.40201e-44	0.458593	0.018	0.307	4.30993e-40
RNH1	2.49748e-44	-0.676736	0.018	0.307	4.48123e-40
IRF9	2.5558e-44	0.381221	0.014	0.295	4.58587e-40
NEK6	2.85469e-44	-3.40257	0.003	0.266	5.12217e-40
MINDY2	3.17354e-44	-3.01306	0.005	0.27	5.69428e-40
HMG20B	3.27919e-44	-0.635573	0.005	0.27	5.88385e-40
NDUFA13	3.79624e-44	1.03551	0.021	0.313	6.8116e-40
NCK2	3.94458e-44	1.27786	0.009	0.282	7.07776e-40
ITGB1	4.10924e-44	0.692036	0.018	0.306	7.37321e-40
THEMIS2	4.23986e-44	-0.227464	0.011	0.286	7.60757e-40
MTDH	4.48664e-44	-1.00168	0.017	0.302	8.05038e-40
ZSCAN25	5.07375e-44	-4.11902	0.003	0.265	9.10383e-40
TRIM52	6.29261e-44	-1.69497	0.006	0.272	1.12908e-39
CD79A	6.33455e-44	-1.71784	0.011	0.284	1.13661e-39
NDFIP1	6.36727e-44	-2.18775	0.006	0.272	1.14248e-39
IBTK	6.55799e-44	-1.9641	0.008	0.276	1.1767e-39
TNRC6C	6.6741e-44	-1.40444	0.008	0.276	1.19753e-39
BAHD1	7.26808e-44	0.881037	0.009	0.28	1.30411e-39
KLHL24	7.55004e-44	-1.12538	0.012	0.288	1.3547e-39
TMPO	7.65865e-44	-1.08832	0.012	0.288	1.37419e-39
YWHAQ	7.82064e-44	-0.526871	0.014	0.292	1.40326e-39
TMEM134	7.90985e-44	0.788704	0.014	0.292	1.41926e-39
RAB5IF	7.95974e-44	-0.655576	0.018	0.304	1.42822e-39
SCAP	9.01058e-44	-3.89831	0.003	0.263	1.61677e-39
MBP	9.14669e-44	-3.68535	0.003	0.263	1.64119e-39
TRIM13	9.25706e-44	-2.57467	0.003	0.263	1.66099e-39
GPR132	1.01907e-43	-2.63569	0.005	0.267	1.82851e-39
MTMR4	1.02819e-43	-2.42918	0.005	0.267	1.84489e-39
SUPT6H	1.0779e-43	-3.09172	0.006	0.271	1.93407e-39
ATP6V1A	1.10495e-43	-2.37346	0.011	0.283	1.98261e-39
PITPNB	1.12993e-43	0.919308	0.006	0.271	2.02743e-39
SDHA	1.1701e-43	-2.18495	0.008	0.275	2.09951e-39
CYFIP2	1.22252e-43	-0.356873	0.008	0.275	2.19358e-39
LDLRAP1	1.22253e-43	-1.10652	0.008	0.275	2.19358e-39
KDM5B	1.23617e-43	-0.884612	0.011	0.283	2.21805e-39
PGK1	1.27958e-43	-3.0109	0.011	0.283	2.29595e-39
TRMT112	1.30077e-43	1.5625	0.02	0.307	2.33397e-39
STIM2	1.32451e-43	-1.23974	0.011	0.283	2.37657e-39
GALT	1.34528e-43	-1.23554	0.014	0.291	2.41383e-39
MFSD12	1.36393e-43	-1.20005	0.012	0.287	2.4473e-39
TXNIP	1.37958e-43	0.367485	0.032	0.337	2.47538e-39
EMC4	1.64263e-43	-2.12359	0.003	0.262	2.94737e-39
USP25	1.80016e-43	0.487562	0.029	0.329	3.23003e-39
DPEP2	2.20452e-43	-0.917694	0.009	0.278	3.95557e-39
PSENEN	2.30578e-43	-0.781874	0.014	0.29	4.13727e-39
ATIC	2.37565e-43	-1.43132	0.012	0.286	4.26263e-39
TTC31	2.37935e-43	0.665059	0.021	0.31	4.26926e-39
PSMA1	2.38567e-43	1.83857	0.011	0.282	4.28061e-39
CUL9	2.44783e-43	-0.927047	0.012	0.286	4.39215e-39
SH3GLB2	2.46395e-43	-0.420127	0.015	0.294	4.42106e-39
COLGALT1	2.50936e-43	-0.364964	0.015	0.294	4.50254e-39
PCED1B	3.1383e-43	-2.95807	0.005	0.265	5.63105e-39
SH3TC1	3.25205e-43	0.804684	0.005	0.265	5.83515e-39
NOP2	3.4951e-43	-2.70566	0.008	0.272	6.27126e-39
STRN4	3.72673e-43	-2.16155	0.008	0.272	6.68688e-39
RABGGTB	3.77046e-43	1.50266	0.008	0.272	6.76533e-39
ATP13A1	3.8147e-43	-0.832524	0.008	0.272	6.84471e-39
APBA2	3.91794e-43	-9.52421	0	0.251	7.02995e-39
MAPRE1	4.0633e-43	-0.67005	0.009	0.276	7.29078e-39
POLR1D	4.10855e-43	-0.283934	0.014	0.288	7.37197e-39
DDX46	4.15311e-43	-0.583182	0.015	0.292	7.45192e-39
RALY	4.16916e-43	0.433952	0.02	0.304	7.48073e-39
PSMB2	4.23973e-43	0.985412	0.018	0.3	7.60736e-39
BX255925.3	4.43964e-43	-0.722342	0.012	0.284	7.96604e-39
CHTOP	4.56883e-43	2.72421	0.015	0.292	8.19784e-39
CEP68	5.03785e-43	-3.7694	0.003	0.259	9.03941e-39
SAMD4B	6.22909e-43	-1.84671	0.006	0.267	1.11769e-38
PRXL2B	6.93843e-43	-10.3282	0	0.25	1.24496e-38
PRPF38B	7.17576e-43	-1.37096	0.011	0.279	1.28755e-38
TXLNA	7.56657e-43	-0.354544	0.011	0.279	1.35767e-38
ATP5ME	7.81417e-43	0.476528	0.015	0.291	1.4021e-38
ATP2A2	7.97954e-43	-0.300056	0.018	0.299	1.43177e-38
RAPGEF6	1.01321e-42	-1.50763	0.005	0.262	1.81799e-38
ANP32A	1.27815e-42	-1.07414	0.012	0.282	2.29338e-38
SNRK	1.34141e-42	-1.56717	0.012	0.282	2.40689e-38
TAZ	1.37224e-42	-1.1171	0.012	0.282	2.46221e-38
VDAC2	1.40946e-42	-4.45158	0.002	0.253	2.52899e-38
TTN	1.40946e-42	-4.49735	0.002	0.253	2.52899e-38
RARA	2.07795e-42	-0.81043	0.008	0.269	3.72846e-38
EIF3B	2.09006e-42	-1.69068	0.008	0.269	3.7502e-38
ST6GAL1	2.10225e-42	-1.67508	0.008	0.269	3.77207e-38
RAB1B	2.11507e-42	-1.38738	0.011	0.276	3.79507e-38
THOC2	2.16405e-42	-1.4538	0.011	0.276	3.88295e-38
ARFGAP1	2.22278e-42	-0.495075	0.009	0.272	3.98833e-38
POLR3D	2.35217e-42	-1.23829	0.012	0.28	4.2205e-38
CHD2	2.37245e-42	-1.61608	0.017	0.292	4.25689e-38
BEX3	2.42191e-42	0.618604	0.015	0.288	4.34562e-38
TRMT2B	2.49929e-42	-4.22363	0.002	0.251	4.48448e-38
RNF168	2.50683e-42	-3.923	0.002	0.251	4.49801e-38
GPSM3	2.5144e-42	-3.92237	0.002	0.251	4.51158e-38
UBE2L6	3.23173e-42	0.152913	0.027	0.319	5.7987e-38
SYNGAP1	3.35008e-42	-0.964445	0.006	0.263	6.01105e-38
ECH1	3.5713e-42	0.968616	0.023	0.307	6.40798e-38
PTMS	3.61191e-42	2.60101	0.024	0.311	6.48085e-38
HIST2H2AB	3.6257e-42	-1.27269	0.008	0.267	6.5056e-38
TRAJ28	3.68944e-42	-1.7893	0.008	0.267	6.61997e-38
TRIM8	3.74405e-42	0.23724	0.023	0.307	6.71794e-38
AMDHD2	3.76175e-42	-1.99726	0.011	0.275	6.7497e-38
SLC35A4	4.11021e-42	0.54431	0.011	0.275	7.37495e-38
AGPAT3	5.60491e-42	-0.23926	0.005	0.258	1.00569e-37
NARS	5.87749e-42	-3.25386	0.006	0.262	1.0546e-37
GTPBP4	6.32292e-42	-2.04685	0.009	0.27	1.13452e-37
CAMTA2	6.60264e-42	-0.245317	0.008	0.266	1.18471e-37
MORC2	6.77096e-42	-9.38861	0	0.245	1.21491e-37
THAP7	6.79468e-42	-2.04592	0.009	0.27	1.21917e-37
ZNF687	6.99373e-42	-0.697862	0.012	0.278	1.25489e-37
DCTN1	7.42117e-42	-1.48507	0.014	0.282	1.33158e-37
ECE1	8.61238e-42	-3.63822	0.003	0.253	1.54532e-37
CHST11	9.91642e-42	-0.864752	0.005	0.257	1.7793e-37
INCENP	1.18657e-41	-1.78038	0.009	0.269	2.12906e-37
FSCN1	1.19439e-41	-9.56353	0	0.243	2.14309e-37
SREBF1	1.20746e-41	-0.525483	0.011	0.272	2.16654e-37
BMI1	1.22865e-41	-0.938987	0.012	0.276	2.20457e-37
PECAM1	1.23464e-41	-0.736144	0.018	0.292	2.21531e-37
CLCN7	1.29284e-41	-0.114182	0.012	0.276	2.31974e-37
CHMP1B	1.32056e-41	1.41254	0.012	0.276	2.36948e-37
MAN2B1	1.33987e-41	0.236346	0.014	0.28	2.40412e-37
LEPROTL1	1.37033e-41	-4.64592	0.002	0.247	2.45878e-37
DHX58	1.87474e-41	-3.67093	0.006	0.259	3.36384e-37
VMAC	1.9079e-41	-2.15264	0.006	0.259	3.42334e-37
DPP7	1.99065e-41	-1.88864	0.008	0.263	3.57182e-37
C1R	1.99116e-41	1.54542	0.043	0.351	3.57274e-37
ASH1L	2.00221e-41	-1.91608	0.008	0.263	3.59257e-37
CAPN2	2.06456e-41	-1.82831	0.009	0.267	3.70443e-37
PSME1	2.1266e-41	2.65713	0.021	0.299	3.81575e-37
AP2M1	2.29508e-41	1.33715	0.012	0.275	4.11806e-37
PPIL2	2.31161e-41	1.5508	0.02	0.295	4.14771e-37
SLC39A11	2.32116e-41	-1.67481	0.012	0.275	4.16486e-37
ZNF800	2.35343e-41	-0.464566	0.014	0.279	4.22275e-37
TMEM168	2.68366e-41	-4.05167	0.003	0.25	4.81529e-37
PIGH	2.69967e-41	-3.70832	0.003	0.25	4.84401e-37
CCDC9	3.28127e-41	-1.75221	0.006	0.258	5.88758e-37
FBXO44	3.29085e-41	-2.46927	0.006	0.258	5.90478e-37
RASA3	3.3588e-41	-0.883806	0.006	0.258	6.02669e-37
CYC1	3.63107e-41	-0.882135	0.012	0.274	6.51523e-37
CREB3L2	3.97866e-41	-0.124398	0.015	0.282	7.13892e-37
ANKRD17	3.99123e-41	2.63691	0.012	0.274	7.16146e-37
NR3C2	4.09578e-41	-1.14343	0.014	0.278	7.34905e-37
PITPNC1	4.82397e-41	-3.14319	0.003	0.249	8.65565e-37
P4HB	5.22705e-41	-3.09867	0.006	0.257	9.3789e-37
MCM3	5.32282e-41	-2.28881	0.005	0.253	9.55074e-37
MON1B	5.38586e-41	-1.52826	0.005	0.253	9.66385e-37
ADSL	6.51851e-41	-1.74359	0.011	0.269	1.16962e-36
ZNF700	6.55513e-41	-0.726743	0.012	0.272	1.17619e-36
DGKQ	6.6295e-41	0.295241	0.012	0.272	1.18953e-36
PRPF4B	6.78316e-41	-0.426181	0.011	0.269	1.2171e-36
BTAF1	6.85682e-41	-1.16539	0.015	0.28	1.23032e-36
SAFB2	7.07366e-41	-1.35826	0.012	0.272	1.26923e-36
LEF1	7.3755e-41	0.42746	0.017	0.284	1.32339e-36
MED22	9.08206e-41	-0.177091	0.021	0.295	1.62959e-36
KCNAB2	9.44311e-41	-2.27438	0.005	0.251	1.69438e-36
TMEM265	1.02349e-40	-1.76305	0.006	0.255	1.83645e-36
DUS3L	1.02947e-40	-2.18448	0.006	0.255	1.84718e-36
POLM	1.0851e-40	-2.073	0.008	0.259	1.947e-36
FCHO1	1.0851e-40	-1.91613	0.008	0.259	1.947e-36
CSAD	1.09334e-40	1.45997	0.009	0.263	1.96178e-36
PDCD6	1.12028e-40	-1.14105	0.009	0.263	2.01012e-36
TRAJ3	1.1661e-40	-0.759193	0.009	0.263	2.09233e-36
WSB1	1.19238e-40	-1.44436	0.012	0.271	2.13949e-36
HEXD	1.19786e-40	0.171634	0.017	0.283	2.14932e-36
NFAT5	1.20059e-40	-1.09272	0.015	0.279	2.15422e-36
LAMP1	1.21271e-40	-0.997835	0.012	0.271	2.17596e-36
POLD2	1.2136e-40	-2.80357	0.014	0.275	2.17755e-36
LY9	1.22752e-40	-1.08428	0.015	0.279	2.20255e-36
C11orf21	1.32756e-40	-2.54945	0.002	0.242	2.38204e-36
POGLUT1	1.47839e-40	-3.92101	0.003	0.246	2.65268e-36
RGL2	1.48719e-40	-3.15191	0.003	0.246	2.66847e-36
SUMF2	1.63986e-40	-2.78166	0.005	0.25	2.9424e-36
CRIP2	1.88296e-40	-0.784709	0.008	0.258	3.3786e-36
NFKBIA	1.89933e-40	-1.14832	0.008	0.258	3.40797e-36
TXNL4A	1.96478e-40	1.79911	0.021	0.294	3.5254e-36
GRSF1	2.01095e-40	0.919757	0.009	0.262	3.60825e-36
EIF4G2	2.0185e-40	0.596694	0.02	0.29	3.6218e-36
SOD2	2.06011e-40	-1.04609	0.015	0.278	3.69646e-36
WARS	2.1098e-40	0.210581	0.03	0.316	3.78561e-36
SDE2	2.1488e-40	0.7183	0.012	0.27	3.85559e-36
HSPD1	2.19103e-40	0.191291	0.014	0.274	3.93137e-36
IGBP1	2.31144e-40	-4.2691	0.002	0.241	4.14742e-36
PARP4	2.33229e-40	-3.2902	0.002	0.241	4.18484e-36
TNFSF14	2.56601e-40	-3.72341	0.003	0.245	4.6042e-36
IMP3	2.60433e-40	-3.09313	0.003	0.245	4.67295e-36
FBXW2	2.64322e-40	-2.881	0.003	0.245	4.74273e-36
POR	3.12723e-40	-2.03962	0.006	0.253	5.61119e-36
DAXX	3.18228e-40	-1.62876	0.006	0.253	5.70996e-36
PDE7A	3.42891e-40	-0.931907	0.008	0.257	6.1525e-36
CCL22	3.53988e-40	-9.73078	0	0.235	6.35161e-36
VPS26B	3.53988e-40	-9.44526	0	0.235	6.35161e-36
COL1A2	3.55936e-40	1.49311	0.044	0.347	6.38657e-36
N4BP1	3.64741e-40	-0.53512	0.017	0.28	6.54455e-36
BAZ1B	3.68263e-40	-0.489973	0.017	0.28	6.60774e-36
PPP1R10	3.74352e-40	-0.222734	0.015	0.276	6.717e-36
TBC1D20	3.75022e-40	-0.575444	0.011	0.265	6.72902e-36
BUB3	3.81672e-40	-0.256637	0.015	0.276	6.84833e-36
TIAM1	4.09427e-40	-4.03323	0.002	0.239	7.34634e-36
ATM	5.21437e-40	-0.583061	0.024	0.299	9.35614e-36
AHDC1	5.4838e-40	-2.07514	0.006	0.251	9.83959e-36
CD40	5.62911e-40	-1.09196	0.006	0.251	1.01003e-35
ACTA2	5.70027e-40	1.11189	0.07	0.405	1.0228e-35
SNX17	5.95784e-40	-0.946956	0.008	0.255	1.06902e-35
HIF1A	6.50894e-40	1.60505	0.011	0.263	1.1679e-35
POLA2	6.62038e-40	-0.324105	0.011	0.263	1.18789e-35
LPAR6	6.7369e-40	0.248217	0.014	0.271	1.2088e-35
PPFIA1	8.13472e-40	-2.47004	0.003	0.242	1.45961e-35
HNRNPC	8.80686e-40	3.55606	0.026	0.302	1.58022e-35
SGSM3	9.47022e-40	-2.68582	0.006	0.25	1.69924e-35
PRR14	9.58085e-40	2.01377	0.006	0.25	1.71909e-35
ATXN1L	9.66466e-40	-1.874	0.006	0.25	1.73413e-35
ARPC5L	9.77752e-40	1.03545	0.006	0.25	1.75438e-35
SPPL2A	9.86304e-40	-0.448268	0.006	0.25	1.76972e-35
PRPF39	1.00634e-39	-1.9314	0.009	0.258	1.80568e-35
RHOG	1.12223e-39	-0.110377	0.017	0.278	2.01362e-35
EIF2AK3	1.13323e-39	-1.13281	0.014	0.27	2.03336e-35
CLK1	1.14082e-39	0.490455	0.017	0.278	2.04698e-35
CEP128	1.15184e-39	0.664003	0.018	0.282	2.06675e-35
FTSJ3	1.17783e-39	1.29285	0.012	0.266	2.11338e-35
BBX	1.19971e-39	0.915942	0.014	0.27	2.15265e-35
MYO9B	1.41701e-39	-2.59406	0.003	0.241	2.54253e-35
UQCR11	1.55554e-39	-2.87713	0.005	0.245	2.7911e-35
RNF167	1.67258e-39	1.3713	0.006	0.249	3.00111e-35
TBC1D2B	1.68719e-39	-2.02109	0.006	0.249	3.02733e-35
INPP4A	1.81525e-39	1.3113	0.008	0.253	3.25709e-35
VPS53	1.83096e-39	-0.968631	0.008	0.253	3.2853e-35
CAPN7	1.85794e-39	-1.83925	0.009	0.257	3.33369e-35
MAZ	2.06466e-39	-0.705926	0.014	0.269	3.70462e-35
TOR3A	2.11408e-39	1.2839	0.015	0.272	3.7933e-35
NELFCD	2.73856e-39	-2.2757	0.005	0.243	4.91379e-35
SAMSN1	2.9261e-39	-2.42438	0.006	0.247	5.2503e-35
KMT5B	2.93459e-39	-2.64597	0.006	0.247	5.26553e-35
NCBP2	2.98605e-39	1.85402	0.006	0.247	5.35787e-35
RER1	3.15575e-39	-1.91683	0.008	0.251	5.66237e-35
EPHX2	3.15575e-39	1.5728	0.008	0.251	5.66237e-35
PEX11B	3.16482e-39	0.850211	0.008	0.251	5.67864e-35
MSN	3.20138e-39	2.91478	0.008	0.251	5.74423e-35
JPT1	3.27136e-39	1.33144	0.014	0.267	5.86981e-35
CCDC97	3.34037e-39	-0.897439	0.009	0.255	5.99363e-35
LAMP3	3.3786e-39	0.85753	0.009	0.255	6.06222e-35
ZNF655	3.41593e-39	0.907968	0.011	0.259	6.12921e-35
RBBP6	3.63451e-39	-0.399466	0.017	0.275	6.5214e-35
COX4I1	4.29609e-39	-3.33349	0.003	0.238	7.70847e-35
CDC42BPB	4.65146e-39	-3.11546	0.005	0.242	8.34611e-35
BOD1L1	4.84574e-39	0.235958	0.005	0.242	8.69471e-35
UNC93B1	4.9755e-39	0.648902	0.023	0.29	8.92753e-35
SURF4	5.08554e-39	-2.12222	0.006	0.246	9.12498e-35
LIMD1	5.18199e-39	1.14096	0.02	0.282	9.29804e-35
RUFY2	5.43495e-39	-2.14139	0.008	0.25	9.75193e-35
RAD17	5.68505e-39	-0.741551	0.009	0.254	1.02007e-34
STAT1	5.74278e-39	1.72116	0.04	0.331	1.03043e-34
PIAS4	5.76218e-39	-0.141771	0.011	0.258	1.03391e-34
BABAM1	5.7993e-39	-1.36413	0.009	0.254	1.04057e-34
GRB2	5.89902e-39	2.06118	0.009	0.254	1.05846e-34
CCDC22	8.32089e-39	-2.01657	0.005	0.241	1.49302e-34
PCNT	8.89477e-39	-0.314753	0.023	0.288	1.59599e-34
RNF10	9.01246e-39	-1.43793	0.006	0.245	1.61711e-34
ISCU	9.14372e-39	-0.851911	0.006	0.245	1.64066e-34
VASP	9.40693e-39	1.99135	0.008	0.249	1.68789e-34
SH3BGRL3	9.65265e-39	-1.09941	0.008	0.249	1.73197e-34
MATR3	9.82e-39	-1.14539	0.008	0.249	1.762e-34
FLOT1	9.90972e-39	-0.52515	0.015	0.269	1.7781e-34
CHST12	1.03019e-38	-1.22239	0.014	0.265	1.84846e-34
ATG2B	1.03044e-38	-1.35953	0.011	0.257	1.84891e-34
KMT2D	1.03834e-38	1.75689	0.015	0.269	1.86309e-34
LAIR1	1.0421e-38	-2.35167	0.011	0.257	1.86985e-34
PXN	1.04799e-38	-0.991153	0.011	0.257	1.8804e-34
ZNF224	1.05687e-38	0.871677	0.011	0.257	1.89634e-34
RAB14	1.06432e-38	0.285416	0.015	0.269	1.90971e-34
CPSF6	1.07638e-38	1.57483	0.017	0.272	1.93135e-34
SPG11	1.07755e-38	-1.06473	0.015	0.269	1.93345e-34
FAM104A	1.10094e-38	1.65405	0.014	0.265	1.97542e-34
NDUFC1	1.31779e-38	-3.09633	0.003	0.235	2.36451e-34
ABTB2	1.44874e-38	-3.24436	0.005	0.239	2.59948e-34
TRABD2A	1.46148e-38	-2.45947	0.005	0.239	2.62233e-34
LSM8	1.47432e-38	2.95446	0.005	0.239	2.64538e-34
ADPGK	1.52377e-38	-2.67833	0.006	0.243	2.73411e-34
MEPCE	1.5519e-38	-1.77651	0.015	0.267	2.78458e-34
UBN1	1.57753e-38	-1.16473	0.006	0.243	2.83057e-34
MAN2B2	1.59587e-38	-1.77295	0.006	0.243	2.86347e-34
BCL6	1.60049e-38	-1.03343	0.006	0.243	2.87175e-34
CDC16	1.6084e-38	-2.34641	0.008	0.247	2.88594e-34
UTP6	1.69093e-38	-0.701552	0.014	0.263	3.03403e-34
OGDH	1.69344e-38	-1.26177	0.008	0.247	3.03853e-34
USP16	1.71448e-38	-1.86165	0.009	0.251	3.07628e-34
NDUFV3	1.72863e-38	0.865732	0.012	0.259	3.10167e-34
ACLY	1.72913e-38	-1.70008	0.009	0.251	3.10257e-34
FAM204A	1.7638e-38	-1.45496	0.009	0.251	3.16479e-34
CARD11	1.78166e-38	-9.30211	0	0.226	3.19682e-34
STK40	1.78899e-38	0.358403	0.009	0.251	3.20998e-34
JTB	1.94341e-38	-0.163465	0.015	0.267	3.48706e-34
PPARD	2.04002e-38	-4.49588	0.002	0.23	3.66041e-34
ACOX3	2.0522e-38	-3.81245	0.002	0.23	3.68226e-34
SLC12A7	2.05831e-38	-3.46457	0.002	0.23	3.69322e-34
PLA2G2D	2.05831e-38	-3.20929	0.002	0.23	3.69323e-34
SPARC	2.22878e-38	0.29874	0.026	0.294	3.99911e-34
CABIN1	2.56492e-38	-1.04087	0.005	0.238	4.60223e-34
CDK10	2.74325e-38	0.920935	0.006	0.242	4.92222e-34
QRICH1	2.74325e-38	-2.68908	0.006	0.242	4.92222e-34
ZNF787	2.76711e-38	-0.873738	0.006	0.242	4.96502e-34
NOL4L	2.7751e-38	-2.11634	0.006	0.242	4.97936e-34
BTBD7	2.93757e-38	-2.11477	0.011	0.254	5.27089e-34
TMEM70	2.95286e-38	-0.123302	0.009	0.25	5.29832e-34
TARSL2	3.11618e-38	-1.2472	0.009	0.25	5.59137e-34
MED24	3.21972e-38	-1.11344	0.014	0.262	5.77715e-34
GIGYF2	3.54859e-38	-4.47785	0.002	0.229	6.36723e-34
CRTC3	4.04749e-38	-3.21133	0.003	0.233	7.26241e-34
XRN2	4.86389e-38	1.74738	0.006	0.241	8.72728e-34
MTLN	4.92501e-38	-3.0033	0.008	0.245	8.83694e-34
KCTD12	4.92605e-38	-2.70228	0.009	0.249	8.83881e-34
SNRNP200	5.05721e-38	1.37456	0.02	0.276	9.07415e-34
HDLBP	5.26841e-38	2.25729	0.03	0.303	9.45311e-34
CLIC1	5.272e-38	0.220024	0.018	0.272	9.45954e-34
TCOF1	5.42074e-38	-9.26088	0	0.224	9.72643e-34
IFNGR2	5.42374e-38	-1.13849	0.015	0.265	9.73181e-34
ALDH5A1	5.48544e-38	0.910008	0.009	0.249	9.84252e-34
UNK	5.54106e-38	1.18422	0.012	0.257	9.94233e-34
SETX	5.56655e-38	-0.234546	0.015	0.265	9.98807e-34
ABTB1	5.57407e-38	0.877264	0.011	0.253	1.00016e-33
TNC	5.77915e-38	1.59881	0.027	0.295	1.03695e-33
DTX3	6.24176e-38	-3.67151	0.002	0.228	1.11996e-33
DDB1	6.56806e-38	0.56656	0.026	0.291	1.17851e-33
RHPN1	7.054e-38	0.247596	0.003	0.231	1.2657e-33
JAK1	7.76775e-38	-0.735537	0.005	0.235	1.39377e-33
SAMD8	7.76776e-38	-0.406452	0.005	0.235	1.39377e-33
ZNF512	8.25245e-38	-0.741664	0.006	0.239	1.48074e-33
MPHOSPH8	8.37219e-38	-1.78741	0.006	0.239	1.50222e-33
TP53	8.42056e-38	-1.87412	0.006	0.239	1.5109e-33
LENG1	8.42057e-38	-1.13178	0.006	0.239	1.5109e-33
FARSA	8.76907e-38	-1.02588	0.008	0.243	1.57344e-33
MPHOSPH10	8.97153e-38	-1.11437	0.008	0.243	1.60976e-33
MS4A1	9.15928e-38	-1.13103	0.011	0.251	1.64345e-33
PGLS	9.35283e-38	0.815224	0.009	0.247	1.67818e-33
MARK3	9.46377e-38	-1.22499	0.012	0.255	1.69808e-33
SPCS3	9.83906e-38	0.283571	0.012	0.255	1.76542e-33
SMIM4	1.28325e-37	-3.26725	0.005	0.234	2.30253e-33
MAN2A2	1.33656e-37	-2.25476	0.005	0.234	2.39818e-33
IGSF8	1.34435e-37	-2.4117	0.005	0.234	2.41217e-33
GLUL	1.45179e-37	-0.186698	0.018	0.27	2.60494e-33
PGS1	1.56006e-37	-1.95953	0.008	0.242	2.79921e-33
HBS1L	1.56893e-37	-0.311214	0.017	0.266	2.81513e-33
PATJ	1.56897e-37	-1.69715	0.008	0.242	2.81521e-33
SHKBP1	1.60705e-37	-0.884786	0.009	0.246	2.88353e-33
VPS28	1.63362e-37	-0.620032	0.015	0.262	2.93121e-33
SLC5A3	1.64424e-37	-9.51954	0	0.221	2.95026e-33
PPP1R3E	1.65421e-37	1.92082	0.011	0.25	2.96814e-33
PSMD4	1.66815e-37	-1.05689	0.011	0.25	2.99317e-33
TOX4	1.69784e-37	-0.871307	0.012	0.254	3.04643e-33
GGA3	1.70115e-37	-0.895205	0.011	0.25	3.05238e-33
TMEM165	1.7203e-37	0.954535	0.011	0.25	3.08674e-33
PURB	1.73469e-37	1.51827	0.015	0.262	3.11256e-33
TIMM29	1.89826e-37	-2.26174	0.002	0.225	3.40604e-33
ZAP70	2.26615e-37	0.13802	0.024	0.284	4.06615e-33
ZNF496	2.3114e-37	-3.01542	0.005	0.233	4.14735e-33
USF1	2.42563e-37	-2.76992	0.006	0.237	4.3523e-33
TRAJ36	2.51079e-37	-0.108414	0.006	0.237	4.50511e-33
TMUB2	2.54715e-37	-2.08127	0.006	0.237	4.57035e-33
H2AFV	2.70295e-37	-0.675199	0.008	0.241	4.84989e-33
SNX1	2.89058e-37	1.28968	0.014	0.257	5.18656e-33
PPP2R2D	3.30169e-37	-1.09617	0.002	0.224	5.92422e-33
MCRS1	3.30169e-37	-3.83225	0.002	0.224	5.92423e-33
FLI1	3.70606e-37	-2.74292	0.003	0.228	6.64978e-33
ID3	4.09993e-37	-0.810966	0.005	0.231	7.35651e-33
HIST1H4B	4.21401e-37	-2.28348	0.006	0.235	7.5612e-33
UBE2A	4.28729e-37	-2.59915	0.006	0.235	7.69268e-33
CSF1	4.31699e-37	0.742884	0.02	0.271	7.74597e-33
CRY2	4.49677e-37	-1.71987	0.008	0.239	8.06856e-33
ABI1	4.63973e-37	-1.14292	0.008	0.239	8.32506e-33
PMF1	4.75893e-37	-1.32176	0.012	0.251	8.53895e-33
MBD5	4.85315e-37	-0.785994	0.011	0.247	8.708e-33
VAMP8	4.97165e-37	-0.802645	0.015	0.259	8.92062e-33
SYNGR2	5.1319e-37	-1.12879	0.011	0.247	9.20817e-33
ARMH1	5.73835e-37	-3.54114	0.002	0.222	1.02963e-32
OAS2	5.7661e-37	0.801412	0.044	0.329	1.03461e-32
CBX4	6.12984e-37	1.43382	0.024	0.282	1.09988e-32
ADAR	7.09655e-37	2.64597	0.021	0.274	1.27333e-32
HEATR5B	7.51849e-37	-1.46798	0.008	0.238	1.34904e-32
TBCC	7.62929e-37	-0.949867	0.014	0.254	1.36892e-32
HIST1H2AD	7.63291e-37	3.08357	0.03	0.296	1.36957e-32
STX16	7.86716e-37	0.851199	0.02	0.27	1.4116e-32
ATXN10	8.09514e-37	-1.41048	0.008	0.238	1.45251e-32
NDUFB11	8.27379e-37	0.935706	0.017	0.262	1.48457e-32
CALCOCO1	8.35199e-37	-0.957468	0.014	0.254	1.4986e-32
GTF3C5	8.39977e-37	-0.500973	0.012	0.25	1.50717e-32
NDUFA10	8.68252e-37	-0.76768	0.009	0.242	1.5579e-32
ARCN1	8.84097e-37	-0.85615	0.011	0.246	1.58634e-32
CCDC84	9.12615e-37	-0.831494	0.012	0.25	1.6375e-32
URGCP	1.11631e-36	-3.03847	0.003	0.225	2.003e-32
KDM4C	1.11795e-36	-0.671518	0.003	0.225	2.00593e-32
DGCR2	1.11795e-36	-3.41474	0.003	0.225	2.00593e-32
YDJC	1.22149e-36	-2.36132	0.005	0.229	2.19172e-32
PRRX1	1.2588e-36	-3.70056	0.015	0.257	2.25866e-32
H2AFY	1.33997e-36	-0.423659	0.006	0.233	2.40431e-32
PIP5K1C	1.39139e-36	-1.72464	0.008	0.237	2.49658e-32
PLEKHM2	1.41128e-36	-0.531104	0.008	0.237	2.53226e-32
UBQLN1	1.41529e-36	-0.923885	0.008	0.237	2.53946e-32
ZFYVE27	1.4153e-36	-1.64056	0.008	0.237	2.53946e-32
MYEF2	1.42335e-36	0.59446	0.008	0.237	2.55392e-32
ZDHHC8	1.45825e-36	-1.43246	0.009	0.241	2.61654e-32
CCDC85B	1.46344e-36	1.02138	0.014	0.253	2.62585e-32
S100A11	1.4671e-36	-0.801006	0.012	0.249	2.63243e-32
ZBTB17	1.50084e-36	-0.365519	0.011	0.245	2.69296e-32
JMY	1.52614e-36	-0.735243	0.011	0.245	2.73835e-32
UBR5	1.56115e-36	-0.364829	0.012	0.249	2.80117e-32
LSM7	1.56979e-36	-0.100976	0.012	0.249	2.81668e-32
LBHD1	1.71414e-36	-4.52074	0.002	0.22	3.07568e-32
TNRC6B	1.71922e-36	-3.78698	0.002	0.22	3.0848e-32
WASHC5	1.72942e-36	-3.94005	0.002	0.22	3.10309e-32
LAP3	1.92904e-36	-0.240742	0.024	0.279	3.46128e-32
ABCC10	1.93379e-36	-2.93147	0.003	0.224	3.4698e-32
ZDHHC18	1.93945e-36	-2.75656	0.003	0.224	3.47996e-32
ATP5F1B	1.9802e-36	-1.76351	0.023	0.275	3.55307e-32
SFT2D3	2.08777e-36	-3.09407	0.005	0.228	3.74608e-32
ENGASE	2.10598e-36	-2.91294	0.005	0.228	3.77875e-32
EP300	2.16878e-36	0.789344	0.021	0.271	3.89144e-32
SUCLG1	2.27631e-36	-2.15227	0.006	0.231	4.08439e-32
PDHA1	2.27632e-36	-2.06379	0.006	0.231	4.08439e-32
RASA1	2.30915e-36	-1.07831	0.006	0.231	4.1433e-32
TTC12	2.31577e-36	-1.05164	0.006	0.231	4.15518e-32
MARCH6	2.31577e-36	-1.2421	0.018	0.263	4.15518e-32
TNFAIP8	2.31909e-36	0.801896	0.006	0.231	4.16113e-32
ZNF865	2.32241e-36	-1.94757	0.006	0.231	4.1671e-32
MTFR1L	2.32948e-36	-2.118	0.008	0.235	4.17979e-32
JMJD7	2.3361e-36	-2.65348	0.008	0.235	4.19166e-32
DUSP22	2.34273e-36	-0.465617	0.008	0.235	4.20356e-32
PUM1	2.42571e-36	-0.700577	0.014	0.251	4.35245e-32
TRMT11	2.45149e-36	0.518845	0.008	0.235	4.3987e-32
SLC39A1	2.46229e-36	-1.35402	0.011	0.243	4.41809e-32
SMARCC2	2.47243e-36	0.288785	0.008	0.235	4.43628e-32
TRIR	2.48216e-36	1.90369	0.018	0.263	4.45373e-32
SMC1A	2.54558e-36	-0.393322	0.009	0.239	4.56753e-32
POU2AF1	2.59027e-36	0.106883	0.014	0.251	4.64773e-32
RBM25	2.61778e-36	-1.05232	0.011	0.243	4.69708e-32
PAPOLA	2.66936e-36	1.74314	0.014	0.251	4.78964e-32
PARL	2.97243e-36	-4.13023	0.002	0.218	5.33344e-32
SLAMF1	2.99005e-36	-3.53706	0.002	0.218	5.36505e-32
SLIRP	2.99005e-36	-4.15962	0.002	0.218	5.36506e-32
HERC3	3.71845e-36	-1.65956	0.005	0.226	6.67201e-32
VPS9D1	3.90862e-36	-1.39749	0.006	0.23	7.01323e-32
ATP5PF	3.9763e-36	-1.4371	0.006	0.23	7.13467e-32
NR1H3	3.98769e-36	-1.10907	0.006	0.23	7.15512e-32
HDAC5	4.0665e-36	0.272423	0.008	0.234	7.29652e-32
CCDC6	4.17066e-36	0.17805	0.017	0.258	7.48341e-32
MIIP	4.20713e-36	-1.18777	0.008	0.234	7.54885e-32
KMT2C	4.37746e-36	-0.816866	0.015	0.254	7.85448e-32
RABEP2	4.39693e-36	-1.12402	0.014	0.25	7.88942e-32
C6orf62	4.4401e-36	-0.922994	0.009	0.238	7.96687e-32
SF3B5	4.45257e-36	-0.876824	0.009	0.238	7.98925e-32
ACTR1B	4.57494e-36	-0.888338	0.011	0.242	8.20882e-32
REXO2	4.60992e-36	0.532586	0.024	0.276	8.27158e-32
KLF6	4.621e-36	-0.511413	0.012	0.246	8.29146e-32
NCOA3	4.72757e-36	0.265716	0.026	0.28	8.48268e-32
FAM110A	5.19633e-36	-2.61995	0.002	0.217	9.32377e-32
P2RY11	5.8579e-36	1.63329	0.003	0.221	1.05108e-31
ZBTB18	6.42901e-36	-1.33825	0.005	0.225	1.15356e-31
TRAPPC4	6.44761e-36	-2.28864	0.005	0.225	1.15689e-31
MGAT5	6.88114e-36	0.783486	0.006	0.229	1.23468e-31
SHARPIN	6.90083e-36	-1.78265	0.006	0.229	1.23822e-31
ZBP1	6.96265e-36	0.20597	0.018	0.261	1.24931e-31
EPN1	6.99345e-36	-2.51068	0.008	0.233	1.25484e-31
WAS	7.00018e-36	-1.08675	0.006	0.229	1.25604e-31
IGFBP7	7.18462e-36	0.960492	0.05	0.337	1.28914e-31
ADNP	7.35697e-36	-1.25083	0.014	0.249	1.32006e-31
TSPOAP1	7.3798e-36	0.934824	0.008	0.233	1.32416e-31
OTUB1	7.40929e-36	0.607297	0.015	0.253	1.32945e-31
TRIM27	7.42168e-36	-0.291003	0.008	0.233	1.33167e-31
ATP6V0B	7.4825e-36	-0.601204	0.009	0.237	1.34259e-31
RC3H1	7.71479e-36	0.949752	0.012	0.245	1.38427e-31
PIP4K2A	7.8029e-36	-9.30461	0	0.212	1.40007e-31
CALR	7.98889e-36	0.425597	0.011	0.241	1.43345e-31
FBXO22	8.94417e-36	-3.81895	0.002	0.216	1.60485e-31
EFTUD2	1.00803e-35	-2.81364	0.003	0.22	1.80871e-31
IL11RA	1.08692e-35	-2.69216	0.005	0.224	1.95025e-31
RAB24	1.11265e-35	-2.82149	0.006	0.228	1.99643e-31
HLA-DMB	1.18651e-35	-0.774484	0.006	0.228	2.12895e-31
SPPL2B	1.19671e-35	-2.07809	0.006	0.228	2.14726e-31
STAT5B	1.27892e-35	-1.29408	0.008	0.231	2.29477e-31
PKD1	1.28254e-35	-0.802691	0.008	0.231	2.30127e-31
UNKL	1.32146e-35	-1.20214	0.009	0.235	2.3711e-31
UBE2G2	1.32343e-35	-0.261842	0.017	0.255	2.37462e-31
ATF6B	1.32888e-35	-0.382436	0.009	0.235	2.38441e-31
ALG5	1.32973e-35	-1.49421	0.011	0.239	2.38593e-31
ARL2	1.34083e-35	-2.11891	0.011	0.239	2.40586e-31
HDHD3	1.55203e-35	-3.80151	0.002	0.214	2.78481e-31
GADD45A	1.55203e-35	-4.41041	0.002	0.214	2.78482e-31
PACSIN2	1.87912e-35	-2.56735	0.005	0.222	3.3717e-31
IFRD2	1.91743e-35	-1.42096	0.005	0.222	3.44044e-31
DCAF11	1.92296e-35	-0.385248	0.005	0.222	3.45038e-31
DISC1	1.93408e-35	-1.57617	0.005	0.222	3.47033e-31
RNF146	2.05016e-35	-1.49055	0.006	0.226	3.6786e-31
SHISAL2A	2.06778e-35	-2.13713	0.006	0.226	3.71021e-31
CTSH	2.15299e-35	-1.81523	0.008	0.23	3.86311e-31
KLHL5	2.17131e-35	-0.776636	0.008	0.23	3.89599e-31
ARID1B	2.17745e-35	1.73849	0.008	0.23	3.907e-31
NDUFA11	2.20841e-35	-0.699964	0.008	0.23	3.96256e-31
ARID4A	2.21424e-35	-0.577877	0.015	0.25	3.973e-31
CEP164	2.26756e-35	1.23133	0.009	0.234	4.06869e-31
NBR1	2.26865e-35	-0.686203	0.015	0.25	4.07065e-31
SYNRG	2.28648e-35	-0.743581	0.011	0.238	4.10263e-31
TACC1	2.30441e-35	1.05002	0.017	0.254	4.13481e-31
RNF149	2.31195e-35	-1.20029	0.011	0.238	4.14833e-31
SNHG32	2.3166e-35	-0.787131	0.014	0.246	4.15668e-31
CELF2	2.31885e-35	0.236131	0.009	0.234	4.16072e-31
RAB5A	2.32291e-35	-0.571072	0.014	0.246	4.168e-31
TRIP12	2.33068e-35	1.32755	0.015	0.25	4.18193e-31
SSR1	2.36207e-35	-1.83489	0.012	0.242	4.23827e-31
NHP2	2.69113e-35	-1.95797	0.002	0.213	4.82869e-31
MED28	3.02199e-35	-0.418225	0.003	0.217	5.42236e-31
PRDM1	3.23691e-35	-2.33375	0.005	0.221	5.80798e-31
ZNF141	3.27442e-35	-2.39095	0.005	0.221	5.87529e-31
ABCC5	3.7045e-35	-0.412819	0.008	0.229	6.64699e-31
MAPKAPK5	3.74654e-35	-1.65777	0.008	0.229	6.72242e-31
KANSL3	3.83205e-35	0.721137	0.008	0.229	6.87585e-31
PRKX	3.87719e-35	-0.916222	0.009	0.233	6.95685e-31
MAPK1IP1L	3.8907e-35	-1.58266	0.011	0.237	6.98108e-31
IRAK1	3.89883e-35	0.304805	0.014	0.245	6.99567e-31
CYTH2	3.96131e-35	2.42968	0.011	0.237	7.10778e-31
MAX	3.9727e-35	0.624501	0.015	0.249	7.12821e-31
GPR89B	3.98702e-35	0.509307	0.009	0.233	7.1539e-31
CHMP2A	4.01649e-35	-1.83195	0.011	0.237	7.2068e-31
AKT3	4.06118e-35	0.337783	0.011	0.237	7.28698e-31
APRT	4.62173e-35	-4.80474	0.002	0.212	8.29276e-31
IGKV4-1	5.31174e-35	1.87157	0.055	0.341	9.53086e-31
MIGA2	5.98645e-35	-0.714642	0.006	0.224	1.07415e-30
CERK	6.12438e-35	-1.954	0.006	0.224	1.0989e-30
CLTB	6.2299e-35	-0.387173	0.006	0.224	1.11783e-30
TERF2IP	6.49611e-35	0.434565	0.008	0.228	1.1656e-30
ZXDC	6.69384e-35	1.89396	0.015	0.247	1.20108e-30
GYPC	6.8615e-35	-0.49847	0.012	0.239	1.23116e-30
NIBAN3	6.95551e-35	3.22749	0.033	0.292	1.24803e-30
SPG21	7.01344e-35	0.488491	0.012	0.239	1.25842e-30
ERCC1	7.88491e-35	-4.32574	0.002	0.21	1.41479e-30
ARHGAP15	8.95385e-35	-2.91114	0.003	0.214	1.60659e-30
ZNF331	8.97991e-35	-2.7447	0.003	0.214	1.61127e-30
CUL4A	9.03228e-35	-1.45406	0.003	0.214	1.62066e-30
IVD	9.03228e-35	-2.34417	0.003	0.214	1.62066e-30
NIBAN1	9.91945e-35	0.315279	0.005	0.218	1.77985e-30
UBR4	9.91945e-35	1.07861	0.005	0.218	1.77985e-30
NCOR1	1.011e-34	2.19971	0.02	0.258	1.81404e-30
HECTD1	1.03357e-34	-0.110375	0.018	0.254	1.85454e-30
RNF114	1.04386e-34	-1.73245	0.006	0.222	1.873e-30
ADD1	1.08687e-34	-1.23745	0.015	0.246	1.95018e-30
GPI	1.11287e-34	-0.549161	0.008	0.226	1.99683e-30
TMOD3	1.12154e-34	-1.45639	0.009	0.23	2.01238e-30
PFKFB3	1.12154e-34	0.964521	0.009	0.23	2.01239e-30
ATP5F1D	1.13728e-34	-1.61258	0.009	0.23	2.04063e-30
IKZF3	1.13822e-34	1.0511	0.008	0.226	2.04231e-30
CCAR2	1.15706e-34	-1.54369	0.011	0.234	2.07612e-30
CYREN	1.16293e-34	-1.30089	0.009	0.23	2.08664e-30
HNRNPAB	1.18617e-34	-0.268764	0.011	0.234	2.12834e-30
MYCBP2	1.19231e-34	0.526808	0.012	0.238	2.13936e-30
MECP2	1.50414e-34	-3.6752	0.003	0.213	2.69887e-30
UBE2O	1.54398e-34	-0.738319	0.003	0.213	2.77037e-30
MAVS	1.54848e-34	-1.59887	0.003	0.213	2.77843e-30
STARD3	1.6282e-34	-3.06817	0.005	0.217	2.92148e-30
ATOX1	1.68048e-34	-2.63519	0.005	0.217	3.01528e-30
C8orf76	1.69262e-34	-1.63351	0.009	0.229	3.03707e-30
WNT10A	1.78293e-34	-2.41334	0.006	0.221	3.19912e-30
AKAP11	1.80331e-34	-1.58141	0.006	0.221	3.23569e-30
RAB35	1.87847e-34	-2.30188	0.008	0.225	3.37054e-30
WAC	1.91145e-34	-0.365256	0.015	0.245	3.42972e-30
EPM2AIP1	1.91885e-34	-1.59304	0.011	0.233	3.44299e-30
CDC34	1.92949e-34	-0.297811	0.015	0.245	3.46208e-30
UQCRC1	1.94549e-34	-0.864911	0.011	0.233	3.4908e-30
TNFRSF25	2.00608e-34	-0.219438	0.009	0.229	3.5995e-30
TRAJ1	2.07172e-34	-9.02898	0	0.204	3.71728e-30
ZNF195	2.07583e-34	2.16156	0.012	0.237	3.72466e-30
SDF2L1	2.82049e-34	-2.89105	0.005	0.216	5.0608e-30
GIT1	2.88601e-34	-0.841685	0.005	0.216	5.17836e-30
ST3GAL5	2.90262e-34	-2.21456	0.005	0.216	5.20817e-30
HUS1	2.91933e-34	-2.42827	0.005	0.216	5.23815e-30
ZC3H12A	2.92771e-34	-2.33842	0.005	0.216	5.2532e-30
EXOC4	2.92772e-34	-2.06965	0.005	0.216	5.2532e-30
ATXN7L1	2.94457e-34	-2.3193	0.005	0.216	5.28344e-30
STK38	3.15742e-34	-1.64075	0.006	0.22	5.66536e-30
CHMP5	3.16247e-34	-1.77241	0.011	0.231	5.67442e-30
SEMA4C	3.17736e-34	-2.91955	0.008	0.224	5.70114e-30
ELL2	3.24875e-34	-0.671217	0.017	0.247	5.82923e-30
AVEN	3.25872e-34	-1.57548	0.008	0.224	5.84713e-30
LDB1	3.26789e-34	-1.75612	0.008	0.224	5.86357e-30
MX2	3.3852e-34	2.34252	0.027	0.274	6.07407e-30
DBI	3.42267e-34	-0.247737	0.026	0.27	6.14129e-30
COL3A1	3.43293e-34	-0.264853	0.041	0.306	6.1597e-30
ETFB	3.43336e-34	-0.831671	0.012	0.235	6.16047e-30
RAB7A	3.43804e-34	-1.23506	0.012	0.235	6.16888e-30
EHMT2	3.43866e-34	-0.543548	0.009	0.228	6.16998e-30
RARS	3.44527e-34	3.81337	0.015	0.243	6.18184e-30
PSMA7	3.47954e-34	0.986377	0.026	0.27	6.24335e-30
PRPF40A	3.48734e-34	-2.57765	0.011	0.231	6.25734e-30
TRAV3	4.10976e-34	-1.77343	0.002	0.206	7.37414e-30
ARFGAP3	4.48865e-34	-3.30022	0.003	0.21	8.05398e-30
DCTD	4.67531e-34	1.90198	0.021	0.258	8.38892e-30
TRPV2	5.02414e-34	-1.67512	0.005	0.214	9.01482e-30
SLC25A11	5.05304e-34	-2.29776	0.005	0.214	9.06667e-30
DNAJB2	5.23261e-34	-0.788768	0.018	0.25	9.38887e-30
TSPAN4	5.34765e-34	-1.24884	0.015	0.242	9.5953e-30
NMT1	5.35429e-34	-2.15575	0.006	0.218	9.6072e-30
EPB41	5.41537e-34	-1.35734	0.006	0.218	9.71679e-30
SRSF4	5.44617e-34	-0.540767	0.006	0.218	9.77206e-30
COMMD7	5.47714e-34	-1.73962	0.006	0.218	9.82764e-30
USP20	5.69647e-34	0.313867	0.008	0.222	1.02212e-29
SH3KBP1	5.77609e-34	-0.392264	0.012	0.234	1.0364e-29
LSM6	5.84663e-34	-1.98591	0.011	0.23	1.04906e-29
MYO5A	5.85467e-34	-1.41273	0.011	0.23	1.0505e-29
MVD	5.87889e-34	-0.824936	0.011	0.23	1.05485e-29
TOMM70	5.92256e-34	-2.42123	0.009	0.226	1.06269e-29
PHF20	5.95556e-34	-1.04336	0.009	0.226	1.06861e-29
AKAP9	6.08867e-34	-0.254511	0.014	0.238	1.09249e-29
SELENOO	6.09289e-34	0.142206	0.011	0.23	1.09325e-29
MKRN1	6.1265e-34	0.666046	0.011	0.23	1.09928e-29
H3F3B	6.89187e-34	1.02381	0.035	0.29	1.23661e-29
SYVN1	7.28391e-34	0.395672	0.023	0.261	1.30695e-29
TXNDC12	7.74532e-34	-3.05584	0.003	0.209	1.38974e-29
SAP18	7.90403e-34	-2.49077	0.003	0.209	1.41822e-29
DNAJC1	8.20456e-34	-3.05954	0.006	0.217	1.47214e-29
ECHS1	8.28846e-34	-3.25174	0.005	0.213	1.4872e-29
PHF23	8.59066e-34	-2.8533	0.005	0.213	1.54142e-29
RFFL	8.6648e-34	-2.25085	0.005	0.213	1.55473e-29
RALGDS	8.73958e-34	-1.36717	0.005	0.213	1.56814e-29
CD226	8.73958e-34	-1.19317	0.005	0.213	1.56814e-29
ERVK3-1	9.04738e-34	-2.01011	0.006	0.217	1.62337e-29
CTLA4	9.1505e-34	-2.26028	0.006	0.217	1.64187e-29
DCTN6	9.59195e-34	-0.649882	0.012	0.233	1.72108e-29
CAT	9.64256e-34	-1.29249	0.009	0.225	1.73017e-29
NUFIP2	9.89424e-34	-0.532589	0.008	0.221	1.77532e-29
FASTK	9.92201e-34	0.302126	0.008	0.221	1.78031e-29
DUSP2	1.03352e-33	-0.797316	0.009	0.225	1.85444e-29
RAB10	1.05681e-33	-8.97814	0	0.2	1.89623e-29
LMF1	1.20937e-33	-4.51217	0.002	0.204	2.16996e-29
SSNA1	1.21647e-33	-0.822577	0.002	0.204	2.18272e-29
CLK3	1.34323e-33	-3.01467	0.003	0.208	2.41016e-29
RSBN1	1.36677e-33	-0.604483	0.003	0.208	2.45239e-29
RTL10	1.46781e-33	-1.36338	0.005	0.212	2.63369e-29
SNRNP40	1.48046e-33	-2.56662	0.005	0.212	2.6564e-29
UBE3B	1.48047e-33	-2.67458	0.005	0.212	2.6564e-29
CAPN15	1.48896e-33	-1.09492	0.005	0.212	2.67164e-29
TEDC1	1.49323e-33	-1.78612	0.005	0.212	2.6793e-29
BCL2L11	1.5018e-33	-1.47781	0.005	0.212	2.69468e-29
OFD1	1.5018e-33	-1.40259	0.005	0.212	2.69468e-29
ZFP41	1.59844e-33	1.28063	0.006	0.216	2.86808e-29
TSHZ2	1.60752e-33	-0.895746	0.006	0.216	2.88437e-29
SCAND1	1.71338e-33	-0.578784	0.011	0.228	3.07431e-29
EIF4ENIF1	1.71997e-33	-0.682205	0.012	0.231	3.08614e-29
SELENOW	1.72871e-33	-1.06699	0.009	0.224	3.10182e-29
CEBPD	1.73831e-33	-0.506747	0.009	0.224	3.11906e-29
RMC1	1.73831e-33	0.718355	0.009	0.224	3.11906e-29
TMEM185B	1.74182e-33	-1.14493	0.011	0.228	3.12535e-29
GTF2F2	1.74825e-33	0.322948	0.012	0.231	3.13688e-29
SRF	1.79217e-33	-0.291494	0.014	0.235	3.2157e-29
ZCCHC14	1.81652e-33	-9.90836	0	0.198	3.25939e-29
ACAP3	2.07835e-33	-4.25063	0.002	0.202	3.72918e-29
NUDT19	2.09056e-33	-2.86069	0.002	0.202	3.75109e-29
PRMT7	2.32101e-33	-2.76032	0.003	0.206	4.16458e-29
AGO1	2.33448e-33	-2.65771	0.003	0.206	4.18875e-29
MOB1A	2.51476e-33	0.25877	0.018	0.246	4.51224e-29
PPP2R3C	2.53851e-33	-1.6653	0.005	0.21	4.55485e-29
COG1	2.57139e-33	-1.58568	0.005	0.21	4.61384e-29
DHRS3	2.74308e-33	0.44987	0.006	0.214	4.92191e-29
NRP2	2.75864e-33	-0.698565	0.006	0.214	4.94982e-29
MTSS1	2.79626e-33	-2.12669	0.008	0.218	5.01734e-29
GPAA1	2.85555e-33	-1.47502	0.008	0.218	5.12371e-29
MRNIP	2.92568e-33	-1.43375	0.011	0.226	5.24956e-29
CEBPA	2.92972e-33	-1.60951	0.009	0.222	5.25679e-29
HMGN4	2.95415e-33	-1.59276	0.009	0.222	5.30063e-29
FAM78A	3.0318e-33	1.43657	0.011	0.226	5.43996e-29
SET	3.07297e-33	0.545973	0.012	0.23	5.51383e-29
GIMAP4	3.08206e-33	0.203098	0.011	0.226	5.53014e-29
N4BP2L2	3.099e-33	-0.10667	0.011	0.226	5.56053e-29
RNF157	3.12008e-33	-9.36803	0	0.197	5.59836e-29
DHX34	3.59005e-33	-3.05234	0.002	0.201	6.44162e-29
C14orf119	3.97292e-33	-3.47288	0.003	0.205	7.12861e-29
TAPBPL	4.41204e-33	-1.49567	0.005	0.209	7.91652e-29
ACP5	4.69058e-33	-1.57776	0.006	0.213	8.41631e-29
PCOLCE	4.73537e-33	0.13223	0.014	0.233	8.49668e-29
SLC25A39	4.74387e-33	0.301198	0.006	0.213	8.51192e-29
GATAD2B	4.74387e-33	-0.543979	0.006	0.213	8.51193e-29
LMF2	4.9522e-33	3.51721	0.015	0.237	8.88574e-29
HINT1	4.97767e-33	0.784593	0.017	0.241	8.93143e-29
SLC37A1	4.98895e-33	-1.23119	0.009	0.221	8.95167e-29
NDUFS8	4.99e-33	-0.174464	0.008	0.217	8.95355e-29
CNOT2	5.00276e-33	-1.42105	0.009	0.221	8.97644e-29
WDR45B	5.04443e-33	-0.497013	0.009	0.221	9.05122e-29
PDE3B	5.0584e-33	-0.637063	0.009	0.221	9.07628e-29
ARHGAP31	5.06071e-33	1.76917	0.011	0.225	9.08043e-29
CHTF8	5.12881e-33	0.457424	0.009	0.221	9.20262e-29
TBCB	5.21541e-33	-0.158756	0.011	0.225	9.358e-29
RETREG3	5.2442e-33	0.428955	0.014	0.233	9.40967e-29
CD1E	5.35512e-33	-10.488	0	0.196	9.6087e-29
SUZ12	6.1246e-33	-3.67689	0.002	0.2	1.09894e-28
ARRDC2	6.16052e-33	-4.54626	0.002	0.2	1.10538e-28
CACTIN	6.83487e-33	-2.74186	0.003	0.204	1.22638e-28
NME2	6.85463e-33	-3.03414	0.003	0.204	1.22993e-28
CD84	6.91427e-33	-2.5147	0.003	0.204	1.24063e-28
CDC26	7.96964e-33	-1.98955	0.006	0.212	1.42999e-28
GRHPR	8.03739e-33	-1.7186	0.006	0.212	1.44215e-28
CTDSP2	8.06214e-33	1.28474	0.017	0.239	1.44659e-28
CD63	8.06877e-33	-0.514445	0.015	0.235	1.44778e-28
RAB37	8.17116e-33	-2.04425	0.008	0.216	1.46615e-28
ACBD6	8.23989e-33	-2.26471	0.008	0.216	1.47848e-28
DUSP1	8.36118e-33	-1.13188	0.012	0.228	1.50025e-28
SMIM12	8.54434e-33	-1.83345	0.008	0.216	1.53311e-28
ANKH	8.72286e-33	-0.248177	0.011	0.224	1.56514e-28
PSMD2	8.72286e-33	-0.730069	0.011	0.224	1.56514e-28
MIER1	8.78165e-33	-0.737946	0.014	0.231	1.57569e-28
TMED2	8.84817e-33	0.982495	0.009	0.22	1.58763e-28
MEAF6	8.94676e-33	-0.754771	0.012	0.228	1.60532e-28
ARHGEF6	1.04409e-32	-4.50313	0.002	0.198	1.87342e-28
RC3H2	1.05021e-32	-3.70399	0.002	0.198	1.88439e-28
SLC7A6OS	1.18177e-32	-1.16739	0.003	0.202	2.12044e-28
EIF4EBP3	1.21218e-32	-0.895879	0.017	0.238	2.17501e-28
AMY2B	1.28498e-32	-1.08752	0.005	0.206	2.30564e-28
ALG13	1.29291e-32	0.750907	0.02	0.246	2.31987e-28
TRAJ16	1.38085e-32	1.97627	0.017	0.238	2.47765e-28
CEP192	1.38396e-32	-1.04451	0.006	0.21	2.48324e-28
PELP1	1.38396e-32	1.93186	0.006	0.21	2.48324e-28
GBF1	1.42173e-32	-0.795567	0.008	0.214	2.55102e-28
CDS2	1.46584e-32	0.795429	0.011	0.222	2.63016e-28
SIRT7	1.48379e-32	-0.648363	0.009	0.218	2.66236e-28
ESYT2	1.50025e-32	0.732536	0.009	0.218	2.6919e-28
GGA2	1.51881e-32	-0.257662	0.011	0.222	2.72521e-28
ATP5MF	1.51881e-32	-0.911905	0.011	0.222	2.72521e-28
TUBGCP2	1.5313e-32	1.44891	0.011	0.222	2.74762e-28
GTPBP2	1.53549e-32	0.479493	0.011	0.222	2.75513e-28
ACAA1	1.55182e-32	-0.180119	0.012	0.226	2.78444e-28
ZBTB48	1.57405e-32	-8.89313	0	0.193	2.82432e-28
PHLDB3	1.81005e-32	-2.15101	0.002	0.197	3.24778e-28
SLC4A1AP	1.96667e-32	-3.66116	0.003	0.201	3.5288e-28
IGKC	2.07742e-32	-0.4667	0.409	0.914	3.72751e-28
TMEM129	2.17496e-32	-2.47827	0.005	0.205	3.90253e-28
CCDC141	2.19362e-32	-2.49565	0.005	0.205	3.93602e-28
RABEP1	2.19988e-32	-2.23501	0.005	0.205	3.94724e-28
KLRK1	2.21245e-32	-0.283731	0.005	0.205	3.96979e-28
P4HTM	2.21245e-32	-1.11651	0.005	0.205	3.9698e-28
D2HGDH	2.23919e-32	-0.629763	0.017	0.237	4.01777e-28
TFRC	2.36786e-32	1.04468	0.006	0.209	4.24865e-28
ARIH1	2.38123e-32	-1.61848	0.006	0.209	4.27265e-28
ADI1	2.4173e-32	-1.93706	0.008	0.213	4.33737e-28
SNAP47	2.43081e-32	-0.217734	0.008	0.213	4.3616e-28
ILRUN	2.4512e-32	-1.55904	0.008	0.213	4.39819e-28
SNX33	2.50706e-32	-0.936137	0.009	0.217	4.49841e-28
GPATCH2	2.50706e-32	-1.32818	0.009	0.217	4.49842e-28
PTMA	2.52619e-32	1.70027	0.015	0.233	4.53275e-28
DAZAP1	2.53711e-32	-0.218798	0.014	0.229	4.55234e-28
BICRA	2.55033e-32	-1.01839	0.011	0.221	4.57605e-28
DDHD1	2.55729e-32	1.27085	0.011	0.221	4.58855e-28
H2AFJ	2.56293e-32	0.131805	0.009	0.217	4.59867e-28
ACSF3	2.5644e-32	2.05071	0.014	0.229	4.6013e-28
ABLIM1	2.57126e-32	-0.151725	0.014	0.229	4.61362e-28
TAGAP	2.60658e-32	0.792558	0.011	0.221	4.67698e-28
ROCK1	2.61286e-32	0.473613	0.014	0.229	4.68825e-28
RFTN1	3.08117e-32	-4.16381	0.002	0.196	5.52854e-28
MAP11	3.09017e-32	-3.72487	0.002	0.196	5.54469e-28
SHMT2	3.40522e-32	-2.35601	0.003	0.2	6.10998e-28
GGT7	3.47456e-32	-2.66183	0.003	0.2	6.23441e-28
UROS	3.7314e-32	-2.11316	0.005	0.204	6.69525e-28
TTYH2	3.74204e-32	-2.34737	0.005	0.204	6.71433e-28
MFNG	3.76933e-32	-0.399395	0.017	0.235	6.7633e-28
IDO1	3.79565e-32	-0.254184	0.005	0.204	6.81054e-28
UROD	3.82866e-32	1.97843	0.018	0.239	6.86977e-28
TM9SF4	4.00292e-32	-1.56763	0.006	0.208	7.18244e-28
RAB5C	4.01419e-32	-1.60216	0.006	0.208	7.20266e-28
GPALPP1	4.0255e-32	-1.94447	0.006	0.208	7.22296e-28
SESN3	4.03117e-32	-3.24585	0.006	0.208	7.23312e-28
TRAV8-6	4.08252e-32	-2.03285	0.006	0.208	7.32526e-28
CYCS	4.25624e-32	-1.69189	0.009	0.216	7.63698e-28
CAD	4.2582e-32	2.09991	0.008	0.212	7.64049e-28
SREBF2	4.28439e-32	0.485388	0.015	0.231	7.68748e-28
NSD3	4.36526e-32	-0.461245	0.014	0.228	7.83258e-28
CYB5R3	4.37501e-32	-0.208566	0.009	0.216	7.85007e-28
XPNPEP1	4.39742e-32	-1.25298	0.011	0.22	7.89029e-28
CHCHD10	4.41265e-32	0.361368	0.012	0.224	7.91762e-28
YTHDC1	4.43561e-32	-0.12095	0.009	0.216	7.95881e-28
DNAJC15	5.89153e-32	-0.304624	0.003	0.198	1.05712e-27
SLC8B1	6.30659e-32	-2.76973	0.005	0.202	1.13159e-27
RIC3	6.41509e-32	-1.20561	0.005	0.202	1.15106e-27
MRI1	6.41509e-32	-2.39139	0.005	0.202	1.15106e-27
NLRC5	6.45789e-32	0.472915	0.018	0.238	1.15874e-27
TRBJ1-6	6.47003e-32	-2.28039	0.005	0.202	1.16092e-27
CRTC2	6.50692e-32	-1.33178	0.005	0.202	1.16754e-27
SERPINB6	6.76041e-32	1.2503	0.015	0.23	1.21302e-27
CCNI	6.81935e-32	-1.99503	0.006	0.206	1.2236e-27
CLPTM1	6.83854e-32	-1.42919	0.006	0.206	1.22704e-27
POLE3	6.87624e-32	-1.71798	0.008	0.21	1.2338e-27
[truncated: 8,764 more rows]

## Sheet: S TABLE 2A - Donor Demographics
	Age	Sex	% CD4 T Cells
Donor 1	40	F	0.9804
Donor 2	56	M	0.977
Donor 3	61	M	0.9721
Donor 4	65	M	0.9401
Donor 5	54	F	0.9716
Donor 6	59	M	0.9867
>10 million cells in 200uL 9M Urea, 50mM Tris, plus protease/phosphatase inhibitor
*Make Lysis Buffer Fresh each time
Recipe for 9M Urea + 50mM Tris lysis buffer
1. Add 27.027g Urea (60.06g/mol) to 20mL water
2. Add 2.5mL 1M Tris pH = 7.0
3. Stir vigourously
4. Adjust pH to 8.0 (solution should become clear)
5. Add water until final volume is 50mL
6. Mix
7. Add 1 protease/phosphatase inhibitor tablet to 10mL buffer
8. Add 200uL lysis buffer to 10 million cells
9. Mix and freeze at -80C

## Sheet: S TABLE 2B -Raw Reads
Protein Group	Protein Ids	Protein Names	Genes	First Protein Description	Mock 1	Mock 2	Mock 3	Mock 4	Mock 5	Mock 6	MOCK	HIV WT (Pooled from 6 donors)
AAR05842.1	AAR05842.1	Envelope glycoprotein	env									2783040
AAB60571.1	AAB60571.1	Gag polyprotein precursor	gag									1151240
UED13371.1	UED13371.1	Gag-Pol	gag-Pol									6923890
UED13386.1	UED13386.1	Nef protein	nef									12625800
UED13382.1	UED13382.1	Rev protein	rev									2727710
UED13376.1	UED13376.1	Vif protein	vif									320438
AFA52654.1	AFA52654.1	eGFP	eGFP									68768500
P63261	P60709;P63261;A0A2R8Y793;A0A2R8YGF8;C9JUM1;C9JZR7;E7EVS6;G5E9R0;I3L1U9;I3L3I0;I3L3R2;I3L4N8;J3KT65;K7EM38	ACTG_HUMAN	ACTG1	Actin, cytoplasmic 2	944950000	872475000	888919000	857904000	803668000	886175000	8.75682e+08	766522000
P62805	P62805	H4_HUMAN	HIST4H4	Histone H4	753994000	655665000	613732000	702995000	825414000	661463000	702210500	920807000
Q8IUE6	P04908;P0C0S8;P16104;P20671;Q7L7L0;Q8IUE6;Q93077;Q96KK5;Q99878;Q9BTM1;A0A0U1RR32;A0A3B3IS11;H0YFX9;Q9BTM1-2;A0A0U1RRH7	H2A2B_HUMAN	HIST2H2AB	Histone H2A type 2-B	538371000	467310000	473540000	461280000	569197000	565098000	512466000	518517000
Q8N257	O60814;P06899;P23527;P33778;P57053;P58876;P62807;Q16778;Q5QNW6;Q8N257;Q93079;Q96A08;Q99877;Q99879;Q99880;Q5QNW6-2;U3KQK0	H2B3B_HUMAN	HIST3H2BB	Histone H2B type 3-B	582142000	490737000	417856000	466301000	577138000	605094000	5.23211e+08	365810000
P07737	P07737;K7EJ44	PROF1_HUMAN	PFN1	Profilin-1	276023000	258897000	232453000	249025000	261031000	260110000	256256500	266988000
P04406	P04406;E7EUT5;P04406-2	G3P_HUMAN	GAPDH	Glyceraldehyde-3-phosphate dehydrogenase	255245000	211405000	224985000	235873000	263877000	249113000	240083000	296038000
Q5TEC6	P68431;P84243;Q16695;Q5TEC6;Q6NXT2;Q71DI3;B4DEB1;K7EK07;K7EMV3;K7EP01;K7ES00	Q5TEC6_HUMAN	HIST2H3PS2	Histone H3	223689000	192766000	192653000	224331000	290387000	217385000	2.23535e+08	431881000
P06733	P06733;A0A2R8Y6G6;P06733-2	ENOA_HUMAN	ENO1	Alpha-enolase	210389000	165043000	171138000	211379000	246336000	222430000	204452500	188437000
P08670	P08670;B0YJC4	VIME_HUMAN	VIM	Vimentin	193976000	183117000	246699000	184185000	182810000	203024000	198968500	197320000
P62736	P62736;P63267;P68032;P68133;A6NL76;B8ZZJ2;C9JFL5;F6QUT6;F6UVQ4;F8WB63	ACTA_HUMAN	ACTA2	Actin, aortic smooth muscle	137864000	184559000	154321000	196544000	156055000	172531000	166979000	195086000
P13796	P13796;P13796-2	PLSL_HUMAN	LCP1	Plastin-2	169291000	147881000	165968000	142693000	154378000	158345000	156426000	117965000
P58876	P58876	H2B1D_HUMAN	HIST1H2BD	Histone H2B type 1-D	160056000	137763000	103056000	140162000	171078000	157714000	144971500	127266000
P26447	P26447	S10A4_HUMAN	S100A4	Protein S100-A4	143151000	119527000	141639000	112211000	81012900	121859000	1.199e+08	138038000
P0C0S8;P20671;Q16777;Q6FI13;Q96KK5;Q99878;Q9BTM1	P04908;P0C0S8;P20671;Q16777;Q6FI13;Q7L7L0;Q93077;Q96KK5;Q99878;Q9BTM1;A0A0U1RR32;H0YFX9;A0A0U1RRH7	H2A1D_HUMAN;H2A1H_HUMAN;H2A1J_HUMAN;H2A1_HUMAN;H2A2A_HUMAN;H2A2C_HUMAN;H2AJ_HUMAN	H2AFJ;HIST1H2AD;HIST1H2AH;HIST1H2AJ;HIST1H2AM;HIST2H2AA4;HIST2H2AC	Histone H2A type 1	111228000	93087000	93152500	99202700	128633000	119321000	1.07437e+08	169628000
P07437	P07437;Q5JP53;Q5ST81	TBB5_HUMAN	TUBB	Tubulin beta chain	111817000	120970000	113446000	123266000	140761000	114905000	1.20861e+08	69902100
Q9BQE3	P0DPH7;P0DPH8;Q6PEY2;Q71U36;Q9BQE3;Q9NY65;A0A1W2PQM2;C9J2C0;F5H5D3;P0DPH7-2;Q71U36-2;Q9NY65-2;V9GZ17	TBA1C_HUMAN	TUBA1C	Tubulin alpha-1C chain	109296000	115281000	111633000	118792000	128061000	108354000	1.15236e+08	82735400
P68366;P68366-2	A6NHL2;P68363;P68366;Q71U36;Q9BQE3;A0A1W2PQM2;A6NHL2-2;F5H5D3;P68363-2;P68366-2;Q71U36-2	TBA4A-2_HUMAN;TBA4A_HUMAN	TUBA4A	Tubulin alpha-4A chain	104419000	106069000	99912900	109432000	119821000	104156000	107301650	72668700
Q9H299	Q9H299;Q5T123	SH3L3_HUMAN	SH3BGRL3	SH3 domain-binding glutamic acid-rich-like protein 3	105219000	97610800	117814000	105009000	95637600	103444000	104122400	81714700
P0DP23;P0DP24;P0DP25	P0DP23;P0DP24;P0DP25;E7EMB3;E7ETZ0;G3V361;H0Y7A7;Q96HY3	CALM1_HUMAN;CALM2_HUMAN;CALM3_HUMAN	CALM1;CALM2;CALM3	Calmodulin-1	106774000	90731900	76041000	66608600	69586700	61407700	7.8525e+07	49410200
P68371	P04350;P07437;P68371;Q5JP53;Q5ST81	TBB4B_HUMAN	TUBB4B	Tubulin beta-4B chain	92096200	93362200	82319500	92855300	108869000	91778500	9.35468e+07	57563900
P60174;P60174-1	P60174;P60174-1;P60174-4;U3KPZ0;U3KQF3	TPIS-1_HUMAN;TPIS_HUMAN	TPI1	Triosephosphate isomerase	82459000	72314700	69309700	77841900	97404500	88336900	8.12778e+07	79122900
P62937	P62937;C9J5S7;F8WE65	PPIA_HUMAN	PPIA	Peptidyl-prolyl cis-trans isomerase A	80163500	83100800	76513300	76763100	81508200	81787900	79972800	70883300
P68104	P68104;Q5VTE0;A0A087WV01;A0A087WVQ9;A6PW80;P68104-2;Q5JR01	EF1A1_HUMAN	EEF1A1	Elongation factor 1-alpha 1	61340900	59943100	71991000	89178400	77934900	75192200	72596750	110300000
P14174	P14174	MIF_HUMAN	MIF	Macrophage migration inhibitory factor	77274700	72928500	61447000	70650700	98933200	91532300	78794400	36343300
P09382	P09382;F8WEI7	LEG1_HUMAN	LGALS1	Galectin-1	76027100	63241700	79560900	74504400	82039300	76579200	7.53254e+07	71970100
P52566	P52566;F5H3P3;H0YGX7	GDIR2_HUMAN	ARHGDIB	Rho GDP-dissociation inhibitor 2	73250100	76726900	77581200	81358300	82088000	79947500	78492000	44230600
P00558	P00558;P00558-2	PGK1_HUMAN	PGK1	Phosphoglycerate kinase 1	66610600	53875900	52665500	60594700	87576300	76900900	66370650	87394800
P23528	P23528;Q9Y281;E9PK25;E9PLJ3;E9PP50;E9PQB7;G3V1A4;Q9Y281-3	COF1_HUMAN	CFL1	Cofilin-1	77872000	77481500	78339200	69424700	63228500	64396300	7.17904e+07	56727500
P61604	P61604;B8ZZ54	CH10_HUMAN	HSPE1	10 kDa heat shock protein, mitochondrial	70416200	66212900	57688900	77922800	68060600	78313000	6.97691e+07	61157600
P62328	P62328	TYB4_HUMAN	TMSB4X	Thymosin beta-4	61806300	75993700	80021600	86849500	83584900	75222200	7.72464e+07	16936900
P00338;P00338-3	P00338;P00338-3;P00338-4	LDHA-3_HUMAN;LDHA_HUMAN	LDHA	L-lactate dehydrogenase A chain	63541800	58142100	56695700	62022900	75933100	60308200	6.2774e+07	63419500
P07910-2	P07910;B2R5W2;B4DY08;G3V2D6;G3V2Q1;G3V4C1;G3V4W0;G3V555;G3V575;G3V576;G3V5V7;P07910-2;P07910-3;P07910-4	HNRPC-2_HUMAN	HNRNPC	Isoform of P07910, Isoform C1 of Heterogeneous nuclear ribonucleoproteins C1/C2	65995000	62487300	63462600	65540200	61840300	63577100	6.38171e+07	56023300
Q14019	Q14019	COTL1_HUMAN	COTL1	Coactosin-like protein	70654300	58809000	61567800	59351700	60511600	61717900	62102050	44060300
P04075	P04075;H3BR68;J3KPS3;P04075-2	ALDOA_HUMAN	ALDOA	Fructose-bisphosphate aldolase A	63538800	57559100	46904900	55217600	70713100	60875200	5.91348e+07	68634400
Q06830	Q06830;A0A0A0MSI0	PRDX1_HUMAN	PRDX1	Peroxiredoxin-1	69678100	62979900	63636500	61114000	50592500	56192700	60698950	46170900
P41091	P41091;Q2VIR3;Q2VIR3-2	IF2G_HUMAN	EIF2S3	Eukaryotic translation initiation factor 2 subunit 3	57063400	55375600	63182500	57439900	60948900	55012700	58170500	70432500
P22626	P22626;A0A087WUI2;P22626-2	ROA2_HUMAN	HNRNPA2B1	Heterogeneous nuclear ribonucleoproteins A2/B1	66896300	66040000	56105800	59487400	58412000	64193100	6.18558e+07	30831100
P14618	P14618;B4DNK4;H3BQ34;H3BTN5;P14618-2;P14618-3	KPYM_HUMAN	PKM	Pyruvate kinase PKM	49415200	48708500	57246200	60375000	70570900	60408300	57787350	73904700
P26038	P26038	MOES_HUMAN	MSN	Moesin	52679500	48452400	65171600	50380400	52923800	51868800	5.35794e+07	76344200
P11142	P11142;P54652;E9PK54;E9PKE3;E9PLF4;E9PN25;E9PN89;E9PPY6;E9PQK7;E9PQQ4;P11142-2	HSP7C_HUMAN	HSPA8	Heat shock cognate 71 kDa protein	55138900	51776600	54139500	58008900	50138000	52277300	5.35799e+07	57549500
P06576	P06576;F8W079;H0YH81	ATPB_HUMAN	ATP5F1B	ATP synthase subunit beta, mitochondrial	54628700	56856300	54555100	58246700	61229800	62772500	5.80482e+07	38309200
P19404	P19404;E7EPT4	NDUV2_HUMAN	NDUFV2	NADH dehydrogenase [ubiquinone] flavoprotein 2, mitochondrial	50304200	59158900	50162000	59473300	61476100	64305800	57480050	41455200
P10412	P10412;P16402;P16403	H14_HUMAN	HIST1H1E	Histone H1.4	40506400	31685100	24157500	33121300	79238600	37261500	4.09951e+07	159665000
P31146	P31146;H3BRY3	COR1A_HUMAN	CORO1A	Coronin-1A	55232200	47550400	57073300	46561300	47348800	47950200	5.0286e+07	60348600
P63104	P63104;B0AZS6;B7Z2E6;E7EX29;H0YB80;P63104-2	1433Z_HUMAN	YWHAZ	14-3-3 protein zeta/delta	53875200	52051800	56177700	51726300	50615400	55152200	5.32664e+07	47097400
P37802;P37802-2	P37802;P37802-2;X6RJP6	TAGL2-2_HUMAN;TAGL2_HUMAN	TAGLN2	Transgelin-2	55112700	47799800	48146100	52736200	58632700	50303800	5.21219e+07	45755500
P08758	P08758;D6RBE9;D6RBL5	ANXA5_HUMAN	ANXA5	Annexin A5	56920400	53945800	64248300	32325800	33842000	37324300	4.64344e+07	51560300
Q04917	Q04917;A2IDB2	1433F_HUMAN	YWHAH	14-3-3 protein eta	55470200	55094500	56690000	55940400	49849400	49197500	53707000	35866000
Q12931;Q12931-2	Q12931;I3L0K7;I3L239;I3L2D5;Q12931-2	TRAP1-2_HUMAN;TRAP1_HUMAN	TRAP1	Heat shock protein 75 kDa, mitochondrial	37389300	53825400	46102300	58172300	46630400	50140700	4.87101e+07	42253400
P08238	P08238	HS90B_HUMAN	HSP90AB1	Heat shock protein HSP 90-beta	49716500	49742600	44245200	52978000	48443400	49228700	4.90591e+07	42454800
P60660-2	P60660;B7Z6Z4;F8VPF3;F8VZU9;F8W180;F8W1R7;G3V1V0;G3V1Y7;G8JLA2;J3KND3;P60660-2	MYL6-2_HUMAN	MYL6	Isoform of P60660, Isoform Smooth muscle of Myosin light polypeptide 6	53031300	50791000	54666800	52058300	47026300	52439500	5.16689e+07	36625100
P08133	P08133;E5RFF0;E5RI05;E5RIU8;E5RJR0;E5RK69;E7EMC6	ANXA6_HUMAN	ANXA6	Annexin A6	57271300	55408600	43750000	38968900	42114100	46606900	47353300	36844200
P84243	P68431;P84243;Q16695;Q71DI3;B4DEB1;K7EK07;K7EMV3;K7ES00	H33_HUMAN	H3F3B	Histone H3.3	33247700	27385600	30357600	32510800	54754600	35560500	3.56361e+07	121759000
P07195	P07195;A8MW50;C9J7H8;F5H793;A0A3B3IS95	LDHB_HUMAN	LDHB	L-lactate dehydrogenase B chain	48501700	52806700	44802100	41725500	44127300	45703000	4.62777e+07	31865200
P07900;P07900-2	P07900;P07900-2	HS90A-2_HUMAN;HS90A_HUMAN	HSP90AA1	Heat shock protein HSP 90-alpha	48241100	44751800	44294200	47890300	43122500	44144700	4.54074e+07	38310000
P62826	P62826;B5MDF5;F5H018;H0YFC6;J3KQE5	RAN_HUMAN	RAN	GTP-binding nuclear protein Ran	40631000	42222800	46253900	43662400	47047900	44177800	43999300	46966200
P35579	P35579;B1AH99;Q5BKV1	MYH9_HUMAN	MYH9	Myosin-9	40558800	47352000	52704700	41761800	36046800	38845800	4.28783e+07	47862700
O15511	O15511;B1ALC0;O15511-2	ARPC5_HUMAN	ARPC5	Actin-related protein 2/3 complex subunit 5	45791100	42214800	41133000	41763100	37472700	41502500	41646200	30670100
P62258	P62258;K7EM20;P62258-2	1433E_HUMAN	YWHAE	14-3-3 protein epsilon	42945100	44775100	41571900	43595600	52954800	39547600	4.42317e+07	27082900
Q00839	Q00839;A0A1W2PP34;A0A1W2PP35;A0A1W2PPH7;A0A1W2PPL4;A0A1W2PPS1;A0A1W2PQ74;A0A1W2PQD4;A0A1W2PQL0;A0A1W2PRZ7;A0A1X7SBS1;Q00839-2;Q5RI18	HNRPU_HUMAN	HNRNPU	Heterogeneous nuclear ribonucleoprotein U	42726900	43560000	36580900	45144100	45369000	44677500	4.30097e+07	28759200
P06748	P06748;E5RI98;P06748-2;P06748-3	NPM_HUMAN	NPM1	Nucleophosmin	42268100	42014900	38425700	47041100	46972100	42047600	43128250	22892000
O00299	O00299	CLIC1_HUMAN	CLIC1	Chloride intracellular channel protein 1	38647000	34848700	39717200	38832800	41674000	41188500	3.91514e+07	40950700
P29692;P29692-2	P29692;A0A087X1X7;E9PK01;E9PQZ1;E9PRY8;H0YE58;H0YE72;P29692-2;P29692-3;P29692-4	EF1D-2_HUMAN;EF1D_HUMAN	EEF1D	Elongation factor 1-delta	37680500	39607100	37275400	44056600	40819300	37146500	39430900	33212900
P63220	P63220;Q8WVC2;Q9BYK1	RS21_HUMAN	RPS21	40S ribosomal protein S21	38160500	39683000	35304800	41108300	37575100	36285600	38019550	32227500
Q06323	Q06323;H0YKK6;H0YLU2;Q06323-2;Q06323-3	PSME1_HUMAN	PSME1	Proteasome activator complex subunit 1	39697800	40878000	37055700	33168700	35230500	38584300	3.74358e+07	25923900
O15145	O15145	ARPC3_HUMAN	ARPC3	Actin-related protein 2/3 complex subunit 3	36923500	35749600	37423400	31602200	31059000	33399200	3.43595e+07	30333300
P49773	P49773;D6RC06;D6RD60;D6RE99;D6REP8	HINT1_HUMAN	HINT1	Histidine triad nucleotide-binding protein 1	31156600	34129700	34555200	41817400	35375800	34793000	3.53046e+07	24905500
P06744	P06744;A0A0A0MTS2;A0A0J9YX90;A0A0J9YXP8;A0A0J9YYH3;A0A2R8Y6C7;A0A2U3TZU2;K7ENA0;K7EPY4;K7EQ48;P06744-2	G6PI_HUMAN	GPI	Glucose-6-phosphate isomerase	30675200	25942000	26256700	31019600	48603800	31569800	3.23445e+07	41212900
P59998;P59998-3	P59998;F8WCF6;F8WDD7;H7C0A3;P59998-2;P59998-3;A0A0A6YYG9	ARPC4-3_HUMAN;ARPC4_HUMAN	ARPC4	Actin-related protein 2/3 complex subunit 4	35388800	32320900	35771400	28917700	28839300	32245600	3.22473e+07	34835700
Q99497	Q99497;K7ELW0	PARK7_HUMAN	PARK7	Protein/nucleic acid deglycase DJ-1	32805700	32058900	31672700	35689000	33854700	33457100	33256350	28005800
P06454;P06454-2	P06454;B8ZZA1;B8ZZQ6;B8ZZW7;H7C2N1;P06454-2	PTMA-2_HUMAN;PTMA_HUMAN	PTMA	Prothymosin alpha	32634700	39846600	34212500	37666800	47102100	39131600	3.84324e+07	16795600
P06703	P06703;R4GN98	S10A6_HUMAN	S100A6	Protein S100-A6	22938100	18502200	20472500	18242600	14828700	16458800	1.85738e+07	83780000
Q01518	Q01518;Q01518-2	CAP1_HUMAN	CAP1	Adenylyl cyclase-associated protein 1	34972100	32302800	34353600	28858000	28709600	33003500	3.20333e+07	32964400
Q8TAT6;Q8TAT6-2	Q8TAT6;Q8TAT6-2	NPL4-2_HUMAN;NPL4_HUMAN	NPLOC4	Nuclear protein localization protein 4 homolog	29311600	32775500	33671700	35119600	31880600	33181500	32656750	31189400
P02768	P02768;A0A0C4DGB6;H0YA55;H7C013	ALBU_HUMAN	ALB	Serum albumin	24387100	26281200	6950910	16597500	8705540	15571200	16415575	166115000
P06753-2	A0A087WWU8;J3KN67;P06753-2;P06753-5;P06753-7;Q5HYB6	TPM3-2_HUMAN	TPM3	Isoform of P06753, Isoform 2 of Tropomyosin alpha-3 chain	31878900	33599900	35555100	36621600	35692900	32260600	3.42682e+07	25925700
P05387	P05387	RLA2_HUMAN	RPLP2	60S acidic ribosomal protein P2	33453200	34661300	34308100	36305800	37082700	33704400	34919250	18522100
P13639	P13639	EF2_HUMAN	EEF2	Elongation factor 2	33287100	30942900	32687000	33884600	30590700	30662600	32009150	27629500
P18669	P18669	PGAM1_HUMAN	PGAM1	Phosphoglycerate mutase 1	29878500	28903900	25314000	33542000	36173400	34740700	3.14254e+07	32916600
P12544;P12544-2	P12544;P12544-2	GRAA-2_HUMAN;GRAA_HUMAN	GZMA	Granzyme A	29712400	26130900	31441300	28696400	27525100	27962000	2.8578e+07	60660500
P31949	P31949	S10AB_HUMAN	S100A11	Protein S100-A11	30698200	29644900	33488700	28377200	30755600	32324600	3.08815e+07	35935200
P31948;P31948-2	P31948;P31948-2;P31948-3	STIP1-2_HUMAN;STIP1_HUMAN	STIP1	Stress-induced-phosphoprotein 1	35507300	32087200	27704900	32640300	32278500	31495600	31952300	26520600
P31946;P31946-2	P31946;P31946-2	1433B-2_HUMAN;1433B_HUMAN	YWHAB	14-3-3 protein beta/alpha	32955500	36208700	36322100	31326500	31440700	35576400	33971650	19805000
P09651;P09651-2	A0A2R8Y4L2;P09651;F8VTQ5;F8VZ49;F8W6I7;H0YH80;P09651-2;P09651-3	ROA1-2_HUMAN;ROA1_HUMAN	HNRNPA1	Heterogeneous nuclear ribonucleoprotein A1	31802000	32288500	29661800	35199800	31760800	33551500	32377400	21214000
O14950;P19105	O14950;P19105;J3QRS3	ML12A_HUMAN;ML12B_HUMAN	MYL12A;MYL12B	Myosin regulatory light chain 12B	32917200	32897500	35012800	29607400	29119200	30699800	3.1709e+07	30252500
P23284	P23284	PPIB_HUMAN	PPIB	Peptidyl-prolyl cis-trans isomerase B	34860000	26284500	27307900	29597600	21772100	27215000	2.78395e+07	39876900
P24534	P24534;C9JZW3	EF1B_HUMAN	EEF1B2	Elongation factor 1-beta	31232200	28644700	28530900	35579500	33894200	32059000	31656750	21890100
P20700	P20700	LMNB1_HUMAN	LMNB1	Lamin-B1	34563900	29662200	31306800	26874300	29755100	30062400	3.03708e+07	20561100
P52565	P52565;J3KRE2;J3KRY1;J3KS60;J3KTF8;J3QQX2;P52565-2	GDIR1_HUMAN	ARHGDIA	Rho GDP-dissociation inhibitor 1	30678000	29485100	32288600	29547400	26901400	28624800	29587550	27555800
Q15365	Q15365	PCBP1_HUMAN	PCBP1	Poly(rC)-binding protein 1	32172800	31729200	27813000	29932900	27818400	30743500	3.0035e+07	22662500
Q9UL46	Q9UL46;A0A087X1Z3;H0YM70	PSME2_HUMAN	PSME2	Proteasome activator complex subunit 2	29034200	31596900	27782400	26603200	28478000	27649700	2.85241e+07	24726300
P30101	P30101	PDIA3_HUMAN	PDIA3	Protein disulfide-isomerase A3	29829700	27093500	24302800	28041400	29737900	30532900	2.82564e+07	27084400
P15531;P15531-2	P15531;E7ERL0;J3KPD9;P15531-2;P22392-2;Q32Q12	NDKA-2_HUMAN;NDKA_HUMAN	NME1	Nucleoside diphosphate kinase A	31828100	28140100	24915400	30512900	32169400	27448400	29169050	20356500
Q9GZL7	Q9GZL7	WDR12_HUMAN	WDR12	Ribosome biogenesis protein WDR12	29960600	30457300	28043300	30298300	26384800	30726700	2.93118e+07	23775600
Q01082	Q01082;A0A087WUZ3;Q01082-2;Q01082-3	SPTB2_HUMAN	SPTBN1	Spectrin beta chain, non-erythrocytic 1	30098100	31987400	28253200	25509900	29049400	27636100	2.87557e+07	26413600
P40926	P40926;G3XAL0;P40926-2	MDHM_HUMAN	MDH2	Malate dehydrogenase, mitochondrial	27380400	25022600	24425400	27716500	28595000	33555700	27782600	23672500
P16949	P16949;A2A2D0;P16949-2	STMN1_HUMAN	STMN1	Stathmin	30723800	32996800	24992900	27315500	41224700	24168500	3.0237e+07	21929700
P33241	P33241;P33241-2;P33241-3	LSP1_HUMAN	LSP1	Lymphocyte-specific protein 1	25772900	27278200	26938900	28378300	35888300	27648500	28650850	26197400
Q01130	Q01130;J3KP15	SRSF2_HUMAN	SRSF2	Serine/arginine-rich splicing factor 2	31167700	29641000	27537800	28107600	29767800	30056000	29379650	21030900
P37837	P37837	TALDO_HUMAN	TALDO1	Transaldolase	28700300	28823500	26542300	23378300	24049300	29249200	2.67905e+07	23507300
P62979	A0A2R8Y422;P62979	RS27A_HUMAN	RPS27A	Ubiquitin-40S ribosomal protein S27a	26640500	28039300	26967700	29460000	32332800	30055700	28916000	23764700
O75083	O75083;O75083-3	WDR1_HUMAN	WDR1	WD repeat-containing protein 1	20548700	28975100	27854400	27136500	24809500	29176600	26416800	21352000
O60234	O60234;P60983;G3V4P8;M0QYG8;M0QYJ8;M0R0C1;M0R1D2	GMFG_HUMAN	GMFG	Glia maturation factor gamma	30303000	27294400	26337600	26265200	25888300	26566700	27109200	20092100
P62854	P62854;Q5JNZ5	RS26_HUMAN	RPS26	40S ribosomal protein S26	26365700	25864600	21950200	29818100	31192800	26537600	2.69548e+07	19714400
P78417	P78417;P78417-3;Q5TA02	GSTO1_HUMAN	GSTO1	Glutathione S-transferase omega-1	28762700	25938600	13057600	25534600	26586100	27986900	2.46444e+07	26575200
P61978-3	P61978;P61978-2;P61978-3;Q5T6W2	HNRPK-3_HUMAN	HNRNPK	Isoform of P61978, Isoform 3 of Heterogeneous nuclear ribonucleoprotein K	24954800	25672900	25427000	25068500	25358700	25631200	2.53522e+07	23633900
P15153	J3KSC4;J3QLK0;P15153;P60763;P63000;B1AH77;B1AH78;B1AH80;P63000-2	RAC2_HUMAN	RAC2	Ras-related C3 botulinum toxin substrate 2	24302700	23690500	28614100	27189500	26279100	28930200	2.6501e+07	27719600
P19338	P19338;H7BY16	NUCL_HUMAN	NCL	Nucleolin	28060200	26551400	21899500	23489700	24315300	24789700	2.4851e+07	19860700
Q9Y3Z3	Q9Y3Z3;A0A2R8YCS7;Q9Y3Z3-3;Q9Y3Z3-4	SAMH1_HUMAN	SAMHD1	Deoxynucleoside triphosphate triphosphohydrolase SAMHD1	26337400	28520800	27789700	18669300	19113400	21661000	2.36819e+07	20143300
P07741	P07741;H3BQZ9	APT_HUMAN	APRT	Adenine phosphoribosyltransferase	25014500	23479700	23115600	20634600	22458700	27708100	23735200	17908900
P25705	P25705;K7EJP1;K7EK77;K7ENJ4;K7ERX7;P25705-2	ATPA_HUMAN	ATP5F1A	ATP synthase subunit alpha, mitochondrial	18311900	18956000	24146200	23570900	25617700	23668300	22378500	26153800
P20674	P20674;H3BNX8;H3BRI0	COX5A_HUMAN	COX5A	Cytochrome c oxidase subunit 5A, mitochondrial	23337600	22865300	21163200	26538500	28199400	28955600	25176600	12304400
P52597	P52597	HNRPF_HUMAN	HNRNPF	Heterogeneous nuclear ribonucleoprotein F	26061800	26446300	23741200	25283500	22839200	25250400	2.49371e+07	15046600
P05386	P05386	RLA1_HUMAN	RPLP1	60S acidic ribosomal protein P1	25727800	25559200	28049800	26848300	25426800	25882500	2.62491e+07	15137800
P17931	P17931;G3V3R6	LEG3_HUMAN	LGALS3	Galectin-3	18743200	12459900	39000100	26573300	20532800	12057600	21561150	23300400
P14317	P14317;E7EVW7;P14317-2	HCLS1_HUMAN	HCLS1	Hematopoietic lineage cell-specific protein	25459700	24627200	25526200	24750400	23369000	23951200	24613950	15326000
P25398	P25398	RS12_HUMAN	RPS12	40S ribosomal protein S12	23596300	22708100	21796500	25688000	24293900	24247000	2.37216e+07	16642800
O94826	O94826	TOM70_HUMAN	TOMM70	Mitochondrial import receptor subunit TOM70	15894500	18702200	24287100	23734200	25350900	22496100	2.17442e+07	33432700
O14773	O14773;A0A2R8Y7U1;A0A2R8YD45;A0A2R8YE64;E7EV34	TPP1_HUMAN	TPP1	Tripeptidyl-peptidase 1	20161000	23363200	26557600	23362000	21485500	24535000	23244050	17162100
Q07955	Q07955;J3KSR8;J3KTL2;Q07955-2;Q07955-3	SRSF1_HUMAN	SRSF1	Serine/arginine-rich splicing factor 1	23480200	23786800	21373400	22254000	23923200	23570100	2.30646e+07	16351800
P54819;P54819-2	P54819;F8VY04;F8W1A4;P54819-2;P54819-5;P54819-6	KAD2-2_HUMAN;KAD2_HUMAN	AK2	Adenylate kinase 2, mitochondrial	20695000	20546000	19625300	21129900	23034400	22139900	2.11951e+07	19942800
P47756-2	P47756;B1AK85;B1AK87;B1AK88;P47756-2	CAPZB-2_HUMAN	CAPZB	Isoform of P47756, Isoform 2 of F-actin-capping protein subunit beta	23075900	23341800	23542200	22104300	21378800	22367600	22635100	16335300
P39687	P39687;H0YN26	AN32A_HUMAN	ANP32A	Acidic leucine-rich nuclear phosphoprotein 32 family member A	22815300	22683200	21194000	21753700	26052300	24581900	2.31801e+07	14466600
Q9UFW8	Q9UFW8;C9JUJ0	CGBP1_HUMAN	CGGBP1	CGG triplet repeat-binding protein 1	19152400	20256900	23532800	20777100	25463300	24023900	2.22011e+07	17488300
P28065	P28065;A0A0G2JHI2;A0A0G2JJ13;A0A0G2JJA7;A0A0G2JJQ0;A2ACR0;A2ACR1;P28065-2	PSB9_HUMAN	PSMB9	Proteasome subunit beta type-9	22019500	23066400	19825300	21771700	22124700	22471500	21879850	18143500
P27797	P27797;K7EJB9	CALR_HUMAN	CALR	Calreticulin	22594900	21973400	19869100	26186900	26007800	25739700	2.37286e+07	13339700
P27635	P27635;Q96L21;A0A087WV22;F8W7C6;H7C123;H7C2C5;X1WI28	RL10_HUMAN	RPL10	60S ribosomal protein L10	22249700	22596700	18113800	25445900	25370100	22528700	2.27175e+07	12557700
P29401	P29401;E9PFF2	TKT_HUMAN	TKT	Transketolase	22250100	19390100	20455000	17680800	20625100	20649300	2.01751e+07	22361200
Q01415;Q01415-2	Q01415;B7ZAX5;Q01415-2	GALK2-2_HUMAN;GALK2_HUMAN	GALK2	N-acetylgalactosamine kinase	23980900	19940400	20593500	19146700	18852400	23358800	2.09788e+07	20892000
P52907	P47755;P52907	CAZA1_HUMAN	CAPZA1	F-actin-capping protein subunit alpha-1	22974700	22384200	23249600	22129800	20831000	22101500	2.22785e+07	16219800
Q15819	Q15819;G3V113;H0YBP9;H0YBX6	UB2V2_HUMAN	UBE2V2	Ubiquitin-conjugating enzyme E2 variant 2	22884300	21396100	19926000	20000400	20546700	23404800	2.13597e+07	16558900
Q02878	Q02878;F8VR69;F8VZ45;U3KQR5	RL6_HUMAN	RPL6	60S ribosomal protein L6	25231900	22303300	15521800	22886700	22689600	23706500	2.20566e+07	10091300
P61956;P61956-2	P55854;P61956;Q6EEV6;A8MU27;A8MUA9;P55854-2;P61956-2	SUMO2-2_HUMAN;SUMO2_HUMAN	SUMO2	Small ubiquitin-related modifier 2	21244800	21495900	21826100	23021400	23589000	20436600	2.19356e+07	15683200
Q14103;Q14103-3	Q14103;H0Y8G5;H0YA96;Q14103-2;Q14103-3;Q14103-4	HNRPD-3_HUMAN;HNRPD_HUMAN	HNRNPD	Heterogeneous nuclear ribonucleoprotein D0	16956200	18397300	21142000	20222800	24070400	21038700	2.03046e+07	27118100
P21333;P21333-2	P21333;A0A087WWY3;P21333-2;Q60FE5	FLNA-2_HUMAN;FLNA_HUMAN	FLNA	Filamin-A	19734900	19685100	29789200	19130800	14224300	15962300	1.97544e+07	25111400
P30041	P30041	PRDX6_HUMAN	PRDX6	Peroxiredoxin-6	19696900	22949000	19127600	15518700	22612000	18390300	19715750	17075600
P61158	P61158;B4DXW1	ARP3_HUMAN	ACTR3	Actin-related protein 3	21033300	20087500	21552500	19379600	18884700	20724200	2.0277e+07	18999900
Q16629;Q16629-2;Q16629-3;Q16629-4	Q16629;A0A0B4J1Z1;C9JAB2;Q16629-2;Q16629-3;Q16629-4	SRSF7-2_HUMAN;SRSF7-3_HUMAN;SRSF7-4_HUMAN;SRSF7_HUMAN	SRSF7	Serine/arginine-rich splicing factor 7	21351600	20955400	20216000	22567400	23722300	22083600	21816050	13545100
P07858	P07858;R4GMQ5	CATB_HUMAN	CTSB	Cathepsin B	20912600	24082700	22079300	23730600	16109000	19844900	2.11265e+07	17802800
P30085	P30085;P30085-3;Q5T0D2	KCY_HUMAN	CMPK1	UMP-CMP kinase	19586100	19940100	20330600	21162100	21522800	22189600	20788550	16184700
P10809	P10809;C9JCQ4;C9JL19;C9JL25;E7ESH4;E7EXB4;P10809-2	CH60_HUMAN	HSPD1	60 kDa heat shock protein, mitochondrial	20532800	19046400	16807600	24422100	21780800	22642400	2.0872e+07	14306700
P30086	P30086	PEBP1_HUMAN	PEBP1	Phosphatidylethanolamine-binding protein 1	19291500	21100400	18977100	18100300	17700900	21061600	1.9372e+07	15277600
O43707	O43707;F5GXS2;H7C144;O43707-2;O43707-3	ACTN4_HUMAN	ACTN4	Alpha-actinin-4	22059400	20099500	23485500	20017100	17578300	19918400	2.05264e+07	19391800
O15144	O15144	ARPC2_HUMAN	ARPC2	Actin-related protein 2/3 complex subunit 2	19748400	19079500	22589200	19568300	19615600	19720400	2.00536e+07	17473500
P09211	P09211	GSTP1_HUMAN	GSTP1	Glutathione S-transferase P	21044600	23296000	18932900	16382600	27494400	15963800	20519050	16313000
P32119	P32119	PRDX2_HUMAN	PRDX2	Peroxiredoxin-2	20818400	19380400	17709600	17524100	18895100	21466200	1.9299e+07	15277100
P50990	P50990;H7C4C8;P50990-2;P50990-3	TCPQ_HUMAN	CCT8	T-complex protein 1 subunit theta	20167300	19811200	18133500	20737700	20887900	20239000	19996100	15333700
P14625	P14625;A0A1W2PRR1;Q96GW1	ENPL_HUMAN	HSP90B1	Endoplasmin	20467500	18419700	16512500	22641000	23058600	20339000	2.02397e+07	15262600
P07339	P07339;A0A1B0GV23;A0A1B0GVD5;A0A1B0GVP3;A0A1B0GW44;A0A1B0GWE8;H7C1V0;H7C469	CATD_HUMAN	CTSD	Cathepsin D	20014900	18013000	25123100	20595800	15619800	22568000	2.03224e+07	12908300
Q8IWB7	Q8IWB7;C9JJ54;A0A494C0A6	WDFY1_HUMAN	WDFY1	WD repeat and FYVE domain-containing protein 1	19116000	21324400	18380900	18127100	19805300	19528900	1.93804e+07	14499900
P08865	P08865;A0A0C4DG17;C9J9K3	RSSA_HUMAN	RPSA	40S ribosomal protein SA	18666900	19378200	18476400	20072900	19497500	20092000	1.9364e+07	16377400
P25786;P25786-2	P25786;F5GX11;P25786-2	PSA1-2_HUMAN;PSA1_HUMAN	PSMA1	Proteasome subunit alpha type-1	18754200	18036300	17537300	17020800	18530100	17982900	1.79769e+07	20261100
P30048;P30048-2	P30048;P30048-2	PRDX3-2_HUMAN;PRDX3_HUMAN	PRDX3	Thioredoxin-dependent peroxide reductase, mitochondrial	17532700	17371700	18184800	19084700	20572500	21295000	19006900	15672000
P0DMV8;P0DMV9	P0DMV8;P0DMV9;P34931;A0A0G2JIW1;P0DMV8-2;Q53FA3;V9GZ37	HS71A_HUMAN;HS71B_HUMAN	HSPA1A;HSPA1B	Heat shock 70 kDa protein 1A	18411800	16439200	21161400	18216100	17090800	19596600	1.8486e+07	19450400
Q15185;Q15185-4	Q15185;A0A087WYT3;Q15185-2;Q15185-3;Q15185-4	TEBP-4_HUMAN;TEBP_HUMAN	PTGES3	Prostaglandin E synthase 3	19461500	20248000	18672600	23735400	21083300	21613800	2.08024e+07	12955500
Q14847	Q14847;C9J9W2;Q14847-2;Q14847-3	LASP1_HUMAN	LASP1	LIM and SH3 domain protein 1	17308700	18227000	18057000	17875300	18817600	18954900	18206750	19851600
P60842	P60842;J3KS25;J3KSZ0;J3KT12;J3KTB5;J3QKZ9;J3QL43;J3QLN6;J3QR64;J3QS69;P60842-2	IF4A1_HUMAN	EIF4A1	Eukaryotic initiation factor 4A-I	19690700	18998600	19333900	22234500	16264000	20149200	19445150	15736100
P50395	P50395;Q5SX86;Q5SX87;Q5SX90;V9GYF8;V9GYJ7	GDIB_HUMAN	GDI2	Rab GDP dissociation inhibitor beta	19199100	19180500	19311000	17500400	19073300	16244900	18418200	19165300
Q9UQ80	Q9UQ80;F8VR77;F8W0A3;Q9UQ80-2	PA2G4_HUMAN	PA2G4	Proliferation-associated protein 2G4	19124000	17112600	17329000	19208900	19053100	17954500	1.8297e+07	19166100
P15311	P15311;E7EQR4	EZRI_HUMAN	EZR	Ezrin	16188500	17441800	20058700	17193000	16185200	14560100	1.69379e+07	23474200
P04083	P04083;Q5T3N1	ANXA1_HUMAN	ANXA1	Annexin A1	15236300	16162900	22548200	14659400	14943400	17810800	16893500	21064800
P36578	P36578;H3BM89;H3BTP7	RL4_HUMAN	RPL4	60S ribosomal protein L4	20087900	18784400	14109900	19494600	20518500	19626500	18770300	10339000
Q96AE4-2	Q96AE4;C9JSZ1;E9PEB5;Q96AE4-2	FUBP1-2_HUMAN	FUBP1	Isoform of Q96AE4, Isoform 2 of Far upstream element-binding protein 1	19024100	19163100	16647200	17717500	16987900	19318500	18143050	14694200
O75531	O75531	BAF_HUMAN	BANF1	Barrier-to-autointegration factor	21980000	20304600	17032000	17186500	18928000	20790000	1.93702e+07	9921400
Q92930	P61006;Q92930;H0YL94;H0YLJ8;H0YMN7;H0YNE9;P61006-2	RAB8B_HUMAN	RAB8B	Ras-related protein Rab-8B	15875500	15450300	19200200	18825300	19172900	18505900	17838350	25450100
Q9H4A3;Q9H4A3-2;Q9H4A3-5;Q9H4A3-6;Q9H4A3-7	Q9H4A3;F5GWT4;Q9H4A3-2;Q9H4A3-4;Q9H4A3-5;Q9H4A3-6;Q9H4A3-7	WNK1-2_HUMAN;WNK1-5_HUMAN;WNK1-6_HUMAN;WNK1-7_HUMAN;WNK1_HUMAN	WNK1	Serine/threonine-protein kinase WNK1	15597500	17214800	19872800	18991200	20501000	16860900	1.8173e+07	19053700
P05976;P05976-2;P08590	P05976;P08590;P05976-2	MYL1-2_HUMAN;MYL1_HUMAN;MYL3_HUMAN	MYL1;MYL3	Myosin light chain 1/3, skeletal muscle isoform	16968000	19473600	19522200	19696100	17761700	17194400	18436000	15218200
P53999	P53999;D6R970;D6RC37	TCP4_HUMAN	SUB1	Activated RNA polymerase II transcriptional coactivator p15	18400700	18397800	19241800	19533700	15234000	17875200	1.81139e+07	11366800
P42224	P42224;J3KPM9;P42224-2	STAT1_HUMAN	STAT1	Signal transducer and activator of transcription 1-alpha/beta	15749600	22987500	14830100	15191700	14588500	14107400	1.62425e+07	20173900
P31943	P31943;G8JLB6;H0YB39	HNRH1_HUMAN	HNRNPH1	Heterogeneous nuclear ribonucleoprotein H	16943200	17977700	17477700	19137500	17883400	18502000	1.79869e+07	14505000
P61224;P61224-3	P61224;P62834;A0A075B6Q0;E7ESV4;F5GWU8;F5GX62;F5GYB5;F5GYH7;F5H004;F5H077;F5H0B7;F5H491;F5H4H0;F5H500;F5H6R7;F5H7Y6;P61224-2;P61224-3	RAP1B-3_HUMAN;RAP1B_HUMAN	RAP1B	Ras-related protein Rap-1b	16550200	15639600	20974700	22456400	17127200	19213400	18660250	16090600
Q04760	Q04760;Q04760-2	LGUL_HUMAN	GLO1	Lactoylglutathione lyase	15469500	16124200	14564500	23460200	21533500	14893300	17674200	15386000
P61353	P61353;K7ELC7	RL27_HUMAN	RPL27	60S ribosomal protein L27	18282500	17671100	13924500	18200100	19879500	17366800	1.75541e+07	13855800
P11021	P11021	BIP_HUMAN	HSPA5	Endoplasmic reticulum chaperone BiP	17288800	15232000	16010100	19180100	17531200	17961900	1.72007e+07	16088500
Q13247;Q13247-3	Q08170;Q13247;A0A0D9SEM4;A0A0D9SGD2;Q13247-2;Q13247-3	SRSF6-3_HUMAN;SRSF6_HUMAN	SRSF6	Serine/arginine-rich splicing factor 6	18418600	18431900	16262900	18619800	19290000	19747000	18461700	11259000
P63244	P63244;D6RAC2;D6REE5;D6RF23;H0Y8R5;H0Y8W2;H0Y9P0;H0YAF8;H0YAM7;J3KPE3	RACK1_HUMAN	RACK1	Receptor of activated protein C kinase 1	16855400	17848000	16185300	17680900	15975500	17091600	16939450	15168400
P07355;P07355-2	A6NMY6;P07355;H0YL33;H0YM50;H0YN28;H0YN42;P07355-2	ANXA2-2_HUMAN;ANXA2_HUMAN	ANXA2	Annexin A2	16871900	13516100	20039500	13803200	13044800	14819000	1.53491e+07	24296000
P09429	P09429;P26583	HMGB1_HUMAN	HMGB1	High mobility group protein B1	16405200	16072900	16705100	14748900	16229300	15167700	1.58882e+07	19911400
Q92688;Q92688-2	Q92688;Q92688-2	AN32B-2_HUMAN;AN32B_HUMAN	ANP32B	Acidic leucine-rich nuclear phosphoprotein 32 family member B	19868200	18499500	17045500	16427200	17945200	17767800	1.79256e+07	10569200
Q96FW1	Q96FW1;F5GYN4;F5H3F0;F5H6Q1;J3KR44;Q96FW1-2	OTUB1_HUMAN	OTUB1	Ubiquitin thioesterase OTUB1	17391300	16998900	18280700	17283900	17223700	18585700	1.76274e+07	12415500
P38646	P38646;A0A3B3ITI4;D6RJI2	GRP75_HUMAN	HSPA9	Stress-70 protein, mitochondrial	17833800	17199800	17266000	19599500	16527400	18075400	1.77503e+07	11850700
P62269	P62269;J3JS69	RS18_HUMAN	RPS18	40S ribosomal protein S18	17399700	17261500	14356700	19682500	20298200	17629400	1.77713e+07	13672900
P53634	P53634	CATC_HUMAN	CTSC	Dipeptidyl peptidase 1	18246500	17445300	23355800	17798000	11474700	15158700	17246500	15424300
P62851	P62851	RS25_HUMAN	RPS25	40S ribosomal protein S25	17261200	15799100	14350600	18965600	19476200	17997600	1.73084e+07	16830600
P60900	P60900;G3V295;G3V3I1;G3V5Z7;P60900-2;P60900-3	PSA6_HUMAN	PSMA6	Proteasome subunit alpha type-6	18061000	16797500	15722500	15413600	16014800	16697300	1.64511e+07	16415100
P35268	P35268;K7ERI7	RL22_HUMAN	RPL22	60S ribosomal protein L22	12305200	14389900	13979900	16503400	19377100	14680000	1.52059e+07	26752200
P07237	P07237;H7BZ94;I3L312;I3L398;I3L3U6	PDIA1_HUMAN	P4HB	Protein disulfide-isomerase	18584500	15650200	15516600	19395400	19978700	19282900	18068050	12885800
P61088	P61088;F8VSD4;F8VV71;F8VZ29	UBE2N_HUMAN	UBE2N	Ubiquitin-conjugating enzyme E2 N	17856000	16908100	16921800	15963100	15790400	17871500	16885150	9869420
Q14764	Q14764	MVP_HUMAN	MVP	Major vault protein	17106400	16843300	20358400	17443600	11935000	16522000	16701450	13966400
Q9ULZ3	Q9ULZ3;Q9ULZ3-2;Q9ULZ3-3	ASC_HUMAN	PYCARD	Apoptosis-associated speck-like protein containing a CARD	19703400	16508300	16814600	14531500	17329100	18014500	1.71502e+07	11714400
P48735	P48735;P48735-2	IDHP_HUMAN	IDH2	Isocitrate dehydrogenase [NADP], mitochondrial	16736700	14181300	15444900	13118200	18319100	15495600	15549300	14595700
Q8IYT4;Q8IYT4-2	Q8IYT4;K7EIJ8;K7EM02;K7EPQ6;Q8IYT4-2	KATL2-2_HUMAN;KATL2_HUMAN	KATNAL2	Katanin p60 ATPase-containing subunit A-like 2	17515000	13978500	15217800	14294000	13221000	17234800	1.52435e+07	14521200
P62861	E9PR30;P62861	RS30_HUMAN	FAU	Isoform of P35544, 40S ribosomal protein S30	16142900	14789200	11905400	15879900	17082200	16688300	15414650	13451700
P84103;P84103-2	P84103;A0A087X2D0;P84103-2	SRSF3-2_HUMAN;SRSF3_HUMAN	SRSF3	Serine/arginine-rich splicing factor 3	16330100	16417600	14845700	15981800	15297900	15622400	15749250	12708100
P67936	P67936;A0A2R8YE05;K7ENT6;K7EPB9;P67936-2	TPM4_HUMAN	TPM4	Tropomyosin alpha-4 chain	16737200	14304800	17040600	17740000	18017100	16834200	1.6779e+07	11541000
Q13838	O00148;Q13838;A0A0G2JJZ9;A0A140T9X3;H0Y400;Q13838-2;Q5STU3	DX39B_HUMAN	DDX39B	Spliceosome RNA helicase DDX39B	16233400	15890000	15425300	15641900	15425300	16047100	1.57772e+07	12058800
P55072	P55072	TERA_HUMAN	VCP	Transitional endoplasmic reticulum ATPase	15959300	13918600	15498900	15461900	15135400	14893700	1.51446e+07	14650500
P04080	P04080	CYTB_HUMAN	CSTB	Cystatin-B	11464400	15360700	19324100	17776500	16449100	19438700	1.66356e+07	6525800
P10606	P10606	COX5B_HUMAN	COX5B	Cytochrome c oxidase subunit 5B, mitochondrial	15303900	16652900	14674000	18491100	19278300	20573700	17495650	4618300
Q86UX7;Q86UX7-2	Q86UX7;F5H1C6;Q86UX7-2	URP2-2_HUMAN;URP2_HUMAN	FERMT3	Fermitin family homolog 3	13943200	16293400	19382700	15861700	15321100	13282800	1.56808e+07	16822000
P23246	P23246;P23246-2	SFPQ_HUMAN	SFPQ	Splicing factor, proline- and glutamine-rich	14985900	15103300	15611500	16921500	14253200	16644700	1.55867e+07	15605800
P60903	P60903	S10AA_HUMAN	S100A10	Protein S100-A10	20066200	13982300	17646900	13311900	11514700	15801800	15387300	11129700
K7EM38	K7EM38	K7EM38_HUMAN	ACTG1	Isoform of P63261, Actin, cytoplasmic 2 (Fragment)	2547600	1841780	125489000	1322050	1098510	3655420	22659060	1484170
P09972	P09972;A8MVZ9	ALDOC_HUMAN	ALDOC	Fructose-bisphosphate aldolase C	13622700	13412800	9221080	15311900	21296600	17201600	1.50111e+07	14539400
P40925;P40925-3	P40925;C9IZI0;C9JF79;C9JLV6;F8WFC2;P40925-3	MDHC-3_HUMAN;MDHC_HUMAN	MDH1	Malate dehydrogenase, cytoplasmic	13058500	14359400	15008900	12559300	15563000	13876700	1.4071e+07	16277200
P27487	P27487	DPP4_HUMAN	DPP4	Dipeptidyl peptidase 4	17199800	13303300	18285800	15479400	14307000	15681300	1.57094e+07	11721300
Q09666	Q09666	AHNK_HUMAN	AHNAK	Neuroblast differentiation-associated protein AHNAK	16882100	11976600	20423100	14174800	10141700	14481100	14679900	13509700
P13010	P13010	XRCC5_HUMAN	XRCC5	X-ray repair cross-complementing protein 5	15134900	15540400	14483000	14752800	13889800	16606800	15067950	9880960
P00441	P00441;H7BYH4	SODC_HUMAN	SOD1	Superoxide dismutase [Cu-Zn]	11523300	12777600	13540600	14372200	13161900	15813000	1.35314e+07	22491800
Q9Y3F4;Q9Y3F4-2	Q9Y3F4;H0YH33;Q9Y3F4-2	STRAP-2_HUMAN;STRAP_HUMAN	STRAP	Serine-threonine kinase receptor-associated protein	15638900	15079800	14195100	16212100	15242200	14853500	15203600	12944100
P62857	P62857	RS28_HUMAN	RPS28	40S ribosomal protein S28	14370500	13211400	11871700	14263100	12458800	12624400	1.31333e+07	18664900
P02765	P02765;C9JV77	FETUA_HUMAN	AHSG	Alpha-2-HS-glycoprotein	13948800	15579800	3399560	5013230	2604530	5120250	7.61103e+06	68607400
P21796	P21796;C9JI87	VDAC1_HUMAN	VDAC1	Voltage-dependent anion-selective channel protein 1	13480900	12407300	11756500	14916100	15107300	14997000	1.37775e+07	13550000
P16401	P10412;P16401;P16402;P16403;Q02539	H15_HUMAN	HIST1H1B	Histone H1.5	8909950	5954200	4807800	6677620	22890200	6162590	9.23373e+06	63086300
P61586	P08134;P61586;P62745;U3KQA9;U3KQV3;C9JNR4;C9JRM1;C9JX21;E9PLA2;E9PN11;E9PQH6;Q5JR05;Q5JR06;Q5JR07;Q5JR08	RHOA_HUMAN	RHOA	Transforming protein RhoA	14284600	13197100	16724100	16064600	14895100	16338600	1.52507e+07	12671000
P60866;P60866-2	P60866;E5RJX2;P60866-2	RS20-2_HUMAN;RS20_HUMAN	RPS20	40S ribosomal protein S20	10762100	11588900	13968300	15357900	17849900	14381300	1.39847e+07	22674000
P39023	P39023;B5MCW2;G5E9G0;H7C3M2;H7C422	RL3_HUMAN	RPL3	60S ribosomal protein L3	15153100	14838600	11288600	15948700	15796000	14934700	14659950	9708080
Q15084;Q15084-2;Q15084-3;Q15084-4;Q15084-5	Q15084;Q15084-2;Q15084-3;Q15084-4;Q15084-5	PDIA6-2_HUMAN;PDIA6-3_HUMAN;PDIA6-4_HUMAN;PDIA6-5_HUMAN;PDIA6_HUMAN	PDIA6	Protein disulfide-isomerase A6	14904300	13446200	11866100	17123900	16377200	16839300	1.50928e+07	12196800
Q01105-2	P0DME0;Q01105;A0A087X027;A0A0C4DFV9;Q01105-2;Q01105-3;Q01105-4	SET-2_HUMAN	SET	Isoform of Q01105, Isoform 2 of Protein SET	14118700	15498400	13731800	15708800	16929100	15575800	1.52604e+07	10125700
P46060	P46060	RAGP1_HUMAN	RANGAP1	Ran GTPase-activating protein 1	17015100	16085500	15189700	16564900	12395700	16322400	15595550	8268980
P62888	P62888;A0A0B4J213;A0A0C4DH44;E5RI99	RL30_HUMAN	RPL30	60S ribosomal protein L30	11887000	12387400	13303500	14810800	16615200	13472800	1.37461e+07	20381300
P62244	P62244;H3BVC7;I3L3P7	RS15A_HUMAN	RPS15A	40S ribosomal protein S15a	12039500	12765900	13783700	17045000	16908200	13375700	1.43197e+07	13520900
P62081	P62081;A0A2R8Y623	RS7_HUMAN	RPS7	40S ribosomal protein S7	14340300	14028100	12447700	15299600	16352900	14442000	14485100	10435200
P07602	P07602;C9JIZ6;P07602-2;P07602-3;Q5BJH1	SAP_HUMAN	PSAP	Prosaposin	13703300	14452800	20332200	16931600	11313000	17252800	1.56643e+07	4618590
O14745	O14745;O14745-2	NHRF1_HUMAN	SLC9A3R1	Na(+)/H(+) exchange regulatory cofactor NHE-RF1	15081200	15977100	15954100	14189200	13414400	14711100	14887850	8802140
P61981	P61981	1433G_HUMAN	YWHAG	14-3-3 protein gamma	12150600	13376700	12568000	14562500	15383400	13730400	13628600	13791300
O15143	O15143;C9J4Z7;C9J6C8;C9JEY1;C9JFG9;C9JQM8;C9K057;F8VXW2;A0A1W2PNV4	ARC1B_HUMAN	ARPC1B	Actin-related protein 2/3 complex subunit 1B	11542400	13224200	15585000	13844600	13952400	13256000	1.35674e+07	14901100
Q99714	Q99714	HCD2_HUMAN	HSD17B10	3-hydroxyacyl-CoA dehydrogenase type-2	13903100	13268500	13967400	13048000	12817400	14981300	1.36643e+07	11127900
P05388	P05388;F8VW21;F8VWS0;F8VZS0;F8W1K8;P05388-2	RLA0_HUMAN	RPLP0	60S acidic ribosomal protein P0	14498400	13469000	14357400	13163600	13756800	13669300	1.38191e+07	9917820
P04908;Q7L7L0;Q93077	P04908;Q7L7L0;Q93077	H2A1B_HUMAN;H2A1C_HUMAN;H2A3_HUMAN	HIST1H2AC;HIST1H2AE;HIST3H2A	Histone H2A type 1-B/E	11163800	8710860	10081700	10319300	14926000	13532200	1.14556e+07	23333400
P43243	P43243;A0A0R4J2E8;A8MXP9;B3KM87;D6R991;D6RBI2;D6RBK5;D6RE02;D6REM6;D6RIA2;H0Y8T4;P43243-2	MATR3_HUMAN	MATR3	Matrin-3	13254100	13938100	14372100	13998300	13177500	13981900	13787000	11986200
P62241	P62241;Q5JR95	RS8_HUMAN	RPS8	40S ribosomal protein S8	13112800	13031000	10491600	14838200	14236100	14244500	13325700	11090500
Q13011	Q13011;M0QZW4;M0R248	ECH1_HUMAN	ECH1	Delta(3,5)-Delta(2,4)-dienoyl-CoA isomerase, mitochondrial	10712500	12620300	12849300	13753000	13595100	13981400	12918600	11982400
P51991	P51991;P51991-2	ROA3_HUMAN	HNRNPA3	Heterogeneous nuclear ribonucleoprotein A3	12469200	13843700	13608500	14259500	14380000	14145800	13784450	9089420
P46776	P46776;E9PLL6	RL27A_HUMAN	RPL27A	60S ribosomal protein L27a	13581600	13107800	10857600	14601600	15143400	14362900	13609150	10312400
P25788;P25788-2	P25788;G3V3W4;G3V5N4;P25788-2	PSA3-2_HUMAN;PSA3_HUMAN	PSMA3	Proteasome subunit alpha type-3	14179800	13919400	12937400	13021200	13997800	13304800	1.35601e+07	9895850
P02042;P68871	P02042;P02100;P68871;P69891;P69892;A0A2R8Y7R2;A8MUF7;E9PEW8;E9PFT6;F8W6P5;A0A2R8Y7X9	HBB_HUMAN;HBD_HUMAN	HBB;HBD	Hemoglobin subunit delta	2319430	1731810	6932270	52110300	19478000	40039700	2.04353e+07	6399200
A6NHQ2	A6NHQ2	FBLL1_HUMAN	FBLL1	rRNA/tRNA 2'-O-methyltransferase fibrillarin-like protein 1	13961400	12297500	13006800	15617600	13336500	16841800	1.41769e+07	8092860
P35232	P35232;C9JW96;C9JZ20;E7ESE2;E9PCW0;P35232-2	PHB_HUMAN	PHB	Prohibitin	12661700	12312600	12597200	14465000	13499200	16007200	1.35905e+07	8941090
Q15181	Q15181;Q5SQT6	IPYR_HUMAN	PPA1	Inorganic pyrophosphatase	14528800	15553600	12877700	13494200	15184300	13133500	1.41287e+07	7573620
H7BZJ3	H7BZJ3	H7BZJ3_HUMAN	PDIA3	Isoform of P30101, Protein disulfide-isomerase A3 (Fragment)	12529100	13087500	13201400	14013100	15034400	9162910	1.28381e+07	15987800
P22314;P22314-2	P22314;P22314-2	UBA1-2_HUMAN;UBA1_HUMAN	UBA1	Ubiquitin-like modifier-activating enzyme 1	14471400	11868300	11648000	11675600	14124900	14860700	13108150	11662400
P12004	P12004	PCNA_HUMAN	PCNA	Proliferating cell nuclear antigen	14035800	15669500	11909000	16912500	8173730	13599000	13383255	11309700
P84098	P84098;J3KTE4;J3QR09	RL19_HUMAN	RPL19	60S ribosomal protein L19	11994100	12897100	9263480	13514500	13125800	11913300	1.2118e+07	12953100
P62873	P62873;B3KVK2;P62873-2	GBB1_HUMAN	GNB1	Guanine nucleotide-binding protein G(I)/G(S)/G(T) subunit beta-1	13384200	12660200	14677800	12523900	12396600	11917900	1.29268e+07	11346700
P00491	P00491	PNPH_HUMAN	PNP	Purine nucleoside phosphorylase	13983200	13721800	15376500	11324700	12224800	13266100	1.33162e+07	10233200
P35754	P35754	GLRX1_HUMAN	GLRX	Glutaredoxin-1	12373500	11879600	13359400	14289800	13340200	13730000	1.31621e+07	6568640
P62277	P62277	RS13_HUMAN	RPS13	40S ribosomal protein S13	11181600	10775700	9752030	12891800	15563100	12487600	1.21086e+07	20671000
P40121	P40121;B8ZZL6;E7ENU9;P40121-2	CAPG_HUMAN	CAPG	Macrophage-capping protein	13256200	6842790	11382500	11510300	17275100	14601100	1.2478e+07	11250700
P61160	P61160;A0A1B0GWD0;A0A1B0GWH0;P61160-2	ARP2_HUMAN	ACTR2	Actin-related protein 2	13245400	13312800	14758400	12528800	11892200	12227200	1.29941e+07	11650800
P61313	P61313;A0A2R8Y738;A0A2R8YEM3;E7ENU7;E7EQV9;E7EX53;P61313-2	RL15_HUMAN	RPL15	60S ribosomal protein L15	14073600	13718100	11290100	14564200	11778400	12554400	1.29965e+07	6105410
P30626;P30626-2;P30626-3	P30626;C9J0K6;P30626-2;P30626-3	SORCN-2_HUMAN;SORCN-3_HUMAN;SORCN_HUMAN	SRI	Sorcin	12813400	12734700	12201400	13409400	14262500	14599500	1.33368e+07	8528540
P00367	P00367;P49448;P00367-3	DHE3_HUMAN	GLUD1	Glutamate dehydrogenase 1, mitochondrial	12855000	11985900	12130600	12012900	10387700	14010200	1.22304e+07	11064400
Q9H9B4	Q9H9B4;D6RDG7;D6RFI0;S4R2X2	SFXN1_HUMAN	SFXN1	Sideroflexin-1	9748790	10804500	12937200	13891800	13255500	12150300	1.21313e+07	13594100
P13804	P13804;H0YK49;H0YL83;P13804-2	ETFA_HUMAN	ETFA	Electron transfer flavoprotein subunit alpha, mitochondrial	11943000	12282500	11949900	12686500	13056000	13323800	1.25403e+07	10036200
P49321;P49321-3	P49321;E9PPR5;P49321-3;P49321-4	NASP-3_HUMAN;NASP_HUMAN	NASP	Nuclear autoantigenic sperm protein	13711000	14518300	10518800	14652900	16029500	12737500	1.36947e+07	8456020
P26641;P26641-2	P26641;P26641-2	EF1G-2_HUMAN;EF1G_HUMAN	EEF1G	Elongation factor 1-gamma	11615600	12044700	12180800	13134100	11506600	11385900	11977950	15948500
P30050	P30050	RL12_HUMAN	RPL12	60S ribosomal protein L12	10445000	10977500	12957300	13561200	15019900	12309800	1.25451e+07	13517000
Q9BPX5	Q9BPX5	ARP5L_HUMAN	ARPC5L	Actin-related protein 2/3 complex subunit 5-like protein	12107500	12619900	13344700	13041100	12597000	13007200	1.27862e+07	10485800
Q8N8A2	O15084;Q8N8A2;A0A2R8Y7Y4;B4DIW9;H7C209;H7C4A0;O15084-1;O15084-2;O15084-4;Q8N8A2-2;Q8N8A2-3;Q8N8A2-4;Q8N8A2-5	ANR44_HUMAN	ANKRD44	Serine/threonine-protein phosphatase 6 regulatory ankyrin repeat subunit B	12767800	14309400	12464200	13693800	12880600	13690500	13301050	8687600
P42765	P42765;A0A0B4J2A4;K7EME0	THIM_HUMAN	ACAA2	3-ketoacyl-CoA thiolase, mitochondrial	11652700	11518600	11292700	11176200	12596300	12621200	1.18096e+07	13130100
P49915	P49915;P49915-2	GUAA_HUMAN	GMPS	GMP synthase [glutamine-hydrolyzing]	13296300	12737800	10986200	12953100	13875400	13302300	1.28585e+07	9895200
P62913;P62913-2	P62913;P62913-2;Q5VVC8	RL11-2_HUMAN;RL11_HUMAN	RPL11	60S ribosomal protein L11	11548400	10820500	13030300	13737800	14129800	12898400	12694200	12987000
Q9H1R2-2;Q9H1R2-3;Q9H1R2-4	Q9H1R2-2;Q9H1R2-3;Q9H1R2-4	DUS15-2_HUMAN;DUS15-3_HUMAN;DUS15-4_HUMAN	DUSP15	Isoform of Q9H1R2, Isoform 2 of Dual specificity protein phosphatase 15	14395600	11801100	12788900	13327000	9459570	13921600	1.26156e+07	12177600
P14678;P14678-2;P14678-3;P63162;P63162-2	P14678;P63162;J3QLE5;P14678-2;P14678-3;P63162-2	RSMB-2_HUMAN;RSMB-3_HUMAN;RSMB_HUMAN;RSMN-2_HUMAN;RSMN_HUMAN	SNRPB;SNRPN	Small nuclear ribonucleoprotein-associated proteins B and B'	12358100	11348200	12106800	13299000	14158900	12923600	12699100	14947400
P48643	P48643;B7ZAR1;E7ENZ3;E9PCA1;P48643-2	TCPE_HUMAN	CCT5	T-complex protein 1 subunit epsilon	13587300	12412200	10963000	12865200	13861300	12797600	1.27478e+07	9238910
Q9UJU6-2	B4DDD6;Q9UJU6-2;Q9UJU6-3;Q9UJU6-4;Q9UJU6-6	DBNL-2_HUMAN	DBNL	Isoform of Q9UJU6, Isoform 2 of Drebrin-like protein	12191400	12776400	13491500	13351000	12697500	12874100	1.2897e+07	9950480
P28066	P28066;P28066-2	PSA5_HUMAN	PSMA5	Proteasome subunit alpha type-5	12201700	12672000	12504000	13118400	14077800	12905800	1.29133e+07	10292800
P30049	P30049	ATPD_HUMAN	ATP5F1D	ATP synthase subunit delta, mitochondrial	11540200	11883700	13006800	14397800	14345600	14648000	1.33037e+07	6558070
Q15907	P62491;Q15907;B4DQU5;H3BMH2;H3BSC1;P62491-2;Q15907-2	RB11B_HUMAN	RAB11B	Ras-related protein Rab-11B	12997500	12502600	12210600	12490900	12683100	12141200	1.25043e+07	12410600
P45880	P45880;A0A0A0MR02;P45880-1;P45880-2	VDAC2_HUMAN	VDAC2	Voltage-dependent anion-selective channel protein 2	9086480	11858000	10944400	12741400	12170900	13197500	1.16664e+07	10753500
O75368	O75368	SH3L1_HUMAN	SH3BGRL	SH3 domain-binding glutamic acid-rich-like protein	12293500	13571100	12264700	11592600	12545400	12071000	1.23897e+07	10380700
P0DN76;Q01081	P0DN76;Q01081;Q01081-2;Q01081-4	U2AF1_HUMAN;U2AF5_HUMAN	U2AF1;U2AF1L5	Splicing factor U2AF 35 kDa subunit-like protein	11831700	11785400	12198500	12920100	12840300	13263400	1.24732e+07	8876300
P46781	P46781;A0A024R4M0;A8MXK4;B5MCT8;C9JM19;F2Z3C0	RS9_HUMAN	RPS9	40S ribosomal protein S9	11278600	10883500	7958420	13909500	12965100	10250600	11207620	15670000
P14314;P14314-2	P14314;K7ELL7;P14314-2	GLU2B-2_HUMAN;GLU2B_HUMAN	PRKCSH	Glucosidase 2 subunit beta	12400700	12378500	11078900	14286200	15302200	13479800	1.31544e+07	7844270
Q9Y2W1	Q9Y2W1;A0A3B3ITZ9	TR150_HUMAN	THRAP3	Thyroid hormone receptor-associated protein 3	12274000	13400200	11879100	12428200	12492100	12661500	1.25225e+07	8908960
O75643	O75643;A0A494C1A5	U520_HUMAN	SNRNP200	U5 small nuclear ribonucleoprotein 200 kDa helicase	11942000	12776400	12616100	12458300	11426100	11471900	1.21151e+07	12240600
P62701	P62701;Q8TD47	RS4X_HUMAN	RPS4X	40S ribosomal protein S4, X isoform	12188900	11297400	10781900	14228700	15017800	13456800	1.28286e+07	7811100
Q8WYJ6	Q8WYJ6;J3KNL2	SEPT1_HUMAN	SEPT1	Septin-1	13154800	12951300	11088300	12044500	13330200	11787300	1.23927e+07	9242150
O14818	O14818;H0Y586;O14818-2	PSA7_HUMAN	PSMA7	Proteasome subunit alpha type-7	11802900	11303600	11074300	10105800	10728200	10579800	1.09324e+07	13826400
P50991	P50991;P50991-2	TCPD_HUMAN	CCT4	T-complex protein 1 subunit delta	12769400	11690400	11096000	11360400	11660000	11421100	1.16662e+07	10693700
Q92945	Q92945;A0A087WTP3;M0QYH3;M0R0I5	FUBP2_HUMAN	KHSRP	Far upstream element-binding protein 2	13074000	13363100	11089400	11818900	12931400	11759500	1.23394e+07	8478000
P04899	P04899;P04899-2;P04899-3;P04899-4;P04899-5;P04899-6	GNAI2_HUMAN	GNAI2	Guanine nucleotide-binding protein G(i) subunit alpha-2	10442200	11706000	14319800	13375200	11987600	12232700	1.23439e+07	12988200
P55769	P55769;A0A3B3IRU2;A0A3B3IUA2;B1AHD1	NH2L1_HUMAN	SNU13	NHP2-like protein 1	11832000	11578400	10779900	11820900	10630400	12692300	11555650	9445490
Q9BTT0	Q9BTT0;E9PPH5;Q9BTT0-2;Q9BTT0-3	AN32E_HUMAN	ANP32E	Acidic leucine-rich nuclear phosphoprotein 32 family member E	12700500	12417100	11995800	12798800	13432300	14456800	1.29669e+07	6524150
Q14005;Q14005-2;Q14005-3	Q14005;H0YLH9;Q14005-2;Q14005-3;Q14005-4	IL16-2_HUMAN;IL16-3_HUMAN;IL16_HUMAN	IL16	Pro-interleukin-16	12574600	12070300	12181600	9699630	11616300	14103900	12041055	9569550
P17987	P17987;E7EQR6;E7ERF2	TCPA_HUMAN	TCP1	T-complex protein 1 subunit alpha	11243700	10860200	10976000	11081100	12089900	11286800	1.12563e+07	11949300
P28070	P28070	PSB4_HUMAN	PSMB4	Proteasome subunit beta type-4	12325800	11785000	11060000	10945900	11805300	11833400	11625900	11320300
P63241;P63241-2	P63241;Q6IS14;Q9GZV4;C9J4W5;C9J7B5;F8WCJ1;I3L397;I3L504;P63241-2	IF5A1-2_HUMAN;IF5A1_HUMAN	EIF5A	Eukaryotic translation initiation factor 5A-1	11889800	11857700	11510700	11876500	13139300	12086900	12060150	8458780
O75964	O75964;A0A3B3ITX4;E9PN17	ATP5L_HUMAN	ATP5MG	ATP synthase subunit g, mitochondrial	10197600	9464210	11310600	11290000	12576300	11969400	11134685	10255200
Q9UHD8;Q9UHD8-2;Q9UHD8-5;Q9UHD8-7	Q9UHD8;K7EIE4;K7EK18;K7EL40;K7EQD7;K7ER52;Q9UHD8-2;Q9UHD8-3;Q9UHD8-4;Q9UHD8-5;Q9UHD8-7;Q9UHD8-8;Q9UHD8-9	SEPT9-2_HUMAN;SEPT9-5_HUMAN;SEPT9-7_HUMAN;SEPT9_HUMAN	SEPT9	Septin-9	10906400	10965000	11592700	10741100	12122600	10853300	11196850	11733500
P28062	P28062;P28062-2;X5D2R7	PSB8_HUMAN	PSMB8	Proteasome subunit beta type-8	11123200	12602400	10955400	10882500	10850500	10877800	11215300	11925300
Q92882	Q92882	OSTF1_HUMAN	OSTF1	Osteoclast-stimulating factor 1	12171500	9568230	12052800	13375900	10273200	12177800	1.16032e+07	10190300
P49368	P49368;B4DUR8;E9PQ35;E9PRC8;P49368-2;Q5SZW8;Q5SZX6	TCPG_HUMAN	CCT3	T-complex protein 1 subunit gamma	10805000	10031900	10723600	10789700	11513700	10670900	10755800	13553000
P49411	P49411	EFTU_HUMAN	TUFM	Elongation factor Tu, mitochondrial	11889400	11404100	11568000	11127300	10446100	11712400	1.13579e+07	8525160
P42677	P42677;Q71UM5;C9JLI6;H0YMV8	RS27_HUMAN	RPS27	40S ribosomal protein S27	10958700	11468300	11115200	12703000	12136600	10385400	11461200	13081600
P40429	P40429;Q6NVV1;M0QYS1;Q8J015	RL13A_HUMAN	RPL13A	60S ribosomal protein L13a	12360200	11701700	9168750	13098300	12262200	11153800	1.16242e+07	7925580
Q96FJ2	P63167;Q96FJ2	DYL2_HUMAN	DYNLL2	Dynein light chain 2, cytoplasmic	11327600	12530600	12434500	11845500	10544400	12252300	1.18225e+07	8357350
Q14141;Q14141-2;Q14141-4	Q14141;Q92599;Q9NVA2;A0A087X142;A6NFQ9;A6NMH6;B1AMS2;D6RDU5;D6RER5;D6RGI3;F8W8I8;H0Y961;Q14141-2;Q14141-4;Q92599-2;Q92599-3;Q92599-4;Q9NVA2-2	SEPT6-2_HUMAN;SEPT6-4_HUMAN;SEPT6_HUMAN	SEPT6	Septin-6	12532400	12171600	10765300	10535600	12872300	12041200	1.18197e+07	6787730
O15533;O15533-3	O15533;A0A0A0MSV9;A0A0G2JH37;A0A0G2JKZ1;A2AB90;C9JA35;O15533-2;O15533-3;Q6P1N7	TPSN-3_HUMAN;TPSN_HUMAN	TAPBP	Tapasin	6739060	10315800	8378030	10253700	13058300	10688300	9.90553e+06	20961400
P04439	P01891;A0A0G2JI36;A0A0G2JIF2;A0A0G2JL56;A0A0G2JPD3;A0A140T8W8;A0A140T8Y4;A0A140T913;A0A140T933;A0A140T941;A0A140T951;A0A140T955;A0A140T975;A0A140T9A9;A0A140T9G0;A0A140T9H3;A0A140T9I0;A0A140T9S9;A0A140T9X5;A0A140T9Z6;A0A1W2PP29;A0A1W2PPF8;A0A1W2PPQ2;A0A1W2PPR8;A0A1W2PQD0;A0A1W2PQE2;A0A1W2PQS8;A0A1W2PQZ3;A0A1W2PR61;A0A1W2PRT9;A0A1W2PS24;A0A1W2PS39;A0A1W2PSE7;B0UXQ0;P01889;P01892;P03989;P04439;P0553…	1A03_HUMAN	HLA-A	Isoform of P01891, HLA class I histocompatibility antigen, A-3 alpha chain	9132930	10770200	8613830	14879400	13722500	11039500	1.13597e+07	11875400
Q00610;Q00610-2	P53675;Q00610;A0A087WVQ6;A0A087WX41;P53675-2;Q00610-2	CLH1-2_HUMAN;CLH1_HUMAN	CLTC	Clathrin heavy chain 1	12198600	12040100	12812700	12497500	11509400	10519300	11929600	9874970
P62310	P62310	LSM3_HUMAN	LSM3	U6 snRNA-associated Sm-like protein LSm3	12253300	11449700	10958000	10728700	12608700	14044900	1.20072e+07	8138220
P26599;P26599-2;P26599-3	P26599;A0A0D9SF20;A0A0U1RRM4;A6NLN1;P26599-2;P26599-3	PTBP1-2_HUMAN;PTBP1-3_HUMAN;PTBP1_HUMAN	PTBP1	Polypyrimidine tract-binding protein 1	11555800	11258200	11460000	11820100	11479200	11764500	11556300	9856040
P27348	P27348;E9PG15	1433T_HUMAN	YWHAQ	14-3-3 protein theta	11037300	11710100	11846000	12041800	11050500	10849300	11422500	10466100
Q9Y490	Q9Y490	TLN1_HUMAN	TLN1	Talin-1	10722700	10731800	13473400	10773700	11782700	10458000	1.13237e+07	11985700
Q16851	Q16851;A0A087WYS1;C9JNZ1;E7EUC7;Q16851-2	UGPA_HUMAN	UGP2	UTP--glucose-1-phosphate uridylyltransferase	12233200	11412400	10767900	10169700	9934850	10312300	1.08051e+07	10136900
P19367;P19367-2;P19367-3;P19367-4	P19367;P19367-2;P19367-3;P19367-4	HXK1-2_HUMAN;HXK1-3_HUMAN;HXK1-4_HUMAN;HXK1_HUMAN	HK1	Hexokinase-1	9240160	9914280	13028200	10749900	11519200	10355900	1.08013e+07	14105600
P62899	P62899;B7Z4C8;B7Z4E3;B8ZZK4;C9JU56;H7C2W9;P62899-2;P62899-3	RL31_HUMAN	RPL31	60S ribosomal protein L31	10434000	10715700	8908930	11383700	12520100	10322300	1.07141e+07	15320500
P61247	P61247;D6RAS7;D6RAT0;D6RB09;D6RED7;D6RG13;E9PFI5;H0Y8L7	RS3A_HUMAN	RPS3A	40S ribosomal protein S3a	10295900	10075600	9206010	12151400	13711400	10814500	1.10425e+07	13402000
P04632	P04632;A0A0C4DGQ5;K7EKD8;K7ELJ7;K7EMQ1	CPNS1_HUMAN	CAPNS1	Calpain small subunit 1	11571300	11494200	13622100	11748900	11102800	12486900	1.20044e+07	6691900
P26373	P26373;H3BUK8;J3KS98;P26373-2	RL13_HUMAN	RPL13	60S ribosomal protein L13	11509200	11145700	8786000	11828200	12389800	12199600	11309750	8333010
O43719	O43719	HTSF1_HUMAN	HTATSF1	HIV Tat-specific factor 1	10943400	11752900	11787900	12069700	14043200	11682500	12046600	6940430
P61769	P61769;F5H6I0;H0YLF3	B2MG_HUMAN	B2M	Beta-2-microglobulin	12091300	11129200	9451300	13770800	10276100	11476600	1.13659e+07	6571520
P05141	P05141;P12235;P12236;Q9H0C2;V9GYG0	ADT2_HUMAN	SLC25A5	ADP/ATP translocase 2	8803500	11579800	14592700	11742100	11951200	8402240	11178590	12123900
Q00653;Q00653-4	Q00653;Q00653-3;Q00653-4	NFKB2-4_HUMAN;NFKB2_HUMAN	NFKB2	Nuclear factor NF-kappa-B p100 subunit	7673630	9330090	10760100	11957100	11620900	11256000	10432970	13404000
P30046	A6NHG4;P30046;B5MC82;J3KQ18;P30046-2	DOPD_HUMAN	DDT	D-dopachrome decarboxylase	11263600	10164400	10405900	11280200	13732200	12500000	1.15577e+07	5975500
Q92841	Q92841;A0A1W2PQ51;A0A1X7SBZ2;Q92841-1;Q92841-2;Q92841-3	DDX17_HUMAN	DDX17	Probable ATP-dependent RNA helicase DDX17	9665110	9777740	10800300	10743700	11608400	10848900	10574025	12901500
P30044;P30044-2	P30044;P30044-2;P30044-3	PRDX5-2_HUMAN;PRDX5_HUMAN	PRDX5	Peroxiredoxin-5, mitochondrial	9973800	10353000	9197690	10765500	10782500	14217800	10881715	7902080
Q9Y3U8	Q9Y3U8;J3KTD3;J3QSB5	RL36_HUMAN	RPL36	60S ribosomal protein L36	11413900	10762500	8719680	11259900	12049000	10864100	1.08448e+07	9033630
P69905	P69905;A0A2R8Y7C0	HBA_HUMAN	HBA2	Hemoglobin subunit alpha	1795900	1548300	5363940	31428400	9700740	36995000	1.4472e+07	16638000
O95571	O95571;M0QXB5	ETHE1_HUMAN	ETHE1	Persulfide dioxygenase ETHE1, mitochondrial	10009500	9944410	10408800	11416800	10574700	13130000	10914035	8749760
P31930	P31930	QCR1_HUMAN	UQCRC1	Cytochrome b-c1 complex subunit 1, mitochondrial	9954000	9986150	10508100	12331800	11671200	12742000	11198875	6767320
Q99439	Q99439;A0A087X271;B4DDF4;B4DUT8;H3BVI6;K7ES69;Q99439-2	CNN2_HUMAN	CNN2	Calponin-2	12270300	14414200	11256200	10397600	8156020	9529810	1.1004e+07	7874610
P62942	P62942;A0A087WZM5;Q5W0X3	FKB1A_HUMAN	FKBP1A	Peptidyl-prolyl cis-trans isomerase FKBP1A	9016500	12118900	10100200	11115600	13333700	10745600	11071750	8188020
O75427	O75427	LRCH4_HUMAN	LRCH4	Leucine-rich repeat and calponin homology domain-containing protein 4	12433800	10554600	10592500	10036400	9076860	11013500	1.06179e+07	8510610
Q13435	Q13435;E9PPJ0;H0YEX5	SF3B2_HUMAN	SF3B2	Splicing factor 3B subunit 2	12103100	11800800	10107500	10818800	12454900	11315700	1.14335e+07	6347700
O75390	O75390;A0A0C4DGI3;B4DJV2;H0YIC4	CISY_HUMAN	CS	Citrate synthase, mitochondrial	10205900	9338590	11232800	10035000	8797400	9803200	9.90215e+06	10359300
Q99733;Q99733-2	Q99733;A8MXH2;C9J6D1;C9JZI7;E9PJJ2;E9PKT8;E9PNJ7;E9PNW0;E9PS34;Q99733-2	NP1L4-2_HUMAN;NP1L4_HUMAN	NAP1L4	Nucleosome assembly protein 1-like 4	11194000	11029200	9074640	11248200	10944400	10614200	1.06841e+07	8167870
Q15366;Q15366-2	Q15366;F8VZX2;H3BRU6;H3BSS4;Q15366-2;Q15366-3;Q15366-4;Q15366-5;Q15366-6;Q15366-7;Q15366-8	PCBP2-2_HUMAN;PCBP2_HUMAN	PCBP2	Poly(rC)-binding protein 2	11044000	10932100	9894280	11731900	10173600	12401100	1.10295e+07	7996290
P14866	P14866	HNRPL_HUMAN	HNRNPL	Heterogeneous nuclear ribonucleoprotein L	11410000	10828000	9768980	10499300	10853400	10672400	1.0672e+07	8379680
O75947	O75947	ATP5H_HUMAN	ATP5PD	ATP synthase subunit d, mitochondrial	9903870	11029200	9922430	11034700	11162300	11862100	10819100	6968050
P62917	P62917;E9PKU4;E9PKZ0;G3V1A1	RL8_HUMAN	RPL8	60S ribosomal protein L8	8952060	8950840	8295350	10677800	11140200	9612880	9604855	14856500
Q9NR56	Q9NR56;Q9NUK0;A0A0A0MQX8;B1AKI6;C9J4T8;C9JP00;H7C4T5;Q86VM6;Q9NR56-2;Q9NR56-3;Q9NR56-4;Q9NR56-5;Q9NR56-6;Q9NR56-7;Q9NUK0-2;Q9NUK0-3;Q9NUK0-4	MBNL1_HUMAN	MBNL1	Muscleblind-like protein 1	10925700	10353100	9833250	10866700	10083900	10814200	10479475	8149410
Q15291	Q15291;Q15291-2	RBBP5_HUMAN	RBBP5	Retinoblastoma-binding protein 5	11157800	11305500	10440400	11241100	9480380	12005600	1.09385e+07	8659370
P52272-2	P52272;A0A087X0X3;M0QYQ7;M0R019;M0R0N3;M0R0Y6;M0R2T0;P52272-2	HNRPM-2_HUMAN	HNRNPM	Isoform of P52272, Isoform 2 of Heterogeneous nuclear ribonucleoprotein M	9898820	9637560	10485900	10223400	10029600	10326600	1.01003e+07	10326700
P63208	P63208;E5RJR5;E7ERH2;F8W8N3;P63208-2	SKP1_HUMAN	SKP1	S-phase kinase-associated protein 1	9392080	10185500	10732500	11874500	11591100	11672200	10907980	7729280
P78371	P78371;F5GWF6;F8VQ14;P78371-2	TCPB_HUMAN	CCT2	T-complex protein 1 subunit beta	11440600	10908300	9079850	10776400	11318000	10553400	10679425	7433690
P60891	P11908;P21108;P60891;A0A0B4J207;A0A2R8Y7H4;B1ALA9;B7ZB02;H7C540;P11908-2;P60891-2	PRPS1_HUMAN	PRPS1	Ribose-phosphate pyrophosphokinase 1	10387400	11097200	8911790	9693350	10260700	11877800	1.03714e+07	6874180
P30153	P30153;B3KQV6;C9J9C1	2AAA_HUMAN	PPP2R1A	Serine/threonine-protein phosphatase 2A 65 kDa regulatory subunit A alpha isoform	11012600	11752000	11206900	11567300	10348300	10690300	1.10962e+07	6148250
P62266	P62266	RS23_HUMAN	RPS23	40S ribosomal protein S23	10427100	9923200	7495690	11680500	12108200	10638800	10378915	8497000
P31939	P31939;H7C1S2;P31939-2	PUR9_HUMAN	ATIC	Bifunctional purine biosynthesis protein PURH	11134300	10883300	8773200	9002280	10738600	10730400	1.02103e+07	8320240
Q13263	Q13263;Q13263-2	TIF1B_HUMAN	TRIM28	Transcription intermediary factor 1-beta	10110500	11347600	11036300	11535100	11040800	10729900	10966700	6939860
P51858	P51858;P51858-2;P51858-3	HDGF_HUMAN	HDGF	Hepatoma-derived growth factor	9913320	9873880	10403500	10980700	10819300	10036700	10337900	8468610
O00170	O00170;E9PMH2;V9GYQ3	AIP_HUMAN	AIP	AH receptor-interacting protein	11564300	11797600	10353000	10256300	10217200	10178400	10727800	6858710
Q14697	Q14697;E9PKU7;F5H6X6;Q14697-2	GANAB_HUMAN	GANAB	Neutral alpha-glucosidase AB	10602500	10243100	9436520	10894700	11052000	9628810	10309605	7682280
P02545	P02545;A0A0C4DGC5;P02545-2;P02545-3;P02545-4;P02545-5;P02545-6;Q5TCI8	LMNA_HUMAN	LMNA	Prelamin-A/C	8623900	5621140	10406800	7642550	7053480	8898800	8.04111e+06	13637700
P42704	P42704	LPPRC_HUMAN	LRPPRC	Leucine-rich PPR motif-containing protein, mitochondrial	9457010	9979300	9692290	10710000	9915460	9379360	9855570	9592070
Q8N335	Q8N335;C9JFA7;C9JM46	GPD1L_HUMAN	GPD1L	Glycerol-3-phosphate dehydrogenase 1-like protein	11168900	9573290	10955300	7498670	8960550	9864580	9670215	9902390
P49721	P49721;A0A087WVV1	PSB2_HUMAN	PSMB2	Proteasome subunit beta type-2	10291600	10070800	10022700	8889750	9152020	9548320	9.66253e+06	8983830
B0I1T2	B0I1T2;O94832;A0A3B3IU30;B0I1T2-2;B0I1T2-3;B0I1T2-4;F8WEW9;J3KRL0;J3QRN6;K7EIG7	MYO1G_HUMAN	MYO1G	Unconventional myosin-Ig	9468830	10306000	12676100	10676300	8119050	6966950	9702205	11192300
P62306	P62306;A0A0B4J254;F8W0W6	RUXF_HUMAN	SNRPF	Small nuclear ribonucleoprotein F	9967890	10019200	9652340	10207400	10898000	10375700	10186755	9122480
P16189	A0A140T941;A0A140T9Z6;A0A1W2PQS8;B0UXQ0;P16189;P16190;P30512	1A31_HUMAN	HLA-A	Isoform of P01891, HLA class I histocompatibility antigen, A-31 alpha chain	15805400	1136960	8231010	13061500	10681700	10549900	9.91108e+06	11523700
P14868	P14868;H7C278	SYDC_HUMAN	DARS	Aspartate--tRNA ligase, cytoplasmic	10577400	8834400	8293270	9056530	9419530	8972960	9.19235e+06	10701300
O95336	M0R0U3;O95336;M0R1L2;M0R261	6PGL_HUMAN	PGLS	6-phosphogluconolactonase	9503250	10164100	9002240	9379930	10136200	10865800	9841920	8254540
P05107	P05107;A0A494C0X7;D3DSM0	ITB2_HUMAN	ITGB2	Integrin beta-2	8838570	9074020	12714700	8456680	8282620	9145080	9.41861e+06	15223200
P56537	A0A0U1RQV5;P56537;P56537-2	IF6_HUMAN	EIF6	Eukaryotic translation initiation factor 6	10012500	9844420	9706530	10726400	9511240	10509800	10051815	8470620
P62249	P62249;M0R1M5;M0R3H0;Q6IPX4	RS16_HUMAN	RPS16	40S ribosomal protein S16	9453630	9019750	8262740	11306100	10914700	9908630	9810925	10432600
P48741	P17066;P48741	HSP77_HUMAN	HSPA7	Putative heat shock 70 kDa protein 7	10363700	6486100	8259120	11672400	9797830	8663720	9207145	9342790
O75367;O75367-2;O75367-3	O75367;O75367-2;O75367-3	H2AY-2_HUMAN;H2AY-3_HUMAN;H2AY_HUMAN	H2AFY	Core histone macro-H2A.1	7799910	7850110	8083290	9331890	12208100	8651080	8.9874e+06	15821200
P11940	P11940;Q4VXU2;A0A087WTT1;E7EQV3;E7ERJ7;H0YAP2;H0YAR2;P11940-2;Q4VXU2-2	PABP1_HUMAN	PABPC1	Polyadenylate-binding protein 1	10150600	9344880	9341250	11788100	9376560	11234000	1.02059e+07	9065990
P24666	P24666;G5E9R5;P24666-4	PPAC_HUMAN	ACP1	Low molecular weight phosphotyrosine protein phosphatase	9234900	11629300	9293780	8971360	7935530	10458900	9587295	8545590
P23396	P23396;E9PL09;F2Z2S8;H0YCJ7;H0YF32;P23396-2	RS3_HUMAN	RPS3	40S ribosomal protein S3	8329680	8846350	10814300	11200800	11671800	10340900	1.02006e+07	7940180
P15121	P15121;E9PCX2	ALDR_HUMAN	AKR1B1	Aldo-keto reductase family 1 member B1	9784210	9664670	7988180	8689020	9445250	11540300	9518605	7667950
Q12905	Q12905;B4DY09	ILF2_HUMAN	ILF2	Interleukin enhancer-binding factor 2	9884060	10059600	9752520	9364610	9489510	9170390	9620115	9665660
P20073;P20073-2	P20073;P20073-2	ANXA7-2_HUMAN;ANXA7_HUMAN	ANXA7	Annexin A7	9025130	9698400	9495010	9526040	8423130	9916710	9.3474e+06	8919400
O94973	O94973;A0A0G2JQA4;A0A0G2JQM1;A0A0G2JRF9;A0A0G2JRS3;A0A0G2JS82;E9PNC4;E9PR62;O94973-2;O94973-3	AP2A2_HUMAN	AP2A2	AP-2 complex subunit alpha-2	9787470	10629900	9563680	9265730	8293510	8231290	9.29526e+06	9395880
Q9NUV9	Q9NUV9;G5E9W9	GIMA4_HUMAN	GIMAP4	GTPase IMAP family member 4	8057170	8382790	12356900	7785010	11181400	8583350	9.3911e+06	10423700
P68036	A0A1B0GUS4;P68036;P68036-2;P68036-3	UB2L3_HUMAN	UBE2L3	Ubiquitin-conjugating enzyme E2 L3	10664500	10090800	9902570	9017720	8707230	9165090	9.59132e+06	5373510
Q9UBW5	Q9UBW5;A0A087X188;A0A0A0MT10;Q9UBW5-2;Q9UBW5-3;S4R418	BIN2_HUMAN	BIN2	Bridging integrator 2	11196800	10758400	10570500	8459980	7942850	9228020	9.69276e+06	6773590
P62424	P62424;Q5T8U3	RL7A_HUMAN	RPL7A	60S ribosomal protein L7a	8716770	8213470	6711030	9650600	10502500	9061450	8.8093e+06	12429600
Q9NR45	Q9NR45	SIAS_HUMAN	NANS	Sialic acid synthase	9732810	8663220	8895460	9004410	9285390	8886840	9.07802e+06	9280010
Q1KMD3	Q1KMD3;H3BQZ7	HNRL2_HUMAN	HNRNPUL2	Heterogeneous nuclear ribonucleoprotein U-like protein 2	9507630	9621820	9613040	9655440	10828800	9933980	9.86012e+06	6204660
P62136	P36873;P62136;P62140;A0A087WYY5;C9J9S3;C9JP48;E7ETD8;E9PMD7;F8VR82;F8VYE8;F8W0W8;P36873-2;P62136-2;P62136-3	PP1A_HUMAN	PPP1CA	Serine/threonine-protein phosphatase PP1-alpha catalytic subunit	9860910	9160510	9559900	9657120	7029390	8889350	9.0262e+06	9415290
P13693	P13693;Q56UQ5;A0A0B4J2C3;E9PJF7;J3KPG2;P13693-2;Q5W0H4	TCTP_HUMAN	TPT1	Translationally-controlled tumor protein	9435470	8546930	9275720	10851400	9149940	9881500	9.52349e+06	9380740
O14776;O14776-2	O14776;O14776-2	TCRG1-2_HUMAN;TCRG1_HUMAN	TCERG1	Transcription elongation regulator 1	8995040	8439180	8907550	8499780	10118900	9818490	9.12982e+06	10287900
O43390	O43390;O43390-2;O43390-4	HNRPR_HUMAN	HNRNPR	Heterogeneous nuclear ribonucleoprotein R	6985940	7064870	8839960	9639240	11531400	9994090	9009250	14232900
P62910	P62910;D3YTB1;F8W727	RL32_HUMAN	RPL32	60S ribosomal protein L32	9534410	9649590	7944680	10456300	10363700	9157090	9.51763e+06	6340950
O75791	O75791;B1AH86	GRAP2_HUMAN	GRAP2	GRB2-related adapter protein 2	9242900	9433800	9390430	9891110	9512780	10112900	9597320	6570850
P13073	P13073	COX41_HUMAN	COX4I1	Cytochrome c oxidase subunit 4 isoform 1, mitochondrial	7664650	8241120	8026370	9154880	10046300	8447190	8.59675e+06	10958300
P62318;P62318-2	P62318;H3BT13;P62318-2	SMD3-2_HUMAN;SMD3_HUMAN	SNRPD3	Small nuclear ribonucleoprotein Sm D3	7247250	8411010	9041570	9821550	11300200	8558270	9.06331e+06	14182400
P38159	P38159;Q96E39;H3BUY5;P38159-2	RBMX_HUMAN	RBMX	RNA-binding motif protein, X chromosome	8724510	8594760	9139290	8972280	10372000	9605860	9.23478e+06	10980500
P46777	P46777;A0A2R8Y6J3	RL5_HUMAN	RPL5	60S ribosomal protein L5	8924810	9467530	7662000	9862720	10214200	8613060	9.12405e+06	8434600
P12956	P12956;B1AHC9;P12956-2	XRCC6_HUMAN	XRCC6	X-ray repair cross-complementing protein 6	7260670	8270690	10013900	8675430	10345400	9290970	8.97618e+06	10000100
P53396	P53396;P53396-2;P53396-3	ACLY_HUMAN	ACLY	ATP-citrate synthase	7895490	8037540	8658860	9121480	8706570	7343150	8.29385e+06	12791700
P62191	P62191;P62191-2	PRS4_HUMAN	PSMC1	26S proteasome regulatory subunit 4	8512290	8734660	9405060	9662620	9914230	9287590	9.25274e+06	7880540
Q99832	Q99832;Q99832-2;Q99832-3;Q99832-4	TCPH_HUMAN	CCT7	T-complex protein 1 subunit eta	9188730	8392310	8255320	8596610	9162550	8544040	8.68993e+06	8345160
Q96KP4	Q96KP4;Q96KP4-2	CNDP2_HUMAN	CNDP2	Cytosolic non-specific dipeptidase	8925840	10121100	7907640	7968210	8791760	9377760	8.84872e+06	7884400
P46976;P46976-2	P46976;P46976-2	GLYG-2_HUMAN;GLYG_HUMAN	GYG1	Glycogenin-1	9999810	9312320	9554060	9000300	8929200	10644400	9.57335e+06	9143860
P12268	P12268;H0Y4R1	IMDH2_HUMAN	IMPDH2	Inosine-5'-monophosphate dehydrogenase 2	10437000	9065350	7235470	9080810	10847200	9235880	9.31695e+06	7031350
Q13404;Q13404-1;Q13404-2;Q13404-6;Q13404-7	Q13404;A0A0A0MSL3;G3V2F7;Q13404-1;Q13404-2;Q13404-6;Q13404-7;I3L0A0	UB2V1-1_HUMAN;UB2V1-2_HUMAN;UB2V1-6_HUMAN;UB2V1-7_HUMAN;UB2V1_HUMAN	UBE2V1	Ubiquitin-conjugating enzyme E2 variant 1	8657330	8399840	8430800	8718630	7461310	9367870	8.50596e+06	8417850
P09104	P09104;F5H0C8;P09104-2;U3KQP4	ENOG_HUMAN	ENO2	Gamma-enolase	7062600	7030450	9841620	9548590	11608000	10374600	9244310	7498720
P10599	P10599	THIO_HUMAN	TXN	Thioredoxin	8557200	8502860	8681930	10459400	9648280	9401810	9208580	7498350
Q9Y2Z0;Q9Y2Z0-2	Q9Y2Z0;Q9Y2Z0-2	SGT1-2_HUMAN;SGT1_HUMAN	SUGT1	Protein SGT1 homolog	8403460	9241190	9367740	9901600	9752050	9462930	9.35483e+06	7728360
P16152	P16152	CBR1_HUMAN	CBR1	Carbonyl reductase [NADPH] 1	6462180	8017400	9006110	8324890	9056840	7830030	8.11624e+06	9502600
P34897;P34897-3	P34897;G3V241;G3V2E4;G3V2W0;G3V3Y8;G3V4T0;G3V4W5;G3V4X0;G3V540;G3V5L0;P34897-2;P34897-3	GLYM-3_HUMAN;GLYM_HUMAN	SHMT2	Serine hydroxymethyltransferase, mitochondrial	9001680	7653640	8984280	8871670	11645400	8421090	9.09629e+06	8448250
P55209;P55209-2	P55209;B7Z9C2;F5H4R6;F8VRJ2;F8VV59;F8VVB5;F8VY35;F8W020;F8W0J6;F8W118;F8W543;H0YH88;H0YHC3;H0YIV4;P55209-2	NP1L1-2_HUMAN;NP1L1_HUMAN	NAP1L1	Nucleosome assembly protein 1-like 1	9276990	9185800	7438990	10486700	9902540	9947600	9.3731e+06	6836270
Q9H2U2;Q9H2U2-2	Q9H2U2;D6RGI1;D6RGV9;H0Y9D8;H0YAK2;Q9H2U2-2;Q9H2U2-3	IPYR2-2_HUMAN;IPYR2_HUMAN	PPA2	Inorganic pyrophosphatase 2, mitochondrial	6702720	8756950	9124410	9945190	9788340	10528500	9.14102e+06	5057580
O75347	O75347;E5RHG6;E5RIW3;E5RJD8;O75347-2	TBCA_HUMAN	TBCA	Tubulin-specific chaperone A	8001040	9258140	9307900	8486550	7772000	6858800	8.28074e+06	9769430
P35659	P35659;A0A494C028;A0A494C198;B4DFG0;H0Y993;P35659-2	DEK_HUMAN	DEK	Protein DEK	10852100	9345820	8845280	7886000	7376460	7945350	8.7085e+06	8355210
P45974;P45974-2	P45974;P45974-2	UBP5-2_HUMAN;UBP5_HUMAN	USP5	Ubiquitin carboxyl-terminal hydrolase 5	9183090	10051200	9141830	8333930	8690950	9194600	9.09927e+06	6440650
P50453	P50453	SPB9_HUMAN	SERPINB9	Serpin B9	9427890	8524020	9300670	8155410	9688270	8217620	8.88565e+06	9192090
Q96C23	Q96C23;H7C1B5;H7C320	GALM_HUMAN	GALM	Aldose 1-epimerase	8694120	7820980	8649610	8946310	7039670	7894310	8.17417e+06	9923750
P46063	P46063	RECQ1_HUMAN	RECQL	ATP-dependent DNA helicase Q1	7912310	8723650	9047830	8333190	7666810	8019190	8283830	9121810
P06239;P06239-3	P06239;P06239-3;Q573B4	LCK-3_HUMAN;LCK_HUMAN	LCK	Tyrosine-protein kinase Lck	8791210	8027590	9822360	9553520	9777580	9142030	9185715	7989560
P61970	P61970;H3BRV9	NTF2_HUMAN	NUTF2	Nuclear transport factor 2	9036840	9487010	8303390	9185130	9451000	8831150	9.04909e+06	6820620
Q9BRA2	Q9BRA2;I3L0K2;I3L2R6;I3L3M7	TXD17_HUMAN	TXNDC17	Thioredoxin domain-containing protein 17	9862890	8496680	7634720	8226270	8558350	9003230	8.63036e+06	8448330
P62879	P62873;P62879;B3KVK2;E7EP32;P62879-2	GBB2_HUMAN	GNB2	Guanine nucleotide-binding protein G(I)/G(S)/G(T) subunit beta-2	9706080	8555760	10108600	8019390	7631160	7596780	8.60296e+06	7166230
P30040	P30040;F8VY02	ERP29_HUMAN	ERP29	Endoplasmic reticulum resident protein 29	10132200	9386800	9010350	9007290	8289510	8643090	9.07821e+06	6652220
O95372	O95372;Q5QPN5;Q5QPN9;Q5QPQ1;Q5QPQ2;Q5QPQ3	LYPA2_HUMAN	LYPLA2	Acyl-protein thioesterase 2	8898010	9096110	7851390	8947340	8480390	9062400	8.72261e+06	5993550
P48047	P48047	ATPO_HUMAN	ATP5PO	ATP synthase subunit O, mitochondrial	6630460	5861440	8619560	8892860	9867240	9411050	8.21377e+06	11942100
P20618	P20618	PSB1_HUMAN	PSMB1	Proteasome subunit beta type-1	8970550	8556320	8756190	7785500	8239280	7711420	8.33654e+06	7146630
P46783	P46783;Q9NQ39;A0A2R8Y6L3;A0A2R8Y7H1;A0A2R8YFH6;F6U211;S4R435;A0A1W2PQS6	RS10_HUMAN	RPS10	40S ribosomal protein S10	7879470	7716900	9454550	9571250	9333120	8553010	8.75138e+06	9068390
P62304	P62304	RUXE_HUMAN	SNRPE	Small nuclear ribonucleoprotein E	8326010	8747900	8487490	8030160	8094320	7215320	8150200	9569860
E9PAV3;E9PAV3-2;Q13765	E9PAV3;E9PAV3-2;F8VNW4;F8VZJ2;F8W0W4;F8W1N5;H0YHX9;Q13765	NACAM-2_HUMAN;NACAM_HUMAN;NACA_HUMAN	NACA	Nascent polypeptide-associated complex subunit alpha, muscle-specific form	8336450	9282100	8686270	9694930	9418850	9360480	9.12985e+06	5584070
Q9Y2Q3	Q9Y2Q3;C9JNT3;E9PFN5;Q9Y2Q3-2;Q9Y2Q3-3;Q9Y2Q3-4	GSTK1_HUMAN	GSTK1	Glutathione S-transferase kappa 1	9651840	7936550	8432930	7667390	6135860	8006390	7.97183e+06	7480410
P54727	P54725;P54727;A0A494C0B4;K7ELW1;K7ENJ0;P54725-2;P54725-3;Q5W0S5	RD23B_HUMAN	RAD23B	UV excision repair protein RAD23 homolog B	9317650	8739720	8023950	8682050	10447100	8825100	9.00593e+06	4646210
O95881	O95881	TXD12_HUMAN	TXNDC12	Thioredoxin domain-containing protein 12	8532730	7991520	7742730	10367400	10365100	9696100	9115930	6348400
Q13283	Q13283;E5RH42;E5RI46;E5RIF8;E5RIZ6;E5RJU8;Q13283-2	G3BP1_HUMAN	G3BP1	Ras GTPase-activating protein-binding protein 1	8866920	8953970	8855770	10173000	7027610	8744430	8.77028e+06	7872270
Q02543	Q02543;M0R0P7;M0R117;M0R1A7;M0R3D6	RL18A_HUMAN	RPL18A	60S ribosomal protein L18a	8720830	8751220	6467620	10265600	8653610	7661350	8.42004e+06	6881860
Q13761	Q13761;Q13950;A0A0D9SEN7;A0A2R8Y7Z3;I3L0L0;I3L354;Q13761-2;Q13950-2;Q13950-3	RUNX3_HUMAN	RUNX3	Runt-related transcription factor 3	8504210	6561770	7989210	8635300	8645400	9497530	8305570	8601900
Q13630	Q13630;A0A0J9YX13;E9PKL9;E9PLH9;E9PP14;H0YE90	FCL_HUMAN	TSTA3	GDP-L-fucose synthase	9881530	8866010	8875060	7960390	6780930	8552990	8.48615e+06	6827000
Q15233	Q15233;C9IZL7;C9J4X2;C9JYS8;Q15233-2	NONO_HUMAN	NONO	Non-POU domain-containing octamer-binding protein	8288910	8122230	7709800	8066750	7230990	8252500	7.9452e+06	7997070
Q13561;Q13561-2;Q13561-3	Q13561;F8VRV7;F8VW18;F8W0U6;F8W1I6;Q13561-2;Q13561-3	DCTN2-2_HUMAN;DCTN2-3_HUMAN;DCTN2_HUMAN	DCTN2	Dynactin subunit 2	8512290	7928490	8206210	8430710	8953740	9191800	8.53721e+06	6929410
P61960	P61960;P61960-2	UFM1_HUMAN	UFM1	Ubiquitin-fold modifier 1	8132220	7560310	7801730	8303380	8392270	10379900	8.4283e+06	7103900
Q16836;Q16836-2;Q16836-3	Q16836;A0A0A0MSE2;A0A0D9SFP2;A0A1W2PNM1;A0A1W2PP40;A0A1W2PQ55;A0A1W2PQC2;A0A1W2PQV5;A0A1W2PRT2;E9PF18;Q16836-2;Q16836-3	HCDH-2_HUMAN;HCDH-3_HUMAN;HCDH_HUMAN	HADH	Hydroxyacyl-coenzyme A dehydrogenase, mitochondrial	7914810	8501550	6952810	7246690	7435150	8593130	7.77402e+06	8059300
P60953	P60953	CDC42_HUMAN	CDC42	Cell division control protein 42 homolog	9189680	8104850	10327400	8970600	6734690	8049110	8.56272e+06	8211910
P29466;P29466-2	P29466;G3V169;P29466-2;P29466-3;P29466-4;P29466-5	CASP1-2_HUMAN;CASP1_HUMAN	CASP1	Caspase-1	9054020	8898250	8399940	8458620	6623580	8867560	8.38366e+06	6810510
Q01844;Q01844-3;Q01844-5;Q01844-6	Q01844;A0A0D9SFL3;B0QYK0;C9JGE3;H7BY36;Q01844-2;Q01844-3;Q01844-5;Q01844-6	EWS-3_HUMAN;EWS-5_HUMAN;EWS-6_HUMAN;EWS_HUMAN	EWSR1	RNA-binding protein EWS	8579390	9047190	8771250	9117140	8548080	9309950	8895500	5593250
O43516;O43516-3	O43516;E9PB87;O43516-2;O43516-3;O43516-4	WIPF1-3_HUMAN;WIPF1_HUMAN	WIPF1	WAS/WASL-interacting protein family member 1	9055110	7610780	7471180	9668160	9148230	9015370	8.66147e+06	9681570
P12081	P12081;B3KWE1;P12081-2;P12081-3;P12081-4	SYHC_HUMAN	HARS	Histidine--tRNA ligase, cytoplasmic	7458130	7838470	8966200	7610590	7985560	7740670	7933270	9520280
P11766	P11766	ADHX_HUMAN	ADH5	Alcohol dehydrogenase class-3	8967710	8613050	8019000	7776320	8556210	9064090	8.4994e+06	5792190
P35244	P35244;B5MC59	RFA3_HUMAN	RPA3	Replication protein A 14 kDa subunit	8956550	9009420	8023800	8718650	8806850	9893570	8.90147e+06	4261990
P50502	P50502;Q8NFI4	F10A1_HUMAN	ST13	Hsc70-interacting protein	8421650	8533880	7171250	8738310	8095530	9097660	8.34305e+06	6333810
Q9UMS4	Q9UMS4;F5GY56	PRP19_HUMAN	PRPF19	Pre-mRNA-processing factor 19	8308040	8792650	7860080	8537090	7780460	9006720	8380840	6685530
Q9UI08;Q9UI08-2	Q9UI08;A0A087WYI2;G3V2K5;G3V3G2;G3V535;G3V5F7;Q9UI08-2;Q9UI08-3;Q9UI08-4;Q9UI08-5	EVL-2_HUMAN;EVL_HUMAN	EVL	Ena/VASP-like protein	8122020	8169860	7464950	8038210	8408220	8035920	8.03986e+06	7368400
P43487;P43487-2	P43487;C9JXG8;F6WQW2;P43487-2	RANG-2_HUMAN;RANG_HUMAN	RANBP1	Ran-specific GTPase-activating protein	8430810	9209640	7433410	8869950	9864970	8097380	8.65103e+06	6028840
P11413;P11413-2;P11413-3	P11413;P11413-2;P11413-3	G6PD-2_HUMAN;G6PD-3_HUMAN;G6PD_HUMAN	G6PD	Glucose-6-phosphate 1-dehydrogenase	8442590	8640240	8675590	8215110	8674030	8003190	8.44179e+06	6287540
P25789	P25789;H0YKS0;H0YKT8;H0YL69;H0YLC2;H0YMA1;H0YMV3;H0YMZ1;H0YN18;P25789-2	PSA4_HUMAN	PSMA4	Proteasome subunit alpha type-4	8346410	8441610	7404070	7265440	7326620	7998500	7.79711e+06	7999880
P78344	P78344;D3DQV9;H0Y3P2;P78344-2	IF4G2_HUMAN	EIF4G2	Eukaryotic translation initiation factor 4 gamma 2	7882130	8257070	8642670	8737940	7527700	7900960	8.15808e+06	9153850
P21266	P21266;A0A0A0MTN3	GSTM3_HUMAN	GSTM3	Glutathione S-transferase Mu 3	6677180	13836900	7044370	4464430	7060430	11940800	8.50402e+06	7129460
Q9H0U4	Q92928;Q9H0U4;E9PLD0	RAB1B_HUMAN	RAB1B	Ras-related protein Rab-1B	7739830	7998770	7406510	8880310	8838060	7711140	8095770	11639700
Q14919;Q14919-2	Q14919;C9JCC6;E9PNC7;E9PQX9;Q14919-2	NC2A-2_HUMAN;NC2A_HUMAN	DRAP1	Dr1-associated corepressor	7685130	7525600	8130790	8310780	9281680	8097590	8.17193e+06	6252510
Q99729-2;Q99729-3	Q99729;D6R9P3;D6RBZ0;D6RD18;Q99729-2;Q99729-3;Q99729-4	ROAA-2_HUMAN;ROAA-3_HUMAN	HNRNPAB	Isoform of Q99729, Isoform 2 of Heterogeneous nuclear ribonucleoprotein A/B	6993640	7697620	7853830	7631520	9232060	8148430	7.92618e+06	8650030
P26368;P26368-2	P26368;K7ENG2;P26368-2	U2AF2-2_HUMAN;U2AF2_HUMAN	U2AF2	Splicing factor U2AF 65 kDa subunit	7974780	7758560	8592050	8465860	8655660	8608350	8.34254e+06	7825820
P09525	P09525;P09525-2;Q6P452	ANXA4_HUMAN	ANXA4	Annexin A4	7972050	8800790	8008720	6688990	6634190	7448890	7.59227e+06	9086720
P15880	P15880;E9PQD7;H0YEN5	RS2_HUMAN	RPS2	40S ribosomal protein S2	7821050	7460080	7210950	9406010	9137000	8301960	8.22284e+06	6982900
Q9HC38-2	Q9HC38;F6TLX2;I3L3Q4;Q9HC38-2;Q9HC38-3	GLOD4-2_HUMAN	GLOD4	Isoform of Q9HC38, Isoform 2 of Glyoxalase domain-containing protein 4	7816770	8182470	7439010	6882040	7569740	9152970	7840500	6355710
Q09028;Q09028-3	Q09028;Q09028-2;Q09028-3;Q09028-4	RBBP4-3_HUMAN;RBBP4_HUMAN	RBBP4	Histone-binding protein RBBP4	8950900	9011170	7926200	9045250	8600040	9092820	8.77106e+06	5387600
P47985	P0C7P4;P47985	UCRI_HUMAN	UQCRFS1	Cytochrome b-c1 complex subunit Rieske, mitochondrial	7706330	7254850	8200720	8774160	8213570	8892550	8.1737e+06	5737960
P48637	P48637;A0A2R8Y430;A0A2R8Y5T7;P48637-2	GSHB_HUMAN	GSS	Glutathione synthetase	8046390	7983970	7234450	7174440	7914590	8212280	7761020	7634010
P62906	P62906	RL10A_HUMAN	RPL10A	60S ribosomal protein L10a	5915990	6513250	7119010	7341780	9842620	5717490	7.07502e+06	16604200
P49591	P49591;Q5T5C7	SYSC_HUMAN	SARS	Serine--tRNA ligase, cytoplasmic	7184050	7518710	8343820	7073180	6848590	7337150	7384250	8828630
Q13951-2	Q13951;A0A494C0A9;H3BSC0;J3KRT0;Q13951-2	PEBB-2_HUMAN	CBFB	Isoform of Q13951, Isoform 2 of Core-binding factor subunit beta	8065300	8983490	8452990	8977710	8202180	8991920	8612265	4019720
Q03252	Q03252	LMNB2_HUMAN	LMNB2	Lamin-B2	8241680	8261500	7885990	7039260	7413730	8424410	7.87776e+06	4853320
P06730;P06730-2;P06730-3	P06730;D6RBW1;H0Y8J7;P06730-2;P06730-3	IF4E-2_HUMAN;IF4E-3_HUMAN;IF4E_HUMAN	EIF4E	Eukaryotic translation initiation factor 4E	8444370	8347000	7870630	7931170	7918480	7574040	8.01428e+06	5918850
Q01469	Q01469;I6L8B7	FABP5_HUMAN	FABP5	Fatty acid-binding protein 5	6635370	7776390	6362370	9287330	10599200	6799640	7910050	6714900
Q13094	Q13094;A0A0D9SGG1;E7ESF6	LCP2_HUMAN	LCP2	Lymphocyte cytosolic protein 2	8374910	8402900	8123120	7598460	7832610	8398890	8121815	6426000
Q92888;Q92888-3	Q92888;M0QYC1;M0QZR4;M0R2C7;Q92888-2;Q92888-3;Q92888-4	ARHG1-3_HUMAN;ARHG1_HUMAN	ARHGEF1	Rho guanine nucleotide exchange factor 1	8080120	8717760	9684860	7475060	8561110	6672920	8.19864e+06	7270060
P09960	P09960;P09960-4	LKHA4_HUMAN	LTA4H	Leukotriene A-4 hydrolase	7625100	7743530	7555460	7765210	6837810	8018930	7.59101e+06	6009000
P10644	P10644;K7EM13;K7EPB2;P10644-2	KAP0_HUMAN	PRKAR1A	cAMP-dependent protein kinase type I-alpha regulatory subunit	8117320	7433510	7291540	6712130	8022320	7969220	7.59101e+06	7200100
Q15287;Q15287-2;Q15287-3	Q15287;H3BMM9;H3BMS0;H3BTC0;H3BV80;Q15287-2;Q15287-3	RNPS1-2_HUMAN;RNPS1-3_HUMAN;RNPS1_HUMAN	RNPS1	RNA-binding protein with serine-rich domain 1	8372120	8926550	7201470	9044290	8800810	7630740	8329330	4009260
O95319;O95319-2;O95319-3;O95319-4;O95319-5	O95319;A0A0J9YX66;A0A0J9YXJ0;A0A1B0GU44;A0A1B0GUN8;E9PC62;O95319-2;O95319-3;O95319-4;O95319-5;Q5VZZ6;V9GYD9	CELF2-2_HUMAN;CELF2-3_HUMAN;CELF2-4_HUMAN;CELF2-5_HUMAN;CELF2_HUMAN	CELF2	CUGBP Elav-like family member 2	7381050	7176090	5975740	7542720	7103620	7639340	7.13643e+06	8045650
Q8N163	Q8N163;A0A087X2B6;G3V119;H0YB24;Q8N163-2	CCAR2_HUMAN	CCAR2	Cell cycle and apoptosis regulator protein 2	7818510	8116900	7922980	7605570	7641450	8455110	7.92675e+06	6238010
O94903	O94903;E5RFX7;E5RG77;H0YBG2	PLPHP_HUMAN	PLPBP	Pyridoxal phosphate homeostasis protein	7867970	7879740	7389170	7274690	6990870	8087580	7581670	5267370
P43686	P43686;P43686-2	PRS6B_HUMAN	PSMC4	26S proteasome regulatory subunit 6B	7807030	7779800	7144140	8400640	8478200	8297490	7984550	5356900
P13489	P13489;E9PIK5;E9PIM9;E9PLZ3;E9PMA9;E9PMI1;E9PMJ3;E9PMN0;E9PR82	RINI_HUMAN	RNH1	Ribonuclease inhibitor	6613580	7141180	7422100	8753010	8404560	9154450	7.91481e+06	5305570
P62280	P62280;M0QZC5;M0R1H6	RS11_HUMAN	RPS11	40S ribosomal protein S11	6642200	6558970	5932640	8250840	8893840	7045800	7220715	11176200
P08575;P08575-10;P08575-4;P08575-5;P08575-6;P08575-7;P08575-8;P08575-9	P08575;A0A075B788;A0A0G2JNW2;A0A140TA68;A0A140TA77;E9PKH0;M3ZCP1;P08575-10;P08575-4;P08575-5;P08575-6;P08575-7;P08575-8;P08575-9	PTPRC-10_HUMAN;PTPRC-4_HUMAN;PTPRC-5_HUMAN;PTPRC-6_HUMAN;PTPRC-7_HUMAN;PTPRC-8_HUMAN;PTPRC-9_HUMAN;PTPRC_HUMAN	PTPRC	Receptor-type tyrosine-protein phosphatase C	6331610	5975020	7453760	8318800	8162970	5463580	6.95096e+06	13714700
O00422;O00422-2	O00422;O00422-2;U3KQ12	SAP18-2_HUMAN;SAP18_HUMAN	SAP18	Histone deacetylase complex subunit SAP18	7905470	7317640	6479760	7718850	7219970	7423310	7.34417e+06	6484150
P24752	P24752	THIL_HUMAN	ACAT1	Acetyl-CoA acetyltransferase, mitochondrial	7617000	7641130	7167360	8077210	6767970	8132160	7.56714e+06	5170880
P18124	P18124;A8MUD9	RL7_HUMAN	RPL7	60S ribosomal protein L7	7495090	7468230	5081520	7265940	6801750	4950570	6.51052e+06	7848980
P50995;P50995-2	P50995;P50995-2	ANX11-2_HUMAN;ANX11_HUMAN	ANXA11	Annexin A11	7646400	8592280	7696240	6451830	7287010	7161930	7472615	6058690
P28838-2	P28838;P28838-2	AMPL-2_HUMAN	LAP3	Isoform of P28838, Isoform 2 of Cytosol aminopeptidase	6999640	7970450	6478760	7063390	6912370	6709110	7.02229e+06	7867080
P63165	G2XKQ0;P63165;B8ZZJ0;B8ZZN6;B9A032	SUMO1_HUMAN	SUMO1	Small ubiquitin-related modifier 1	8170030	7785580	7188510	8145960	8185050	7448570	7.82062e+06	5355380
Q9UGI8	Q9UGI8;Q9UGI8-2	TES_HUMAN	TES	Testin	8826140	8308210	7637570	6538520	6930990	7310280	7.59195e+06	5060510
Q9UMX0	Q9UMX0;Q9UMX0-2;Q9UMX0-4	UBQL1_HUMAN	UBQLN1	Ubiquilin-1	7946570	7962780	6911870	8078810	8366750	7630430	7.8162e+06	5677410
P62753	P62753;A2A3R5	RS6_HUMAN	RPS6	40S ribosomal protein S6	5937610	5919320	5156990	8055610	8482440	6908370	6743390	11485000
Q15717;Q15717-2	Q15717;M0QZR9;M0R055;Q15717-2	ELAV1-2_HUMAN;ELAV1_HUMAN	ELAVL1	ELAV-like protein 1	7527490	7519540	6757300	7806150	8950490	8118800	7.77996e+06	5654190
Q07020;Q07020-2	Q07020;A0A075B7A0;F8VYV2;G3V203;H0YHA7;J3QQ67;Q07020-2	RL18-2_HUMAN;RL18_HUMAN	RPL18	60S ribosomal protein L18	6873330	6881980	4544940	7080870	7137840	5483630	6333765	10040300
Q3YEC7	Q3YEC7;H0Y4Z8;Q3YEC7-2	RABL6_HUMAN	RABL6	Rab-like protein 6	7948510	7515500	8077470	7069550	7295870	7652770	7.59328e+06	5611630
P0C0S5;Q71UI9;Q71UI9-4	P0C0S5;Q71UI9;A0A494C189;C9J0D1;C9J386;Q71UI9-2;Q71UI9-3;Q71UI9-4	H2AV-4_HUMAN;H2AV_HUMAN;H2AZ_HUMAN	H2AFV;H2AFZ	Histone H2A.Z	5010990	4630700	6310610	6034820	9460490	6807020	6.37577e+06	12876200
P22392;P22392-2	O60361;P22392;P22392-2;Q32Q12	NDKB-2_HUMAN;NDKB_HUMAN	NME2	Nucleoside diphosphate kinase B	7651140	6874500	6927040	6887250	7509830	6592360	7.07369e+06	6509320
P20701;P20701-2	P20701;B4DQ77;P20701-2	ITAL-2_HUMAN;ITAL_HUMAN	ITGAL	Integrin alpha-L	6958710	6663820	9169410	6375920	6100430	6954180	7.03708e+06	10792000
Q16531	Q16531;F5GWI0;F5GY55;F5GYG8;F5GZY8;F5H2L3	DDB1_HUMAN	DDB1	DNA damage-binding protein 1	7458160	7840400	7381170	7341290	6977380	7063020	7343570	6773190
P23526	P23526;P23526-2	SAHH_HUMAN	AHCY	Adenosylhomocysteinase	7724430	8730760	6786210	7232250	7239320	6581890	7.38248e+06	6045870
P99999	P99999;C9JFR7	CYC_HUMAN	CYCS	Cytochrome c	5763470	5258920	7452450	6801750	7744140	7215940	6.70611e+06	10257700
Q15102	Q15102;M0R389	PA1B3_HUMAN	PAFAH1B3	Platelet-activating factor acetylhydrolase IB subunit gamma	7535280	7617530	7091650	6851700	7961150	7694490	7.45863e+06	5536470
Q07812;Q07812-2;Q07812-8	Q07812;H0YA56;I6LPK7;K4JQN1;Q07812-2;Q07812-4;Q07812-5;Q07812-6;Q07812-7;Q07812-8	BAX-2_HUMAN;BAX-8_HUMAN;BAX_HUMAN	BAX	Apoptosis regulator BAX	7526330	7758000	8165740	6666380	6877980	5250030	7.04074e+06	7891600
Q9NVJ2	Q96BM9;Q9NVJ2	ARL8B_HUMAN	ARL8B	ADP-ribosylation factor-like protein 8B	6865810	6608340	7040590	7696930	7533480	7334320	7.17991e+06	8251530
Q01085-2	P31483;Q01085;A6NKZ9;C9JTN7;E5RG67;E5RGV5;E7ETC0;E7ETJ9;F8W8I6;H7BY49;P31483-2;P31483-3;Q01085-2	TIAR-2_HUMAN	TIAL1	Isoform of Q01085, Isoform 2 of Nucleolysin TIAR	7636870	7263810	6929900	7290390	7397770	7212960	7.28862e+06	6016790
P11586	P11586;A0A384N5Y3;A0A494C1T2;F5H2F4;V9GYY3;V9GZ78	C1TC_HUMAN	MTHFD1	C-1-tetrahydrofolate synthase, cytoplasmic	7046520	6913650	6070800	7035520	8801350	6131360	6.99987e+06	6394350
Q9Y230	Q9Y230;Q9Y230-2	RUVB2_HUMAN	RUVBL2	RuvB-like 2	7654710	7531140	6639100	7322060	7034230	7396290	7.26292e+06	5817900
P39019	P39019;M0QXK4;M0QYF7;M0R140;M0R2L9	RS19_HUMAN	RPS19	40S ribosomal protein S19	6875060	6022470	7069250	7516480	8111070	7381280	7.1626e+06	8975610
P57737-3	P57737;A0A0A6YYL4;E7EP81;I3L167;P57737-2;P57737-3;P57737-4	CORO7-3_HUMAN	CORO7	Isoform of P57737, Isoform 3 of Coronin-7	7802500	7017680	7426290	6916160	6211450	6954020	7.05468e+06	6135390
P13473;P13473-2;P13473-3	P13473;H0YCG2;P13473-2;P13473-3	LAMP2-2_HUMAN;LAMP2-3_HUMAN;LAMP2_HUMAN	LAMP2	Lysosome-associated membrane glycoprotein 2	7397370	6333260	9102600	7111170	6998820	8827250	7.62841e+06	4681100
Q15149-4	Q15149;E9PMV1;H0YDN1;Q15149-2;Q15149-3;Q15149-4;Q15149-5;Q15149-6;Q15149-7;Q15149-8;Q15149-9	PLEC-4_HUMAN	PLEC	Isoform of Q15149, Isoform 4 of Plectin	7164910	6493000	8032490	8672510	4239900	4883830	6.58111e+06	9281170
P54577	P54577;A0A0C4DGZ5	SYYC_HUMAN	YARS	Tyrosine--tRNA ligase, cytoplasmic	7595450	7202280	7496020	6660650	6494420	6974490	7.07055e+06	6101960
Q15019;Q15019-2	Q15019;B5MCX3;C9IY94;C9J2Q4;C9J938;C9JB25;H7C310;Q15019-2;Q15019-3	SEPT2-2_HUMAN;SEPT2_HUMAN	SEPT2	Septin-2	7460760	7012250	7301980	6088630	6756070	7410340	7005005	6091170
O14979	O14979;A0A087WUK2;O14979-2;O14979-3	HNRDL_HUMAN	HNRNPDL	Heterogeneous nuclear ribonucleoprotein D-like	5621660	6370390	6609260	6917410	6565580	6356400	6.40678e+06	8534710
P61254	P61254;Q9UNX3;E5RIT6;J3KS10;J3QQV1;J3QRC4;J3QRI7;J3QQQ9	RL26_HUMAN	RPL26	60S ribosomal protein L26	6172090	6506090	5308590	7776810	8441830	6706430	6818640	8938660
Q14204	Q14204;A0A2R8Y6H2;A0A2R8Y706;A0A2R8YFZ7	DYHC1_HUMAN	DYNC1H1	Cytoplasmic dynein 1 heavy chain 1	6340000	6994750	7741380	6976660	6931820	5773790	6.79307e+06	9027940
P23381	P23381;G3V277;G3V3H8;G3V3Y5;P23381-2	SYWC_HUMAN	WARS	Tryptophan--tRNA ligase, cytoplasmic	8373730	6809490	6698870	5331490	5200420	6972740	6.56446e+06	6462460
P51149	P51149;C9IZZ0;C9J4S4;C9J4V0;C9J592;C9J7D1;C9J8S3	RAB7A_HUMAN	RAB7A	Ras-related protein Rab-7a	5899080	6568490	6612570	7668760	7495380	6761830	6.83435e+06	9132980
Q9UHV9	Q9UHV9	PFD2_HUMAN	PFDN2	Prefoldin subunit 2	6898050	7015980	6546610	7070160	7993630	6855760	7063365	5487510
Q15942	Q15942;H0Y2Y8;Q15942-2	ZYX_HUMAN	ZYX	Zyxin	7492680	7262120	6695290	7813700	6628170	7279520	7.19525e+06	5174680
P42766	P42766;F2Z388	RL35_HUMAN	RPL35	60S ribosomal protein L35	5352170	5192750	4421660	6749630	7504990	5551210	5.7954e+06	14614700
P41240	P41240;H3BN15;H3BUM9	CSK_HUMAN	CSK	Tyrosine-protein kinase CSK	7626570	7831340	7405380	6775120	6491780	6269400	7.0666e+06	5381700
P47914	P47914;A0A3B3ITT5	RL29_HUMAN	RPL29	60S ribosomal protein L29	7356580	6465110	5223200	6691540	6895990	6090380	6453800	7622730
O00154;O00154-4;O00154-6;O00154-7	O00154;K7EKP8;O00154-2;O00154-3;O00154-4;O00154-5;O00154-6;O00154-7	BACH-4_HUMAN;BACH-6_HUMAN;BACH-7_HUMAN;BACH_HUMAN	ACOT7	Cytosolic acyl coenzyme A thioester hydrolase	7359820	7922240	6152700	7079450	6882820	5742080	6.85652e+06	6420310
P50552	P50552	VASP_HUMAN	VASP	Vasodilator-stimulated phosphoprotein	6963800	6154470	6551520	7112120	6620430	6544860	6.65787e+06	7134800
P00505	P00505;P00505-2	AATM_HUMAN	GOT2	Aspartate aminotransferase, mitochondrial	6731020	5536730	5947200	7024240	5590190	7426520	6.37598e+06	6926510
Q16698;Q16698-2	Q16698;E5RFV2;E5RJD2;E5RJG7;Q16698-2	DECR-2_HUMAN;DECR_HUMAN	DECR1	2,4-dienoyl-CoA reductase, mitochondrial	7219540	6650150	6554960	6080990	5732560	7162150	6566725	6008840
Q5JTV8	Q5JTV8;A0A0A0MSK5;H0YD16;J3KN66;Q5JTV8-2;Q5JTV8-3	TOIP1_HUMAN	TOR1AIP1	Torsin-1A-interacting protein 1	6714940	6735690	7146680	6933070	5827680	6341550	6.6166e+06	7641990
O75131	O75131;A0A087WYQ3;E5RHZ0;H0YB26	CPNE3_HUMAN	CPNE3	Copine-3	6831420	6636790	6854270	5922270	6428180	6760720	6572275	8006110
O60216	O60216;E5RFV8;E5RIN7;E5RJK5;E5RJW1	RAD21_HUMAN	RAD21	Double-strand-break repair protein rad21 homolog	7162110	7443870	7174060	6926550	7213200	7509510	7.23822e+06	4139850
Q9BXP5;Q9BXP5-2;Q9BXP5-3;Q9BXP5-4	Q9BXP5;H7C3A1;Q9BXP5-2;Q9BXP5-3;Q9BXP5-4;Q9BXP5-5	SRRT-2_HUMAN;SRRT-3_HUMAN;SRRT-4_HUMAN;SRRT_HUMAN	SRRT	Serrate RNA effector molecule homolog	7296540	7157830	6695310	6919990	6751300	7458180	7046525	4653050
Q16181	Q16181;A0A0U1RRE1;A0A0U1RRH9;E7EPK1;E7ES33;G3V1Q4;Q16181-2	SEPT7_HUMAN	SEPT7	Septin-7	6297320	6001180	6263090	5728700	6790940	6102240	6197245	6734720
P62750	P62750;A8MUS3;H7BY10;K7EJV9;K7EMA7;K7ERT8	RL23A_HUMAN	RPL23A	60S ribosomal protein L23a	6681150	6115360	5415290	6950640	7325110	5953110	6.40678e+06	8990070
P40227	P40227;P40227-2	TCPZ_HUMAN	CCT6A	T-complex protein 1 subunit zeta	6539870	6051380	6302180	6285390	6800980	6309430	6.38154e+06	6703340
Q14974	Q14974;J3KTM9;Q14974-2	IMB1_HUMAN	KPNB1	Importin subunit beta-1	6830250	7409430	7605270	7194330	6800680	6561950	7066985	5919800
Q99798	Q99798;A2A274	ACON_HUMAN	ACO2	Aconitate hydratase, mitochondrial	6449640	5907690	6186770	6308190	6139470	7110910	6350445	5852260
P02795	P02795;P04732;P13640;P80297;Q8N339;P13640-2	MT2_HUMAN	MT2A	Metallothionein-2	5168120	4292930	8438110	10935700	6917670	7744120	7.24944e+06	4206490
O15042;O15042-2	O15042;E7ET15;H7C4V2;O15042-2;O15042-3	SR140-2_HUMAN;SR140_HUMAN	U2SURP	U2 snRNP-associated SURP motif-containing protein	6069010	6883740	7349560	6480140	6741990	6341840	6644380	7424420
P18887	P18887;F5H8D7	XRCC1_HUMAN	XRCC1	DNA repair protein XRCC1	7623040	6480470	5800650	6350150	7191870	8212380	6.94309e+06	4790010
P31040	P31040;D6RFM5;A0A494C1T6	SDHA_HUMAN	SDHA	Succinate dehydrogenase [ubiquinone] flavoprotein subunit, mitochondrial	6278290	6510360	6217840	6789710	7096650	7073670	6.66109e+06	5362620
P35606;P35606-2	P35606;P35606-2	COPB2-2_HUMAN;COPB2_HUMAN	COPB2	Coatomer subunit beta'	6635820	6987200	7567790	6817030	6053620	6203080	6.71076e+06	6590610
P36957	P36957;P36957-2	ODO2_HUMAN	DLST	Dihydrolipoyllysine-residue succinyltransferase component of 2-oxoglutarate dehydrogenase complex, mitochondrial	5465480	5355750	6631110	7009390	6985220	7347270	6.4657e+06	7063690
P46109	P46109	CRKL_HUMAN	CRKL	Crk-like protein	7023810	6904190	6294440	6590320	7430910	7524030	6.96128e+06	4688700
P35637;P35637-2	P35637;H3BPE7;P35637-2	FUS-2_HUMAN;FUS_HUMAN	FUS	RNA-binding protein FUS	6578890	7795200	6625220	7736130	7043060	7756540	7255840	4789190
Q07666	Q07666;Q07666-2;Q07666-3	KHDR1_HUMAN	KHDRBS1	KH domain-containing, RNA-binding, signal transduction-associated protein 1	5984520	5995790	7476300	6917950	7218560	7054200	6.77455e+06	7317100
Q12906-7	Q12906;Q96SI9;Q12906-2;Q12906-3;Q12906-4;Q12906-5;Q12906-6;Q12906-7;Q96SI9-2	ILF3-7_HUMAN	ILF3	Isoform of Q12906, Isoform 7 of Interleukin enhancer-binding factor 3	5711810	6173910	7939890	6678630	8434730	6486860	6904305	7081180
Q96IU4	Q96IU4;F8W9U3;Q96IU4-2	ABHEB_HUMAN	ABHD14B	Protein ABHD14B	7358170	7569880	7076590	3819690	8274210	4901930	6.50008e+06	4846910
P11177;P11177-2	P11177;C9J634;F8WF02;P11177-2;P11177-3	ODPB-2_HUMAN;ODPB_HUMAN	PDHB	Pyruvate dehydrogenase E1 component subunit beta, mitochondrial	6580090	7098030	6426170	7164030	7294630	7397390	6993390	4271550
P23588	P23588;E7EX17;P23588-2	IF4B_HUMAN	EIF4B	Eukaryotic translation initiation factor 4B	7208750	6961380	6134760	6823410	6018270	6616650	6.6272e+06	5447160
P62891;Q59GN2	P62891;Q59GN2	R39L5_HUMAN;RL39_HUMAN	RPL39;RPL39P5	60S ribosomal protein L39	6815930	6964890	5414840	7167600	7872440	6631200	6811150	3841350
P00390;P00390-2	P00390;P00390-2;P00390-3;P00390-4;P00390-5	GSHR-2_HUMAN;GSHR_HUMAN	GSR	Glutathione reductase, mitochondrial	7454110	6610850	7025090	5581570	5786930	6203980	6443755	5875860
Q13177	Q13177	PAK2_HUMAN	PAK2	Serine/threonine-protein kinase PAK 2	6888440	6761720	6462620	6628000	6246400	6195050	6.53037e+06	5280380
P05198	P05198;G3V4T5;H0YJS4	IF2A_HUMAN	EIF2S1	Eukaryotic translation initiation factor 2 subunit 1	7066890	7055390	6845500	6668680	6384230	6183160	6.70064e+06	5411970
P56385	P56385	ATP5I_HUMAN	ATP5ME	ATP synthase subunit e, mitochondrial	6309300	6315270	5926030	6182470	6189410	6748750	6.27854e+06	4777970
P22102	P22102	PUR2_HUMAN	GART	Trifunctional purine biosynthetic protein adenosine-3	6894570	6987600	5969760	6471270	6070590	6837930	6538620	5559430
O75608;O75608-2	O75608;A0A087X1K9;B4DP64;O75608-2	LYPA1-2_HUMAN;LYPA1_HUMAN	LYPLA1	Acyl-protein thioesterase 1	6709450	6215260	5790550	7109150	7501540	7317080	6.77384e+06	5085820
P00492	P00492	HPRT_HUMAN	HPRT1	Hypoxanthine-guanine phosphoribosyltransferase	6244330	6406940	5695970	6161960	7140350	6461260	6.3518e+06	6572560
P10768	P10768	ESTD_HUMAN	ESD	S-formylglutathione hydrolase	5997220	6993360	6377710	5825740	7145540	6679690	6503210	5936150
P32969	P32969;D6RAN4;E7ESE0	RL9_HUMAN	RPL9P9	60S ribosomal protein L9	6126660	6096150	6668030	7934500	8101320	6870980	6.96627e+06	4894200
P40306	P40306;J3QQN1	PSB10_HUMAN	PSMB10	Proteasome subunit beta type-10	6889220	6928500	5775280	6048400	6308300	6645130	6.43247e+06	5739780
P60228	P60228;E5RGA2;E5RHS5	EIF3E_HUMAN	EIF3E	Eukaryotic translation initiation factor 3 subunit E	7107190	7202360	6861420	6612120	6294770	6103480	6696890	5370970
P82979	H0YHG0;P82979;F8VS12;F8VZQ9	SARNP_HUMAN	SARNP	SAP domain-containing ribonucleoprotein	5148550	5338910	5990060	5517590	6695870	5698870	5.73164e+06	11853200
P14550	P14550	AK1A1_HUMAN	AKR1A1	Aldo-keto reductase family 1 member A1	7128690	6331230	5396770	5588770	6019300	6406320	6145180	6954020
P27144	P27144;D3DQ64	KAD4_HUMAN	AK4	Adenylate kinase 4, mitochondrial	4139310	4423410	3707040	7202160	9393140	9098040	6.32718e+06	5603860
P32942	P32942;K7ERN2	ICAM3_HUMAN	ICAM3	Intercellular adhesion molecule 3	4533180	4000270	5695810	6417020	5822990	5683780	5.35884e+06	14314400
Q9NYL9	Q9NYL9;H0YNU8	TMOD3_HUMAN	TMOD3	Tropomodulin-3	6993040	7036070	6593910	6794990	7571940	6803800	6965625	4519700
Q08211	Q08211	DHX9_HUMAN	DHX9	ATP-dependent RNA helicase A	6223650	6595980	6820250	6759620	6361130	6115130	6.47929e+06	6348690
Q13185	Q13185	CBX3_HUMAN	CBX3	Chromobox protein homolog 3	6378700	7229380	6687600	7028430	6661540	6378100	6.72729e+06	5183990
P49189	P49189;P49189-2;P49189-3	AL9A1_HUMAN	ALDH9A1	4-trimethylaminobutyraldehyde dehydrogenase	6284090	6880960	5863540	5670870	6216920	7446440	6.3938e+06	5410200
O43684;O43684-2	O43684;J3QSX4;J3QT28;O43684-2	BUB3-2_HUMAN;BUB3_HUMAN	BUB3	Mitotic checkpoint protein BUB3	6400400	6393270	6041600	6242370	5258730	6270850	6.1012e+06	6526720
O43396	O43396;K7EML9;K7ER96	TXNL1_HUMAN	TXNL1	Thioredoxin-like protein 1	6035260	6671320	5994470	7469450	7326240	7176050	6.7788e+06	4824240
O43447	O43447;C9JQD4;O43447-2	PPIH_HUMAN	PPIH	Peptidyl-prolyl cis-trans isomerase H	6489630	7006540	5900440	6089240	6475520	7183080	6524075	4996980
P38117	P38117;M0QY67	ETFB_HUMAN	ETFB	Electron transfer flavoprotein subunit beta	5523260	5040300	5733440	5566870	6108770	5458090	5.57179e+06	7033470
P42768	P42768	WASP_HUMAN	WAS	Wiskott-Aldrich syndrome protein	6678040	6191570	6515650	6355760	6010550	5970320	6.28698e+06	6455320
P41250	P41250	GARS_HUMAN	GARS	Glycine--tRNA ligase	7378580	6240500	7299270	6453290	6419840	6171500	6.6605e+06	4818970
Q9UK45	Q9UK45;A0A087X2I5	LSM7_HUMAN	LSM7	U6 snRNA-associated Sm-like protein LSm7	6307480	6571570	6061170	6263120	6403220	6797800	6.40073e+06	5112760
Q96SI9;Q96SI9-2	Q96SI9;Q96SI9-2	STRBP-2_HUMAN;STRBP_HUMAN	STRBP	Spermatid perinuclear RNA-binding protein	6449620	5599410	6183890	5926150	6895630	7218130	6378805	8731100
Q9GZZ1	Q9GZZ1;E7EQ69	NAA50_HUMAN	NAA50	N-alpha-acetyltransferase 50	6672190	6355670	6624710	6955270	5838940	6086150	6422155	4457180
O43598	O43598;H0Y8X4	DNPH1_HUMAN	DNPH1	2'-deoxynucleoside 5'-phosphate N-hydrolase 1	5715910	6191080	5495700	6592570	7025410	6438030	6.24312e+06	4783980
Q99829	Q99829;A6PVH9;B0QZ18;E7ENH5;F2Z2V0;Q5JX44;Q5JX55;Q5JX56;Q5JX58;Q5JX59;Q5JX60	CPNE1_HUMAN	CPNE1	Copine-1	7721270	6266230	6190970	6105720	5150090	7710820	6.52418e+06	5550540
P19971	P19971;A0A494BZZ4;A0A494C0L3;C9JGI3;P19971-2	TYPH_HUMAN	TYMP	Thymidine phosphorylase	6386320	6563760	6758620	5803030	4512730	5599650	5.93735e+06	5951200
Q9UKK9	Q9UKK9;A6NFX8	NUDT5_HUMAN	NUDT5	ADP-sugar pyrophosphatase	5744720	5693630	6065280	6817850	7105810	6470300	6316265	5716460
P68402	P68402;P68402-2;P68402-3;P68402-4	PA1B2_HUMAN	PAFAH1B2	Platelet-activating factor acetylhydrolase IB subunit beta	6153110	6024520	5057860	6063230	6109140	6691100	6.01649e+06	5516650
P31150	P31150;G5E9U5	GDIA_HUMAN	GDI1	Rab GDP dissociation inhibitor alpha	6118990	6415090	6867300	6402960	5833390	5936160	6262315	6089400
Q86VP6	Q86VP6;A0A0C4DGH5;Q86VP6-2	CAND1_HUMAN	CAND1	Cullin-associated NEDD8-dissociated protein 1	6395200	6651310	6293260	6260500	6200070	5761040	6260230	6156110
P33316-2	P33316;A0A0C4DGL3;H0YKC5;H0YKI0;H0YMM5;H0YMP1;H0YNJ9;H0YNW5;P33316-2	DUT-2_HUMAN	DUT	Isoform of P33316, Isoform 2 of Deoxyuridine 5'-triphosphate nucleotidohydrolase, mitochondrial	6540940	7289260	5770550	8489630	4278260	6884770	6542235	4459210
O14980	O14980;C9IZS4;C9J673;C9JKM9;C9JQ02;C9JV99;H7BZC5	XPO1_HUMAN	XPO1	Exportin-1	6410870	7248150	6681150	6289250	6231390	5545820	6401105	5765870
P49720	P49720;A0A087WUL2	PSB3_HUMAN	PSMB3	Proteasome subunit beta type-3	6929780	6268410	5698380	5433560	5913510	6292520	6089360	5813040
P59768	P59768;G3V2C9;G3V2N0;G3V3J9;G3V415	GBG2_HUMAN	GNG2	Guanine nucleotide-binding protein G(I)/G(S)/G(O) subunit gamma-2	7126560	6362350	9353080	7755820	6717720	6573740	7.31488e+06	1658440
Q9NSI8;Q9NSI8-3	O94885;Q9NSI8;A0A2R8Y4K8;Q9NSI8-3;S6FRS6	SAMN1-3_HUMAN;SAMN1_HUMAN	SAMSN1	SAM domain-containing protein SAMSN-1	4504770	4387700	5570730	6053180	6527370	5125350	5.36152e+06	10786700
P63010;P63010-2	P63010;Q10567;A0A087WU93;A0A087WYD1;A0A087WZQ6;A0A087X253;C9J1E7;P63010-2;P63010-3;Q10567-2;Q10567-3;Q10567-4	AP2B1-2_HUMAN;AP2B1_HUMAN	AP2B1	AP-2 complex subunit beta	6720750	6885640	6597970	6189480	5748020	5953250	6349185	5263080
Q15257;Q15257-2	Q15257;A6PVN5;A6PVN6;A6PVN7;A6PVN8;A6PVN9;C9IZ76;F6WIT2;Q15257-2;Q15257-3;Q5T948;Q5T949	PTPA-2_HUMAN;PTPA_HUMAN	PTPA	Serine/threonine-protein phosphatase 2A activator	6292760	6419960	5624910	5812620	6388260	6643440	6.19699e+06	5272270
O15078;O15078-2	O15078;J3KNF5;O15078-2	CE290-2_HUMAN;CE290_HUMAN	CEP290	Centrosomal protein of 290 kDa	7892560	6705460	6714210	6820410	5197280	6589580	6653250	1950390
P17655	P17655	CAN2_HUMAN	CAPN2	Calpain-2 catalytic subunit	6245690	6261440	7566760	5942600	4776910	6238560	6.17199e+06	6056480
P42166	P42166;G5E972;H0YJH7;P42167;P42167-2;P42167-3	LAP2A_HUMAN	TMPO	Lamina-associated polypeptide 2, isoform alpha	5080200	5097720	4938350	5873100	7313180	5466110	5628110	9382460
P62263	P62263;A0A2R8Y811;E5RH77	RS14_HUMAN	RPS14	40S ribosomal protein S14	4960660	5202420	5146310	6658080	7654220	6057840	5.94659e+06	9192160
Q9UJZ1	Q9UJZ1;A0A087WYB4	STML2_HUMAN	STOML2	Stomatin-like protein 2, mitochondrial	5964600	6257440	5800410	7443650	7383850	6607820	6576295	4156500
O95747	O95747;Q9UEW8;C9JIG9;Q9UEW8-2	OXSR1_HUMAN	OXSR1	Serine/threonine-protein kinase OSR1	5930060	5746350	6414310	6113990	6681350	5684240	6095050	5816670
Q9Y265	Q9Y265;H7C4G5	RUVB1_HUMAN	RUVBL1	RuvB-like 1	6662320	6311480	5739690	6036470	5884910	6226220	6143515	5067790
P26583	P26583;D6R9A6	HMGB2_HUMAN	HMGB2	High mobility group protein B2	5359440	5747740	6110520	5588160	7567460	5151330	5920775	8359410
Q00325-2	F8VVM2;F8VWQ0;Q00325-2	MPCP-2_HUMAN	SLC25A3	Isoform of Q00325, Isoform B of Phosphate carrier protein, mitochondrial	3263780	4503740	5480290	5027210	7867870	3479040	4.93699e+06	15268900
P62993	P62993;P62993-2	GRB2_HUMAN	GRB2	Growth factor receptor-bound protein 2	6285590	6181550	5896390	5720270	6944590	6704980	6288895	4658470
Q15843	Q15843;S4R3E9	NEDD8_HUMAN	NEDD8	NEDD8	5435420	5064060	6746450	6694930	7297130	6490080	6.28801e+06	3490650
A8MWD9;P62308	A8MWD9;P62308;C9JVQ0;F5H013;Q49AN9	RUXGL_HUMAN;RUXG_HUMAN	SNRPG;SNRPGP15	Putative small nuclear ribonucleoprotein G-like protein 15	7318850	5934410	5384190	5170020	5478650	5625830	5.81866e+06	7101420
Q99426	Q99426;A0A494C0X0;K7EK42;K7EP07;Q99426-2	TBCB_HUMAN	TBCB	Tubulin-folding cofactor B	6225670	6604670	6533430	6498700	5764520	6804000	6405165	4539240
P53597	P53597	SUCA_HUMAN	SUCLG1	Succinate--CoA ligase [ADP/GDP-forming] subunit alpha, mitochondrial	5671710	5506560	5831500	5534690	5241350	5848770	5.60576e+06	5601320
P46778	P46778;G3V1B3;M0R181;M0R3I5	RL21_HUMAN	RPL21	60S ribosomal protein L21	5564550	6093440	4899410	6764540	6803520	6101950	6.0379e+06	6179980
P21912	P21912	SDHB_HUMAN	SDHB	Succinate dehydrogenase [ubiquinone] iron-sulfur subunit, mitochondrial	5610190	5293540	5530370	5808410	6179640	6495140	5.81955e+06	4965510
P20962	P20962;F5GXR3;F5H7R9	PTMS_HUMAN	PTMS	Parathymosin	3544520	4424780	3740660	11116300	6047970	3550780	5.40417e+06	10583300
Q15393	Q15393	SF3B3_HUMAN	SF3B3	Splicing factor 3B subunit 3	6189650	6479280	6171120	6106160	5767060	5906210	6.10325e+06	5888940
P37108	P37108;H0YLA2	SRP14_HUMAN	SRP14	Signal recognition particle 14 kDa protein	5456950	5617160	5237430	6128180	6975390	5738880	5.859e+06	8823380
P17980	P17980;E9PKD5;E9PLG2;E9PMD8;E9PN50;R4GNH3	PRS6A_HUMAN	PSMC3	26S proteasome regulatory subunit 6A	6178420	6186230	5793050	6541660	6563280	6200890	6.24392e+06	4591340
Q9UJ70;Q9UJ70-2	Q9UJ70;C9JEV6;H0YE82;H0YEB7;H7C1L7;H7C3G9;Q9UJ70-2	NAGK-2_HUMAN;NAGK_HUMAN	NAGK	N-acetyl-D-glucosamine kinase	5559780	6049560	6613960	5951220	4855330	6324530	5.8924e+06	5695100
P08559;P08559-2;P08559-4	P08559;P29803;P08559-2;P08559-3;P08559-4;Q5JPU3	ODPA-2_HUMAN;ODPA-4_HUMAN;ODPA_HUMAN	PDHA1	Pyruvate dehydrogenase E1 component subunit alpha, somatic form, mitochondrial	6174770	5845540	5918920	5728430	5415210	6462320	5.9242e+06	4559020
Q9NZL9	Q9NZL9;E5RJR3;Q9NZL9-2;Q9NZL9-3;Q9NZL9-4;Q9NZL9-5	MAT2B_HUMAN	MAT2B	Methionine adenosyltransferase 2 subunit beta	6713380	6538050	5398740	6369940	4551990	6472100	6.00737e+06	4807600
Q9UKG1	Q9UKG1	DP13A_HUMAN	APPL1	DCC-interacting protein 13-alpha	6021950	5497580	5282790	5888830	7186590	7049870	6.1546e+06	4665970
Q02338	Q02338;C9K0G7;E9PCG9;H7C2W1	BDH_HUMAN	BDH1	D-beta-hydroxybutyrate dehydrogenase, mitochondrial	5192650	6679840	5435150	5970840	8227300	4678840	6030770	5242660
Q9BUJ2;Q9BUJ2-2	Q9BUJ2;A0A0A0MRA5;B7Z4B8;M0QYZ0;M0R3F1;Q9BUJ2-2;Q9BUJ2-3;Q9BUJ2-4	HNRL1-2_HUMAN;HNRL1_HUMAN	HNRNPUL1	Heterogeneous nuclear ribonucleoprotein U-like protein 1	6080950	5801240	6116800	6703370	6719170	6396690	6.30304e+06	4906920
P61289;P61289-2	P61289;A0A087WTV2;B3KQ25;K7ESG5;K9J957;P61289-2;P61289-3	PSME3-2_HUMAN;PSME3_HUMAN	PSME3	Proteasome activator complex subunit 3	6423040	6362310	6311410	6700150	4599450	6036940	6.07222e+06	5135560
Q02750	A0A1B0GUL7;P36507;Q02750;G5E9C7;H3BRW9;Q02750-2	MP2K1_HUMAN	MAP2K1	Dual specificity mitogen-activated protein kinase kinase 1	6565820	6231760	5999300	5982000	5925450	6261440	6.16096e+06	4039230
Q9UKV3	Q9UKV3;E7EQT4;G3V3B0;Q9UKV3-2;Q9UKV3-3;Q9UKV3-5;S4R3H4	ACINU_HUMAN	ACIN1	Apoptotic chromatin condensation inducer in the nucleus	6471610	6522250	5676630	6121250	6798000	6334640	6320730	3844160
P01889	P01891;A0A0G2JPD3;A0A140T8W8;A0A140T8Y4;A0A1W2PPF8;A0A1W2PPR8;A0A1W2PR61;F6U0H7;P01889;P10316;P13746;P13746-2;P18462;P30450;P30453;P30456;P30457;P30462;P30475;P30480;P30486;Q29836;Q31610;Q95365	1B07_HUMAN	HLA-B	Isoform of Q31612, HLA class I histocompatibility antigen, B-7 alpha chain	8541390	3970170	3011010	7471760	5941120	5908760	5.80737e+06	6937490
P62195;P62195-2	P62195;J3KRP2;J3QLH6;J3QQM1;J3QRR3;J3QSA9;P62195-2	PRS8-2_HUMAN;PRS8_HUMAN	PSMC5	26S proteasome regulatory subunit 8	5949000	5605930	5306230	6041690	5420990	5855380	5.69654e+06	5877380
Q9Y3I0	Q9Y3I0	RTCB_HUMAN	RTCB	tRNA-splicing ligase RtcB homolog	5615730	5461030	5540850	5700490	5410890	5743410	5.57873e+06	5928150
Q96HE7	Q96HE7;G3V3E6;G3V5B3	ERO1A_HUMAN	ERO1A	ERO1-like protein alpha	5700680	4955370	5450490	7020790	7220780	5833420	6030255	6792520
P80303;P80303-2	P80303;A0A087WSV8;E9PKG6;H0YEG8;P80303-2;Q2L696	NUCB2-2_HUMAN;NUCB2_HUMAN	NUCB2	Nucleobindin-2	5885330	6474070	6124210	5564150	9386740	5624580	6.50985e+06	3768380
Q96C19	Q96C19	EFHD2_HUMAN	EFHD2	EF-hand domain-containing protein D2	6982630	5200240	6125970	6051350	4952730	6003640	5.88609e+06	5563460
O00303	O00303	EIF3F_HUMAN	EIF3F	Eukaryotic translation initiation factor 3 subunit F	6398400	6292710	5418560	6398780	6008380	6110130	6.10449e+06	4300220
P61201;P61201-2	P61201;B4DIH5;P61201-2	CSN2-2_HUMAN;CSN2_HUMAN	COPS2	COP9 signalosome complex subunit 2	6474920	6089120	5762720	5811560	5916830	6326930	6063680	4574140
P07384	P07384;E9PIA9;E9PJA6;E9PJJ3;E9PLC9;E9PLX0;E9PMC6;E9PQB3;E9PRM1;E9PSA6	CAN1_HUMAN	CAPN1	Calpain-1 catalytic subunit	6073050	6155640	6816400	5688510	5671410	5356380	5.96023e+06	5624530
P22087	P22087;M0QXL5;M0R0P1;M0R1H0;M0R299;M0R2B0;M0R2Q4;M0R2U2	FBRL_HUMAN	FBL	rRNA 2'-O-methyltransferase fibrillarin	5438130	5755400	6082090	6987610	6382460	6705470	6.22519e+06	3730050
Q9BS26	Q9BS26	ERP44_HUMAN	ERP44	Endoplasmic reticulum resident protein 44	5861680	5624350	5876430	6822230	6158100	5725580	6011395	5030470
P56381;Q5VTU8	P56381;Q5VTU8	AT5EL_HUMAN;ATP5E_HUMAN	ATP5F1E;ATP5F1EP2	ATP synthase subunit epsilon, mitochondrial	4558720	4001250	4747370	5173220	4971240	5600330	4.84202e+06	11046000
P62316	P62316;K7ERG4	SMD2_HUMAN	SNRPD2	Small nuclear ribonucleoprotein Sm D2	5476590	5462260	5595500	5840440	7279440	5891270	5924250	5974170
P31942;P31942-2	P31942;P31942-2;P31942-3;P31942-4	HNRH3-2_HUMAN;HNRH3_HUMAN	HNRNPH3	Heterogeneous nuclear ribonucleoprotein H3	6063390	5740800	5360580	5677530	6047900	6460580	5.8918e+06	4390440
P49748;P49748-3	P49748;P49748-2;P49748-3	ACADV-3_HUMAN;ACADV_HUMAN	ACADVL	Very long-chain specific acyl-CoA dehydrogenase, mitochondrial	4803800	4444100	6190500	5392650	5922590	5059750	5.30223e+06	6200690
O60711;O60711-2	O60711;B7Z5P7;O60711-2	LPXN-2_HUMAN;LPXN_HUMAN	LPXN	Leupaxin	6024230	5662260	6028640	7090470	6730400	6436120	6.32869e+06	4173690
P50914	P50914;E7EPB3	RL14_HUMAN	RPL14	60S ribosomal protein L14	3777320	3589080	3091640	7003730	7549970	5915630	5.15456e+06	14062700
P49458	P49458	SRP09_HUMAN	SRP9	Signal recognition particle 9 kDa protein	6052670	6948560	5302350	6103260	6077060	5915660	6.06659e+06	3592240
Q9Y6N5	Q9Y6N5;H3BNP9	SQOR_HUMAN	SQOR	Sulfide:quinone oxidoreductase, mitochondrial	3971900	5324790	6933090	5840720	6121540	5324180	5.58604e+06	7527780
O94925-3	O94925;H7BZD1;O94925-3	GLSK-3_HUMAN	GLS	Isoform of O94925, Isoform 3 of Glutaminase kidney isoform, mitochondrial	5861810	6403200	6283980	6398370	4311830	5715390	5.8291e+06	4932400
Q96C86	Q96C86;A0A3B3ITF0	DCPS_HUMAN	DCPS	m7GpppX diphosphatase	5813770	6163500	5582910	5008220	5426520	6412560	5734580	4668550
Q15435	Q15435;H7C003;H7C3Q5;Q15435-2	PP1R7_HUMAN	PPP1R7	Protein phosphatase 1 regulatory subunit 7	6200530	5777610	5842310	5623500	6209760	6526900	6.0301e+06	4253530
Q15052	Q15052;Q15052-2	ARHG6_HUMAN	ARHGEF6	Rho guanine nucleotide exchange factor 6	5831890	6079020	6167030	5947620	5605030	5816320	5.90782e+06	5277160
P50238	H3BRQ4;K4DIB9;P50238	CRIP1_HUMAN	CRIP1	Cysteine-rich protein 1	5902100	5429730	3931540	5228020	5126760	6338050	5.32603e+06	6404450
Q9UQ35	Q9UQ35	SRRM2_HUMAN	SRRM2	Serine/arginine repetitive matrix protein 2	5915560	5658790	5311270	6096570	7050870	6668150	6.11687e+06	3870330
Q6IBS0	H0Y858;Q12792;Q6IBS0;D6RG15;F8VS81;Q12792-3;Q12792-4	TWF2_HUMAN	TWF2	Twinfilin-2	5666040	5584010	6214530	5316790	4508000	5095700	5.39751e+06	6115690
Q9Y4H4	Q9Y4H4;E9PIP3	GPSM3_HUMAN	GPSM3	G-protein-signaling modulator 3	5785560	6523000	5968630	7492860	7555540	5937110	6.54378e+06	2273270
Q15046;Q15046-2	Q15046;H3BVA8;Q15046-2	SYK-2_HUMAN;SYK_HUMAN	KARS	Lysine--tRNA ligase	4923790	5443870	6319370	5302810	5473230	5217590	5.44678e+06	6458370
Q16555;Q16555-2	Q16555;A0A1C7CYX9;Q16555-2	DPYL2-2_HUMAN;DPYL2_HUMAN	DPYSL2	Dihydropyrimidinase-related protein 2	4701620	4539180	5149260	5280430	9367530	4711560	5624930	6422500
P38919	P38919;I3L3H2	IF4A3_HUMAN	EIF4A3	Eukaryotic initiation factor 4A-III	4884630	5124770	5478970	5897210	5626970	5617360	5.43832e+06	5163220
P09326	P09326;A0A087X1S7;P09326-2	CD48_HUMAN	CD48	CD48 antigen	6367080	5197760	6126210	4467480	4675400	6351510	5.53091e+06	5535810
Q99623	Q99623;F5GWA7;F5GY37;F5H3X6;J3KPX7;Q99623-2	PHB2_HUMAN	PHB2	Prohibitin-2	4849560	4535650	5775810	6753950	6325940	6139260	5.73003e+06	5978000
P36551	H0YA22;P36551	HEM6_HUMAN	CPOX	Oxygen-dependent coproporphyrinogen-III oxidase, mitochondrial	5068460	4436480	5149970	6728160	4829600	5253300	5.24433e+06	6010150
Q04837	Q04837;A0A0G2JLD8;C9K0U8;E7EUY5	SSBP_HUMAN	SSBP1	Single-stranded DNA-binding protein, mitochondrial	5281540	5416010	4948500	5088820	4615740	5810530	5.19352e+06	4870750
Q96EP5;Q96EP5-2	Q96EP5;K7EK33;K7EQ02;K7EQ55;Q96EP5-2	DAZP1-2_HUMAN;DAZP1_HUMAN	DAZAP1	DAZ-associated protein 1	5648640	5689550	5173370	5486800	5845620	5514060	5.55967e+06	4773580
P49023	P49023;A0A1B0GTU4;A0A1B0GU60;F5GZ78;F5H836;P49023-2;P49023-3	PAXI_HUMAN	PXN	Paxillin	6160180	6196580	5908380	5924860	5467740	6354080	6001970	3665760
Q15056-2	Q15056;Q15056-2	IF4H-2_HUMAN	EIF4H	Isoform of Q15056, Isoform Short of Eukaryotic translation initiation factor 4H	5378890	5398480	5114640	5326920	5420730	5224200	5.31064e+06	6036070
Q8WW12	Q8WW12;Q8WW12-3	PCNP_HUMAN	PCNP	PEST proteolytic signal-containing nuclear protein	5536180	6012380	5040040	5429990	5260840	5667620	5491175	5084110
P49207	P49207	RL34_HUMAN	RPL34	60S ribosomal protein L34	4900320	4613240	3396780	5520040	5844620	4387180	4777030	9534500
P46940	P46940;H0YLE8	IQGA1_HUMAN	IQGAP1	Ras GTPase-activating-like protein IQGAP1	4422870	4507470	6779030	5156970	7377220	4426860	5445070	9718920
Q99613;Q99613-2	B5ME19;Q99613;Q99613-2	EIF3C-2_HUMAN;EIF3C_HUMAN	EIF3C	Eukaryotic translation initiation factor 3 subunit C	6063500	6141940	5607050	5873060	5306290	5248540	5706730	4408790
P46926	P46926;Q8TDQ7;D6R917;D6R9P4;D6RAY7;D6RB13;P46926-2;Q8TDQ7-2;Q8TDQ7-3	GNPI1_HUMAN	GNPDA1	Glucosamine-6-phosphate isomerase 1	5696990	6743350	5609480	4991540	4134510	5988320	5527365	4455890
P43490	P43490;A0A0C4DFS8	NAMPT_HUMAN	NAMPT	Nicotinamide phosphoribosyltransferase	4507550	3929500	4151040	5908290	5419460	5126620	4840410	7360700
O60888;O60888-2;O60888-3	O60888;C9IZG4;O60888-2;O60888-3	CUTA-2_HUMAN;CUTA-3_HUMAN;CUTA_HUMAN	CUTA	Protein CutA	5190830	5074330	4966720	5974210	6556950	6176020	5656510	4524250
Q07021	Q07021;I3L3B0;I3L3Q7	C1QBP_HUMAN	C1QBP	Complement component 1 Q subcomponent-binding protein, mitochondrial	5504070	5860510	6002670	7253280	6996450	6669240	6.38104e+06	1342520
P08621	P08621;P08621-4	RU17_HUMAN	SNRNP70	U1 small nuclear ribonucleoprotein 70 kDa	4271310	5334820	5958420	5402140	6523830	5014900	5417570	6949180
Q8NFU3	Q8NFU3;Q8NFU3-2;Q8NFU3-4;R4GNF9	TSTD1_HUMAN	TSTD1	Thiosulfate:glutathione sulfurtransferase	4526200	4541170	5119540	5129480	6034650	6873830	5.37081e+06	4422610
P07108;P07108-2;P07108-3;P07108-4;P07108-5	P07108;A0A0A0MTI5;B8ZWD1;P07108-2;P07108-3;P07108-4;P07108-5	ACBP-2_HUMAN;ACBP-3_HUMAN;ACBP-4_HUMAN;ACBP-5_HUMAN;ACBP_HUMAN	DBI	Acyl-CoA-binding protein	5695230	5780290	5761660	5924930	6324030	5619690	5.85097e+06	2453910
Q969H8	Q969H8	MYDGF_HUMAN	MYDGF	Myeloid-derived growth factor	5497790	4772510	5087290	6237650	5894440	5540020	5504950	5299600
P59190;P59190-2	P59190;A0A2R8Y7G7;A0A2R8YFB8;G3V196;G3V562;J3QSF4;P59190-2	RAB15-2_HUMAN;RAB15_HUMAN	RAB15	Ras-related protein Rab-15		5702010	6142810	6334390	6647430	5818700	6129068	7553540
Q9NUQ9	Q9NUQ9;Q9NUQ9-2	FA49B_HUMAN	FAM49B	Protein FAM49B	5621320	6086730	5638140	5241160	5798220	5585820	5.6619e+06	4826410
P46782	P46782;M0R0F0;M0R0R2	RS5_HUMAN	RPS5	40S ribosomal protein S5	5025420	5171840	5809090	6527430	6354780	5476400	5.72749e+06	3996550
Q8IUF8;Q8IUF8-4	Q8IUF8;Q8IUF8-3;Q8IUF8-4	RIOX2-4_HUMAN;RIOX2_HUMAN	RIOX2	Ribosomal oxygenase 2	4929720	4005260	4645980	5810030	5607690	4754980	4.95894e+06	6915730
Q13242	Q13242	SRSF9_HUMAN	SRSF9	Serine/arginine-rich splicing factor 9	5354820	5202530	5052520	5557370	7274030	5779960	5.70354e+06	3723650
P18621;P18621-3	P18621;A0A087WWH0;A0A087WXM6;A0A087WY81;J3KRB3;J3KRX5;J3KSJ0;J3QQT2;J3QS96;P18621-3;A0A0A6YYL6	RL17-3_HUMAN;RL17_HUMAN	RPL17	60S ribosomal protein L17	4688070	4896540	4123000	5801470	6492740	5000590	5.16707e+06	7162360
P48147	P48147	PPCE_HUMAN	PREP	Prolyl endopeptidase	5359360	5401050	5533390	5113930	5561870	5390420	5.39334e+06	5126080
Q7KZF4	Q7KZF4	SND1_HUMAN	SND1	Staphylococcal nuclease domain-containing protein 1	4716610	4781640	6000270	5606320	5970720	5287880	5.39391e+06	6551110
O75694	O75694;E9PF10;O75694-2	NU155_HUMAN	NUP155	Nuclear pore complex protein Nup155	5624380	5959680	5667570	5678370	5382330	4923380	5539285	4880210
P53602	P53602;H3BP35	MVD1_HUMAN	MVD	Diphosphomevalonate decarboxylase	5374470	5434290	5344930	4972760	5381400	5005550	5.25223e+06	5987600
Q92839	Q92839;G3V1S7;M0QXH4;M0R2V0	HYAS1_HUMAN	HAS1	Hyaluronan synthase 1	6864770	6142160		6021120	7283090	7305930	6723414	6177070
Q969Q0	P83881;Q969Q0;H0Y3V9;H0Y5B4;H7BY91;J3KQN4;H7BZ11	RL36L_HUMAN	RPL36AL	60S ribosomal protein L36a-like	5192190	4859040	3700340	5903780	5631420	4690300	4.99618e+06	7092120
P48444	P48444;B0YIW6;Q6P1Q5	COPD_HUMAN	ARCN1	Coatomer subunit delta	5278660	4940740	5584030	5195210	4761760	5214400	5.16247e+06	5702780
Q96K21;Q96K21-2;Q96K21-4	Q96K21;H3BN64;H3BRF9;H3BRM1;H3BUW6;Q96K21-2;Q96K21-3;Q96K21-4	ANCHR-2_HUMAN;ANCHR-4_HUMAN;ANCHR_HUMAN	ZFYVE19	Abscission/NoCut checkpoint regulator	5421580	4937520	4359100	5061340	7208470	4987970	5329330	6044780
Q8WUM4	Q8WUM4;A0A3B3IT07;C9IZF9;Q8WUM4-2;Q8WUM4-3	PDC6I_HUMAN	PDCD6IP	Programmed cell death 6-interacting protein	5549500	5318600	5240050	5060890	5601190	6238340	5.50143e+06	3951730
Q9UKM9	Q9UKM9;Q5QPL9;Q5QPM0;Q5QPM1;Q9UKM9-2	RALY_HUMAN	RALY	RNA-binding protein Raly	5988550	5485850	6631210	6080470	6027960	5943640	6026280	4704550
Q08945	Q08945	SSRP1_HUMAN	SSRP1	FACT complex subunit SSRP1	5780160	5723210	5170320	5347960	5135650	5380830	5.42302e+06	4368110
P56192	P56192;P56192-2	SYMC_HUMAN	MARS	Methionine--tRNA ligase, cytoplasmic	4995560	5563620	5836640	5388260	5457930	5004060	5374345	5353110
Q9UBC2;Q9UBC2-2;Q9UBC2-3	Q9UBC2;M0R165;M0R2S2;Q9UBC2-2;Q9UBC2-3;Q9UBC2-4	EP15R-2_HUMAN;EP15R-3_HUMAN;EP15R_HUMAN	EPS15L1	Epidermal growth factor receptor substrate 15-like 1	5442900	5514890	5504360	5468460	5684530	5774720	5.56498e+06	3900920
P09012	P09012;M0QXK2;M0QZG7;M0R221;M0R268;M0R2B8	SNRPA_HUMAN	SNRPA	U1 small nuclear ribonucleoprotein A	5538240	5796400	5783910	5929370	6925010	5658120	5.93851e+06	3565520
O94874	O94874;Q92845;O94874-2;Q92845-2;Q92845-3;Q92845-4	UFL1_HUMAN	UFL1	E3 UFM1-protein ligase 1	4701110	5392510	5461530	4967570	5734930	4546580	5.13404e+06	6110120
Q96F07-2	Q96F07;E7EVJ5;E7EW33;H7C229;Q96F07-2	CYFP2-2_HUMAN	CYFIP2	Isoform of Q96F07, Isoform 2 of Cytoplasmic FMR1-interacting protein 2	5420610	5614650	5886140	5032480	5518830	4690410	5360520	5451630
O00487	O00487	PSDE_HUMAN	PSMD14	26S proteasome non-ATPase regulatory subunit 14	5438790	5514420	5210660	5608260	5460730	5446580	5.44657e+06	4432280
P09496-2	P09496;F8WF69;P09496-2;P09496-3;P09496-4	CLCA-2_HUMAN	CLTA	Isoform of P09496, Isoform Non-brain of Clathrin light chain A	6209020	5249820	5618100	5676480	6338360	5785900	5.81295e+06	3309140
A6NCE7;Q9GZQ8	A6NCE7;Q9GZQ8;H3BTL1	MLP3B_HUMAN;MP3B2_HUMAN	MAP1LC3B;MAP1LC3B2	Microtubule-associated proteins 1A/1B light chain 3 beta 2	7384580		5541110	6328490	6247840	7690240	6638452
Q9Y617	Q9Y617;Q9Y617-2	SERC_HUMAN	PSAT1	Phosphoserine aminotransferase	6357920	5093870	6999540	3652860	4852610	5043880	5.33345e+06	4275670
Q01813	Q01813;B1APP6;H0Y3Y3;Q01813-2	PFKAP_HUMAN	PFKP	ATP-dependent 6-phosphofructokinase, platelet type	5015170	4514380	5803780	3638280	6766170	5651500	5.23155e+06	6202040
Q15637-6	H7C0N4;H7C561;Q15637-6	SF01-6_HUMAN	SF1	Isoform of Q15637, Isoform 6 of Splicing factor 1	4756020	4738100	4892340	4844760	5300710	5268730	4.96678e+06	6060730
P17844	P17844;J3KRX8;J3KTA4;J3KTQ4;J3QR02;J3QRQ7;P17844-2;X6RLV5	DDX5_HUMAN	DDX5	Probable ATP-dependent RNA helicase DDX5	4887780	5210390	5877130	6476700	4311450	5902960	5.4444e+06	5751210
Q8WVY7	Q8WVY7	UBCP1_HUMAN	UBLCP1	Ubiquitin-like domain-containing CTD phosphatase 1	5279170	5287310	5853120	4752960	3806600	5739180	5.11972e+06	4500070
P16930	P16930;P16930-2	FAAA_HUMAN	FAH	Fumarylacetoacetase	5168100	4711960	4469740	5170830	6394500	5991040	5317695	5350230
P67809	P16989;P67809;Q9Y2T7;A0A0D9SEI8;H0Y449;P16989-2;P16989-3	YBOX1_HUMAN	YBX1	Nuclease-sensitive element-binding protein 1	4613100	5553810	5377980	6630590	5678530	5631810	5580970	4607070
Q7RTV0	Q7RTV0	PHF5A_HUMAN	PHF5A	PHD finger-like domain-containing protein 5A	5545280	5230990	4954550	5094040	4848240	4782070	5.07586e+06	5082740
P22234	P22234;D6RF62;E9PBS1;P22234-2	PUR6_HUMAN	PAICS	Multifunctional protein ADE2	5039470	5563920	4099970	5270050	6928820	5194500	5349455	4089310
O43399;O43399-5;O43399-7	O43399;A0A087WYR3;O43399-5;O43399-7	TPD54-5_HUMAN;TPD54-7_HUMAN;TPD54_HUMAN	TPD52L2	Tumor protein D54	5326230	5219350	5015920	4852420	5708720	5687840	5.30175e+06	4358400
P18085	P18085;C9JAK5;U3KQF2	ARF4_HUMAN	ARF4	ADP-ribosylation factor 4	4931410	4451210	5305780	5839970	5444490	6028740	5333600	5178500
P28482	P28482;P28482-2	MK01_HUMAN	MAPK1	Mitogen-activated protein kinase 1	5200120	5322330	5807400	4925120	4820020	5452230	5.25454e+06	5131060
P22307	P22307;E9PLD1;P22307-3;P22307-4;P22307-7;P22307-8	NLTP_HUMAN	SCP2	Non-specific lipid-transfer protein	6010910	5491950	5146250	5448850	5777070	5113620	5.49811e+06	4037230
O76003	O76003	GLRX3_HUMAN	GLRX3	Glutaredoxin-3	5508680	5543750	4848360	5804030	5218050	5507480	5.40506e+06	4225320
P28331;P28331-2	P28331;C9JPQ5;P28331-2;P28331-4	NDUS1-2_HUMAN;NDUS1_HUMAN	NDUFS1	NADH-ubiquinone oxidoreductase 75 kDa subunit, mitochondrial	4962180	5553310	4855100	5113150	5719540	6029540	5.37214e+06	3533230
P38606;P38606-2	P38606;P38606-2	VATA-2_HUMAN;VATA_HUMAN	ATP6V1A	V-type proton ATPase catalytic subunit A	5202030	5456400	5137790	4978110	5002720	5409870	5197820	4581180
P50570	P50570;Q9UQ16;E5RHK8;P50570-2;P50570-3;P50570-4;P50570-5;Q9UQ16-2;Q9UQ16-3;Q9UQ16-4	DYN2_HUMAN	DNM2	Dynamin-2	5124350	4864420	5267620	4853670	4787500	5083450	4996835	5015560
O75821	O75821;K7EL20;K7ENA8;K7EP16;K7ER90	EIF3G_HUMAN	EIF3G	Eukaryotic translation initiation factor 3 subunit G	5248640	5375250	5394500	5463130	5405040	5062750	5324885	4090310
Q8IXM2	Q8IXM2;F8W038;F8W1H0;Q8IXM2-3;H0YIS7	BAP18_HUMAN	BAP18	Chromatin complexes subunit BAP18	4812580	4792500	4918700	5000510	4330710	5405120	4.87669e+06	5094370
P10515	P10515;E9PEJ4;H0YDD4	ODP2_HUMAN	DLAT	Dihydrolipoyllysine-residue acetyltransferase component of pyruvate dehydrogenase complex, mitochondrial	5285450	5200740	4947400	4852870	4771510	5579660	5.10627e+06	3897820
P39748	P39748;I3L3E9;P39748-2	FEN1_HUMAN	FEN1	Flap endonuclease 1	4505030	4879840	5115810	5386670	6870540	4990370	5.29138e+06	5252090
O60610;O60610-2;O60610-3	O60610;A0A0G2JH68;A0A140T8Z0;A0A2R8Y5N1;H9KV28;O60610-2;O60610-3	DIAP1-2_HUMAN;DIAP1-3_HUMAN;DIAP1_HUMAN	DIAPH1	Protein diaphanous homolog 1	4190620	3124940	3678410	4155360	5797730	4585010	4255345	7310470
P09668	P09668;A0A087X0D5	CATH_HUMAN	CTSH	Pro-cathepsin H	7013950	2620960	6093250	7397060	2735060	4809810	5.11168e+06	5124100
P47755	P47755;A0A0D9SET8;C9JUG7;F8W9N7;P47755-2	CAZA2_HUMAN	CAPZA2	F-actin-capping protein subunit alpha-2	5034420	5560670	5239950	4857350	5001080	5269580	5.16051e+06	4029610
Q16543	Q16543;K7EL68	CDC37_HUMAN	CDC37	Hsp90 co-chaperone Cdc37	5418020	5261920	5273800	5440180	4796870	4800980	5165295	5203890
P15927;P15927-2;P15927-3	P15927;P15927-2;P15927-3;Q5TEJ7	RFA2-2_HUMAN;RFA2-3_HUMAN;RFA2_HUMAN	RPA2	Replication protein A 32 kDa subunit	5020810	5580020	4733920	5302260	5152540	5745420	5.25583e+06	3569460
O60884	O60884	DNJA2_HUMAN	DNAJA2	DnaJ homolog subfamily A member 2	5331190	4971320	5252700	5050650	5169820	5243750	5169905	3934480
P00813	P00813;F5GWI4;F5GXW0	ADA_HUMAN	ADA	Adenosine deaminase	5898540	5799770	4693130	5412800	5985020	4344680	5.35566e+06	4056700
Q12874	Q12874	SF3A3_HUMAN	SF3A3	Splicing factor 3A subunit 3	5384630	5498470	5029760	5327210	5529780	5478320	5374695	3567820
Q01658	Q01658	NC2B_HUMAN	DR1	Protein Dr1	5485210	4816700	4572840	4953140	5581220	6233150	5273710	3380320
Q9Y383	Q9Y383;A0A0A6YYJ8;Q96HJ9-2;Q9Y383-2;Q9Y383-3	LC7L2_HUMAN	LUC7L2	Putative RNA-binding protein Luc7-like 2	4172200	5602930	5283430	5564060	5463320	5428950	5.25248e+06	4491900
Q9UKY7	Q9UKY7;H0Y8K3;Q9UKY7-2	CDV3_HUMAN	CDV3	Protein CDV3 homolog	4585660	4784100	4995720	4980710	4638300	4698970	4.78058e+06	5926800
P54920	P54920;M0R0I4;M0R0Y2;M0R213;M0R2M1	SNAA_HUMAN	NAPA	Alpha-soluble NSF attachment protein	5070480	5724060	5396940	5349830	4689720	5156690	5.23129e+06	4129480
Q13148	Q13148;A0A087WX29;A0A087WYY0;A0A087X260;A0A0A0MSV7;A0A0A0N0M3;A0A1W2PNU8;B1AKP7;G3V162;K7EJ99;K7EJM5;K7EN94	TADBP_HUMAN	TARDBP	TAR DNA-binding protein 43	5069730	5430840	4915890	5162260	5319860	5610240	5251470	3506930
Q13303-2	Q13303;Q13303-2;Q13303-3;Q13303-4;Q13303-5;Q5TG80	KCAB2-2_HUMAN	KCNAB2	Isoform of Q13303, Isoform 2 of Voltage-gated potassium channel subunit beta-2	4175360	4401260	5194870	5059440	4996290	5211110	4.83972e+06	6300330
P27694	P27694;I3L4R8	RFA1_HUMAN	RPA1	Replication protein A 70 kDa DNA-binding subunit	4881500	5107750	4838660	4913290	4827010	5612670	5.03015e+06	4265890
Q08170	Q08170	SRSF4_HUMAN	SRSF4	Serine/arginine-rich splicing factor 4	5279390	5046690	4941890	5589400	5744300	4969630	5.26188e+06	3855720
Q9Y6W5	Q9Y6W5;Q9Y6W5-2	WASF2_HUMAN	WASF2	Wiskott-Aldrich syndrome protein family member 2	5654400	4977660	5132750	4643140	5223840	5180590	5.1354e+06	4342980
P46779	P46779;H0YKD8;H0YLP6;H0YMF4;P46779-2;P46779-3;P46779-4;P46779-5	RL28_HUMAN	RPL28	60S ribosomal protein L28	5242740	4784980	3967080	5355760	5585900	4769940	4.95107e+06	4744720
P42574	P42574	CASP3_HUMAN	CASP3	Caspase-3	5016500	5713890	4610000	5907490	5203470	4873640	5.22083e+06	4003070
Q6NUK1	Q6NUK1;Q6NUK1-2	SCMC1_HUMAN	SLC25A24	Calcium-binding mitochondrial carrier protein SCaMC-1	4592780	4572190	6707980	3890900	4784100	3974850	4753800	5888100
Q13813	Q13813;A0A0D9SF54;A0A0D9SGF6;Q13813-2;Q13813-3	SPTN1_HUMAN	SPTAN1	Spectrin alpha chain, non-erythrocytic 1	5600680	5780320	4939570	4482030	5506780	4952640	5.21034e+06	3445410
A6NNF4;A6NNF4-3	A6NNF4;A0A0A0MR41;A6NNF4-3	ZN726-3_HUMAN;ZN726_HUMAN	ZNF726	Zinc finger protein 726	5038430	5417120	5146590	5227340	3790970	3934540	4759165	4667520
Q9H4A4	Q9H4A4;A6NKB8	AMPB_HUMAN	RNPEP	Aminopeptidase B	4614560	4702290	5945760	5389550	5439020	4989020	5.18003e+06	4204380
Q92973;Q92973-2	Q92973;Q92973-2;Q92973-3	TNPO1-2_HUMAN;TNPO1_HUMAN	TNPO1	Transportin-1	5041460	5472350	5480190	5492640	4900910	5131800	5253225	3780820
Q9UHB6;Q9UHB6-2	Q9UHB6;F8VQE1;F8VRN8;Q9UHB6-2;Q9UHB6-4;Q9UHB6-5	LIMA1-2_HUMAN;LIMA1_HUMAN	LIMA1	LIM domain and actin-binding protein 1	3435910	4963950	3680890	6658840	4097060	3369100	4367625	6443690
P12955	P12955;A0A494C165;A0A494C194;K7ES25;P12955-2;P12955-3	PEPD_HUMAN	PEPD	Xaa-Pro dipeptidase	5951090	5831340	5746130	4847050	3425650	4305090	5017725	3938990
P58546	P58546;C9JL85	MTPN_HUMAN	MTPN	Myotrophin	4585610	5158390	5559770	5500030	5470790	5356960	5271925	3607470
Q14566	Q14566	MCM6_HUMAN	MCM6	DNA replication licensing factor MCM6	4828370	5795110	3714510	6050580	5294820	4893330	5096120	4067110
P20810-10;P20810-5;P20810-6;P20810-7;P20810-9	A0A0C4DGB5;D6RBR1;D6RGF7;E7EN75;E9PSG1;F8W7E0;H0Y944;H0YA91;P20810-10;P20810-5;P20810-6;P20810-7;P20810-9	ICAL-10_HUMAN;ICAL-5_HUMAN;ICAL-6_HUMAN;ICAL-7_HUMAN;ICAL-9_HUMAN	CAST	Isoform of P20810, Isoform 10 of Calpastatin	5064560	5162010	5259770	4904120	4969350	4617510	4996220	5009020
Q14152	Q14152;Q14152-2	EIF3A_HUMAN	EIF3A	Eukaryotic translation initiation factor 3 subunit A	4966390	5091710	5019850	4899000	4722440	4409130	4851420	4887190
Q14761	Q14761	PTCA_HUMAN	PTPRCAP	Protein tyrosine phosphatase receptor type C-associated protein	4218740	4420120	5524170	5810700	3116260	3953160	4.50719e+06	9073590
Q13043	Q13043;A0A087WVN8;Q13043-2	STK4_HUMAN	STK4	Serine/threonine-protein kinase 4	5409840	5249110	5136570	5123230	4916280	5519850	5.22581e+06	3449720
Q9NZ08	Q9NZ08;Q9NZ08-2	ERAP1_HUMAN	ERAP1	Endoplasmic reticulum aminopeptidase 1	4819380	5007520	6517860	4799110	5618360	2734760	4916165	5529860
P30740	P30740	ILEU_HUMAN	SERPINB1	Leukocyte elastase inhibitor	4452560	4677610	5277300	4391620	4869460	5254170	4.82045e+06	5097270
Q92598;Q92598-2	Q92598;A0A0A0MSM0;Q5TBM3;Q92598-2;Q92598-3;Q92598-4	HS105-2_HUMAN;HS105_HUMAN	HSPH1	Heat shock protein 105 kDa	4937020	4483240	4167000	6249180	4015270	5306210	4.85965e+06	4960860
O75494;O75494-2;O75494-3;O75494-4;O75494-5;O75494-6	O75494;O75494-2;O75494-3;O75494-4;O75494-5;O75494-6;Q5JRI1;Q6IQ42;R4GMP8	SRS10-2_HUMAN;SRS10-3_HUMAN;SRS10-4_HUMAN;SRS10-5_HUMAN;SRS10-6_HUMAN;SRS10_HUMAN	SRSF10	Serine/arginine-rich splicing factor 10	4773550	5333060	4894220	5169040	5128300	5380850	5113170	3931580
Q9Y678	Q9Y678	COPG1_HUMAN	COPG1	Coatomer subunit gamma-1	4952340	5038260	5446110	5162190	4456280	4794150	4.97489e+06	4887310
P26196	P26196	DDX6_HUMAN	DDX6	Probable ATP-dependent RNA helicase DDX6	4294810	4913900	5259270	5228980	4850900	4709320	4.8762e+06	4928110
Q13347	Q13347	EIF3I_HUMAN	EIF3I	Eukaryotic translation initiation factor 3 subunit I	5124750	5354960	4923270	5524850	5017390	5211690	5.19282e+06	3354920
P54725;P54725-3	P54725;K7EQ16;P54725-3	RD23A-3_HUMAN;RD23A_HUMAN	RAD23A	UV excision repair protein RAD23 homolog A	4563970	4772100	4811540	4949650	5782150	5052970	4988730	4169870
P41252	P41252;A0A0A0MSX9;J3KR24;Q5TCD1	SYIC_HUMAN	IARS	Isoleucine--tRNA ligase, cytoplasmic	4888750	5112490	5373700	4861720	5187640	4599520	5003970	5063940
O60828;O60828-2	O60828;H7C053;O60828-2;O60828-4;O60828-5	PQBP1-2_HUMAN;PQBP1_HUMAN	PQBP1	Polyglutamine-binding protein 1	5537450	5287620	4479390	4735970	4280910	5050340	4895280	4026100
P35998	P35998;P35998-2	PRS7_HUMAN	PSMC2	26S proteasome regulatory subunit 7	4808030	4502220	4811790	4949350	4760540	4786280	4.7697e+06	4786990
P04179;P04179-4	P04179;F5GXZ9;F5GYZ5;F5H3C5;F5H4R2;G5E9P6;G8JLJ2;P04179-2;P04179-3;P04179-4	SODM-4_HUMAN;SODM_HUMAN	SOD2	Superoxide dismutase [Mn], mitochondrial	4366820	5066040	4582900	4897070	4351570	5768060	4.83874e+06	3783760
P35613;P35613-2	P35613;A0A087WUV8;A0A087X2B5;I3L192;P35613-2;P35613-3;P35613-4;R4GMX5;R4GN83	BASI-2_HUMAN;BASI_HUMAN	BSG	Basigin	5162780	4062570	4441280	5508950	5451360	4263480	4815070	7109820
P53004	P53004	BIEA_HUMAN	BLVRA	Biliverdin reductase A	5150610	5528060	4936320	4531750	3785430	4856940	4798185	4054580
P67775	P62714;P67775;H0YBN9;P67775-2	PP2AA_HUMAN	PPP2CA	Serine/threonine-protein phosphatase 2A catalytic subunit alpha isoform	5181430	5454170	5499780	6005660	4770970	4844180	5.2927e+06	3312590
Q9HAV7	Q9HAV7	GRPE1_HUMAN	GRPEL1	GrpE protein homolog 1, mitochondrial	4519380	4590060	5083580	6089850	4747610	5837150	5144605	3224240
P13667	P13667	PDIA4_HUMAN	PDIA4	Protein disulfide-isomerase A4	5357080	4661430	4589610	5273890	4884240	4459840	4871015	5378390
O43175	O43175;A0A286YER3;A0A286YF22;A0A286YF34;A0A286YFA2;A0A286YFB2;A0A286YFC8;A0A286YFL2;A0A286YFM8;A0A2C9F2M7	SERA_HUMAN	PHGDH	D-3-phosphoglycerate dehydrogenase	3664290	9258970	3413520	2973620	8163960	4154970	5271555	2473920
Q9UBQ0	Q9UBQ0;F8VXU5;Q9UBQ0-2	VPS29_HUMAN	VPS29	Vacuolar protein sorting-associated protein 29	4704370	4814530	4729630	4902300	4609480	4881020	4773555	4480640
P25787	P25787;A0A024RA52;C9JCK5	PSA2_HUMAN	PSMA2	Proteasome subunit alpha type-2	4668800	4727800	4299790	4160220	4446130	4415350	4453015	5601410
P33993	P33993;P33993-2	MCM7_HUMAN	MCM7	DNA replication licensing factor MCM7	4739880	5677670	3730070	5731480	5126130	4558970	4.92737e+06	4394720
O94804	O94804	STK10_HUMAN	STK10	Serine/threonine-protein kinase 10	4014270	4601560	5565480	4796580	5003650	4294350	4.71265e+06	6707880
P53621	P53621;A0A3B3IS84;A0A3B3ISC6;A0A3B3IT15;A0A3B3ITV3;A0A3B3IU89;P53621-2	COPA_HUMAN	COPA	Coatomer subunit alpha	4533500	4977080	5717420	5183670	4720870	4170240	4.8838e+06	5984630
P61204;P84077	P61204;P84077;P61204-2;F5H423	ARF1_HUMAN;ARF3_HUMAN	ARF1;ARF3	ADP-ribosylation factor 3	4723900	4456640	5306220	5106000	5225210	4696160	4.91902e+06	4927060
P49588	P49588;P49588-2	SYAC_HUMAN	AARS	Alanine--tRNA ligase, cytoplasmic	4820330	4906380	5390210	4323000	4742950	4656540	4.80657e+06	3964280
O95433	O95433;G3V438;H0YJU2	AHSA1_HUMAN	AHSA1	Activator of 90 kDa heat shock protein ATPase homolog 1	5076740	5227720	4816970	5317750	5094080	4853560	5064470	3231160
P61077;P61077-2	P61077;P62837;A0A087WY85;A0A0A0MQU3;D6RAH7;D6RFM0;H9KV45;P61077-2;P61077-3;P62837-2	UB2D3-2_HUMAN;UB2D3_HUMAN	UBE2D3	Ubiquitin-conjugating enzyme E2 D3	3869070	3344270	3832020	4513390	4259370	4321320	4023240	7614110
P50213	P50213;H0YKD0;H0YL72;H0YLI6;H0YM64;H0YMU3	IDH3A_HUMAN	IDH3A	Isocitrate dehydrogenase [NAD] subunit alpha, mitochondrial	5021280	4613990	4723690	4798260	5033850	4970650	4.86029e+06	3498220
P19623	P19623;K7EL89	SPEE_HUMAN	SRM	Spermidine synthase	5721970	5189370	5189680	5588960	2419280	5132830	4.87368e+06	4063420
P78527	P78527;P78527-2	PRKDC_HUMAN	PRKDC	DNA-dependent protein kinase catalytic subunit	4153370	4777220	5169720	5250950	5354150	4066100	4.79525e+06	6669840
P01116-2	P01116;P01116-2	RASK-2_HUMAN	KRAS	Isoform of P01116, Isoform 2B of GTPase KRas	5754530	5092070	5011650	4811510	4464650	4527160	4943595	3433310
P63092;P63092-2;P63092-3;P63092-4;Q5JWF2;Q5JWF2-2	Q5JWF2;A0A0A0MR13;P63092;P63092-2;P63092-3;P63092-4;Q5JWF2-2	GNAS1-2_HUMAN;GNAS1_HUMAN;GNAS2-2_HUMAN;GNAS2-3_HUMAN;GNAS2-4_HUMAN;GNAS2_HUMAN	GNAS	Isoform of Q5JWF2, Guanine nucleotide-binding protein G(s) subunit alpha isoforms short	5404410	4949280	5072630	4668570	4940280	4405570	4906790	5441410
P84085	P84085;C9J1Z8	ARF5_HUMAN	ARF5	ADP-ribosylation factor 5	4741860	4712100	5406840	5290830	5395580	5186410	5122270	3653670
Q9Y3C8	Q9Y3C8	UFC1_HUMAN	UFC1	Ubiquitin-fold modifier-conjugating enzyme 1	5140290	5250620	4978250	4635990	3694400	5153500	4.80884e+06	3811670
Q9UHX1-2	Q9UHX1;A0A0J9YVP6;A0A0J9YVR6;A0A0J9YWM1;A0A0J9YXJ8;A0A0J9YXX5;A0A0J9YYL3;E9PL19;E9PMU7;E9PN18;E9PQ56;H0YEM1;Q9UHX1-2;Q9UHX1-3;Q9UHX1-4;Q9UHX1-5;Q9UHX1-6	PUF60-2_HUMAN	PUF60	Isoform of Q9UHX1, Isoform 2 of Poly(U)-binding-splicing factor PUF60	5136460	5339620	4673190	5125010	4755690	5136630	5.02777e+06	3495680
P13798	P13798;C9JIF9;H0YFE5;H7C1U0	ACPH_HUMAN	APEH	Acylamino-acid-releasing enzyme	4938830	4793760	4726120	4229550	5257840	4772560	4.78644e+06	4328920
Q08257	Q08257;Q08257-2	QOR_HUMAN	CRYZ	Quinone oxidoreductase	4304430	3872630	5444130	3672740	4851230	4669890	4469175	4073170
P43403	P43403;P43403-3	ZAP70_HUMAN	ZAP70	Tyrosine-protein kinase ZAP-70	5324600	5487530	5510400	4439160	3912500	3828120	4750385	4064110
Q9BZZ5-2	Q9BZZ5-2;Q9BZZ5-5	API5-2_HUMAN	API5	Isoform of Q9BZZ5, Isoform 2 of Apoptosis inhibitor 5	4794190	5147910	5042740	4366140	4760910	4510450	4770390	5134220
Q9NWV4	Q9NWV4	CZIB_HUMAN	CZIB	CXXC motif containing zinc binding protein	4742960	5109030	5026880	5097060	5323820	4754550	5009050	3669910
P54578	P54578;A6NJA2;P54578-2;P54578-3	UBP14_HUMAN	USP14	Ubiquitin carboxyl-terminal hydrolase 14	4783060	5038900	4606690	4951810	4854680	4869560	4.85078e+06	4079010
P04004	P04004	VTNC_HUMAN	VTN	Vitronectin		286998	2139980	20508400	7236130	15259300	9.08616e+06	1766580
P55809	P55809;Q9BYC2;E9PDW2;P55809-2	SCOT1_HUMAN	OXCT1	Succinyl-CoA:3-ketoacid coenzyme A transferase 1, mitochondrial	4808910	4929910	4352960	5288420	4501880	5063960	4824340	3587650
P29218;P29218-3	P29218;E5RG94;E5RGY4;E5RHE9;E5RI82;E5RIF4;E5RIP7;H0YBL1;P29218-2;P29218-3	IMPA1-3_HUMAN;IMPA1_HUMAN	IMPA1	Inositol monophosphatase 1	4917040	4364730	4675700	5393730	4011830	5379410	4.79041e+06	4058630
P98179	P98179	RBM3_HUMAN	RBM3	RNA-binding protein 3	4023880	5339920	4471860	5271370	1972130	4425090	4.25071e+06	6089560
Q96PE3;Q96PE3-2;Q96PE3-3;Q96PE3-4	Q96PE3;B8ZZB2;Q96PE3-2;Q96PE3-3;Q96PE3-4	INP4A-2_HUMAN;INP4A-3_HUMAN;INP4A-4_HUMAN;INP4A_HUMAN	INPP4A	Type I inositol 3,4-bisphosphate 4-phosphatase	4264110	4378830	5538830	4088590	4935820	4445360	4608590	5541330
O15372	O15372;A0A087WZK9;B3KS98;E5RJT0	EIF3H_HUMAN	EIF3H	Eukaryotic translation initiation factor 3 subunit H	5217790	4947100	4290100	4895500	4552480	4663310	4.76105e+06	3871230
P07686	P07686;H0Y9B6;H0YA83;Q5URX0	HEXB_HUMAN	HEXB	Beta-hexosaminidase subunit beta	4688470	4294380	5021340	4549780	4379090	5268300	4.70023e+06	4365320
P51610	P51610;A6NEM2;P51610-2;P51610-3;P51610-4	HCFC1_HUMAN	HCFC1	Host cell factor 1	4892280	4608940	4549140	4866060	5218290	5519480	4942365	3845640
Q15404	Q15404	RSU1_HUMAN	RSU1	Ras suppressor protein 1	5079830	4083480	4763560	4332650	4204430	4542230	4501030	6116180
Q16718	Q16718;A0A087X1G1;C9IZN5;F8WAS3;H7BYD0;Q16718-2	NDUA5_HUMAN	NDUFA5	NADH dehydrogenase [ubiquinone] 1 alpha subcomplex subunit 5	4069940	5191790	4664360	4961160	5319490	5684790	4.98192e+06	2718850
Q92499	Q92499;A0A087X2G1;F1T0B3;Q92499-3	DDX1_HUMAN	DDX1	ATP-dependent RNA helicase DDX1	4696660	4626150	4508290	4779760	4441960	4955770	4.6681e+06	3464160
Q99460	Q99460;A0A087WW66;Q99460-2	PSMD1_HUMAN	PSMD1	26S proteasome non-ATPase regulatory subunit 1	4714640	4618590	4642850	4879520	4554570	4575590	4.66429e+06	4413400
P55263	P55263;P55263-2;P55263-4	ADK_HUMAN	ADK	Adenosine kinase	4994040	4691060	3876440	4600070	4731090	4918800	4635250	4392160
Q7L014	Q7L014;A0A0C4DG89	DDX46_HUMAN	DDX46	Probable ATP-dependent RNA helicase DDX46	4802960	5102970	4929170	4546340	4630430	4523050	4755820	3740200
Q07960	Q07960;H0YE29	RHG01_HUMAN	ARHGAP1	Rho GTPase-activating protein 1	5265830	4809440	5051290	4255770	4579140	4992220	4825615	3821280
P09622	P09622;E9PEX6;P09622-2	DLDH_HUMAN	DLD	Dihydrolipoyl dehydrogenase, mitochondrial	3925830	3941450	4621680	4780750	4566110	4753750	4431595	4434910
Q13151	Q13151	ROA0_HUMAN	HNRNPA0	Heterogeneous nuclear ribonucleoprotein A0	4124860	4601890	5006720	4931010	4644540	5061500	4728420	5063980
Q9BUL8	Q9BUL8;C9J5C3;C9J6F3;C9J932;C9JND6;C9JSA3;F8WDF3;H7C5M9	PDC10_HUMAN	PDCD10	Programmed cell death protein 10	4781500	4717490	4971570	4163350	3877180	3981070	4415360	5124270
P19838;P19838-2	P19838;A0A494C157;A0A494C1E9;D6RC45;D6RH30;P19838-2	NFKB1-2_HUMAN;NFKB1_HUMAN	NFKB1	Nuclear factor NF-kappa-B p105 subunit	4733710	5280430	4168850	4473360	4972040	4796200	4.73743e+06	3453820
Q9H444	Q9H444	CHM4B_HUMAN	CHMP4B	Charged multivesicular body protein 4b	4796570	4402960	5614500	4266090	4690220	4295750	4.67768e+06	5179490
O60496	O60496;E5RIG9	DOK2_HUMAN	DOK2	Docking protein 2	5166010	4865730	5331430	4597640	3906320	4560900	4738005	3669440
Q02218	Q02218;A0A0D9SFS3;E9PCR7;E9PDF2;E9PFG7;Q02218-2;Q02218-3	ODO1_HUMAN	OGDH	2-oxoglutarate dehydrogenase, mitochondrial	4512690	4568670	4766690	4630790	4050120	4529670	4.50977e+06	3980000
Q13200	Q13200;Q13200-2;Q13200-3	PSMD2_HUMAN	PSMD2	26S proteasome non-ATPase regulatory subunit 2	4756760	4616820	4759050	4822030	4579300	4801160	4722520	4017060
Q92900;Q92900-2	Q92900;Q92900-2	RENT1-2_HUMAN;RENT1_HUMAN	UPF1	Regulator of nonsense transcripts 1	4408000	4578270	5011050	4838430	4773850	4807450	4736175	4775050
P43034	P43034;P43034-2	LIS1_HUMAN	PAFAH1B1	Platelet-activating factor acetylhydrolase IB subunit alpha	4720460	4581400	4593190	4625760	4126920	4705490	4558870	4241230
P34932	P34932;A0A087WTS8;A0A087WYC1	HSP74_HUMAN	HSPA4	Heat shock 70 kDa protein 4	4561650	4649850	4485110	4589220	4721750	4562250	4.59497e+06	4259060
Q96RE7	Q96RE7	NACC1_HUMAN	NACC1	Nucleus accumbens-associated protein 1	4872020	4975400	4704940	5111150	4793330	4822030	4.87981e+06	3834810
O95777	O95777;C9JIZ0;C9JNV3;F2Z2Y6	LSM8_HUMAN	LSM8	U6 snRNA-associated Sm-like protein LSm8	4486690	4449320	4659350	4914030	5170090	4852000	4.75525e+06	3675560
P57764	P57764;E9PIB2;G3V1A6	GSDMD_HUMAN	GSDMD	Gasdermin-D	5393940	4550740	4497200	5964220	3676110	4448620	4.75514e+06	3360570
Q92619	Q92619;F5H1R4;K7EM85;K7ES98;Q92619-2	HMHA1_HUMAN	ARHGAP45	Rho GTPase-activating protein 45	4500880	4809160	5875940	4409890	4504490	4280640	4.73017e+06	5136360
P33991	P33991;A0A3B3IS57;A0A3B3IT92;A0A3B3IU45;E5RG31	MCM4_HUMAN	MCM4	DNA replication licensing factor MCM4	3980550	4342050	3387650	5232230	4790920	4238600	4.32867e+06	5074180
P23743	P23743;C9JM35;F8VNZ9;F8W1H7;F8W1M3;G3V327;P23743-2;P23743-3	DGKA_HUMAN	DGKA	Diacylglycerol kinase alpha	5111320	5390090	4577330	4244840	4225540	4569810	4.68649e+06	2940980
P63279	P63279;B0QYN7;H3BPC4;H3BQQ9	UBC9_HUMAN	UBE2I	SUMO-conjugating enzyme UBC9	4692100	4790480	4372190	4238170	4713770	4971420	4.62969e+06	2691370
P22061-2	P22061;A0A0A0MRJ6;A0A3F2YNX8;F6S8N6;H7BY58;P22061-2	PIMT-2_HUMAN	PCMT1	Isoform of P22061, Isoform 2 of Protein-L-isoaspartate(D-aspartate) O-methyltransferase	4493010	4357130	4194070	4548110	5065450	5164440	4637035	3785410
P62995;P62995-3	P62995;P62995-3	TRA2B-3_HUMAN;TRA2B_HUMAN	TRA2B	Transformer-2 protein homolog beta	4561210	4695230	4335290	4996690	5292920	4999040	4.8134e+06	3166890
O43852;O43852-3	O43852;O43852-10;O43852-11;O43852-13;O43852-14;O43852-3;O43852-5;O43852-6	CALU-3_HUMAN;CALU_HUMAN	CALU	Calumenin	4403960	4877200	4604820	5721800	6653790	4711500	5.16218e+06	3256550
Q15459	Q15459;Q15459-2	SF3A1_HUMAN	SF3A1	Splicing factor 3A subunit 1	5000000	4936540	4319770	4316140	4594380	4665360	4.6387e+06	2948640
P35236;P35236-2;P35236-3	P35236;C9IYI6;E7EUM0;E9PE54;H7C5I3;J3KR55;P35236-2;P35236-3	PTN7-2_HUMAN;PTN7-3_HUMAN;PTN7_HUMAN	PTPN7	Tyrosine-protein phosphatase non-receptor type 7	4421870	4283990	4597480	4976780	4353710	5074570	4.61807e+06	4099470
P21281	P21281;H0YC04	VATB2_HUMAN	ATP6V1B2	V-type proton ATPase subunit B, brain isoform	4612430	4574170	4486870	4354610	4101370	4698790	4.47137e+06	4121320
Q9BSJ8-2	Q9BSJ8;Q9BSJ8-2	ESYT1-2_HUMAN	ESYT1	Isoform of Q9BSJ8, Isoform 2 of Extended synaptotagmin-1	3643330	4904070	5395230	5395580	4269480	3447730	4.50924e+06	6161840
Q15370;Q15370-2	Q15370;A0A0B4J296;B8ZZU8;I3L0M9;Q15370-2	ELOB-2_HUMAN;ELOB_HUMAN	ELOB	Elongin-B	4790990	4669600	4828450	5381400	5041840	4875010	4931215	2409740
P09661	P09661;H0YKK0	RU2A_HUMAN	SNRPA1	U2 small nuclear ribonucleoprotein A'	4183460	4063440	4718620	4318070	5743870	4736730	4627365	4474290
Q96JM3	Q96JM3	CHAP1_HUMAN	CHAMP1	Chromosome alignment-maintaining phosphoprotein 1	4641510	4708080	4309260	4338330	4616010	4456950	4511690	4455390
P52294	P52294	IMA5_HUMAN	KPNA1	Importin subunit alpha-5	4899290	4528410	4494650	4687900	4133400	4698680	4.57372e+06	3696370
Q9HB71	Q9HB71;Q9HB71-3	CYBP_HUMAN	CACYBP	Calcyclin-binding protein	4585730	3993400	4026760	4457010	4228460	3900970	4.19872e+06	4772350
P26639	A2RTX5;P26639;A2RTX5-2;B7ZLP8;P26639-2	SYTC_HUMAN	TARS	Threonine--tRNA ligase, cytoplasmic	4668190	4406670	5982120	3976240	4025140	3728450	4.46447e+06	4946710
O14933	O14933;E9PKW8;E9PQT7;O14933-2	UB2L6_HUMAN	UBE2L6	Ubiquitin/ISG15-conjugating enzyme E2 L6	3221330	5360870	3968740	5089720	3677400	4898450	4.36942e+06	3267810
Q08380	Q08380	LG3BP_HUMAN	LGALS3BP	Galectin-3-binding protein	4574690	6311220	5013810	4527190	2259110	3848280	4.42238e+06	4342620
P05023;P05023-3;P05023-4	P05023;P05023-3;P05023-4	AT1A1-3_HUMAN;AT1A1-4_HUMAN;AT1A1_HUMAN	ATP1A1	Sodium/potassium-transporting ATPase subunit alpha-1	2920520	2868280	4659850	4434730	4602070	3184970	3.7784e+06	11250900
Q02790	Q02790	FKBP4_HUMAN	FKBP4	Peptidyl-prolyl cis-trans isomerase FKBP4	4353270	4500850	4156700	4662570	4785670	4318330	4.4629e+06	3783690
P14324;P14324-2	P14324;A0A087WTP2;A0A087WVN4;A0A087X1D8;P14324-2	FPPS-2_HUMAN;FPPS_HUMAN	FDPS	Farnesyl pyrophosphate synthase	4413310	4608170	4647170	3779170	5259540	3885830	4.4322e+06	5064810
P80217;P80217-2	P80217;P80217-2	IN35-2_HUMAN;IN35_HUMAN	IFI35	Interferon-induced 35 kDa protein	3834020	5064300	4249180	5838270	3173250	4837870	4.49948e+06	3361890
Q9UBT2	Q9UBT2;K7EPL2;K7ESK7;Q9UBT2-2	SAE2_HUMAN	UBA2	SUMO-activating enzyme subunit 2	4374290	4657000	4385260	4309480	4175610	4649860	4425250	3736110
Q9Y224	Q9Y224;G3V4C6;H0YJB9	RTRAF_HUMAN	RTRAF	RNA transcription, translation and transport factor protein	4384020	4497840	4294770	4636670	4538370	5066420	4.56968e+06	3043950
P29590	P29590;P29590-11	PML_HUMAN	PML	Protein PML	4600080	4676320	4324470	4586790	4516940	4956030	4610105	3243860
Q71U36;Q71U36-2	P0DPH7;P0DPH8;Q6PEY2;Q71U36;F8VQQ4;P0DPH7-2;Q71U36-2	TBA1A-2_HUMAN;TBA1A_HUMAN	TUBA1A	Tubulin alpha-1A chain	3692100	4000590	4524630	4787170	5381630	5307180	4615550	3149950
Q9P2E9	Q9P2E9;A0A087WU26;A0A087WVV2;F8W7S5;Q9P2E9-3	RRBP1_HUMAN	RRBP1	Ribosome-binding protein 1	4286490	3501020	4756770	5587610	5708770	4389200	4.70498e+06	4702040
O43488	O43488;H3BLU7	ARK72_HUMAN	AKR7A2	Aflatoxin B1 aldehyde reductase member 2	4799510	4542740	3864820	3775150	4349660	5062760	4.39911e+06	3459740
O43776	O43776	SYNC_HUMAN	NARS	Asparagine--tRNA ligase, cytoplasmic	4326760	4435320	5130410	4107980	4230820	4393370	4.43744e+06	3634520
P55060;P55060-3	P55060;P55060-3;P55060-4	XPO2-3_HUMAN;XPO2_HUMAN	CSE1L	Exportin-2	4378220	5311640	4235830	4653010	4427410	3977260	4.49723e+06	3511130
Q8NCW5	Q8NCW5;Q8NCW5-2	NNRE_HUMAN	NAXE	NAD(P)H-hydrate epimerase	4986130	3977430	3930080	3911870	4149720	4835360	4.29843e+06	3700680
Q96B97-2	Q96B97;Q5JPT2;Q5VSN0;Q96B97-2;Q96B97-3	SH3K1-2_HUMAN	SH3KBP1	Isoform of Q96B97, Isoform 2 of SH3 domain-containing kinase-binding protein 1	3798930	4138280	4979210	4347940	3879950	4036750	4.19684e+06	5372940
Q9UBQ5	Q9UBQ5;K7ERF1;K7ES31;Q9UBQ5-2	EIF3K_HUMAN	EIF3K	Eukaryotic translation initiation factor 3 subunit K	4314260	4695510	4842750	4866880	4312640	4699340	4.6219e+06	3014640
A0AVT1	A0AVT1;A0AVT1-2	UBA6_HUMAN	UBA6	Ubiquitin-like modifier-activating enzyme 6	4296910	3903000	4664560	4666450	3762600	4286910	4263405	4610920
P00747	P00747;P08519	PLMN_HUMAN	PLG	Plasminogen			1627990	19292200	9442300	12217500	1.0645e+07	735691
P62841	P62841;A0A0B4J2B4;K7ELC2;K7EM56;K7EQJ5;S4R417	RS15_HUMAN	RPS15	40S ribosomal protein S15	4178190	4554600	3868660	4745360	4999850	3659940	4.33443e+06	4297980
P42167	G5E972;P42167;P42167-2	LAP2B_HUMAN	TMPO	Isoform of P42166, Lamina-associated polypeptide 2, isoforms beta/gamma	2612350	2677100	3419250	3755900	6575430	3231900	3.71199e+06	11188900
P27695	P27695;G3V3M6;G3V5Q1;H7C4A8	APEX1_HUMAN	APEX1	DNA-(apurinic or apyrimidinic site) lyase	3873600	4224630	4563880	3822260	3911580	4642880	4.17314e+06	4138240
O60841	O60841;A0A087WUT6	IF2P_HUMAN	EIF5B	Eukaryotic translation initiation factor 5B	4704070	4643420	4316920	4878840	4191120	4173940	4.48472e+06	3086840
Q9UIJ7	Q9UIJ7;Q9UIJ7-2;Q9UIJ7-3	KAD3_HUMAN	AK3	GTP:AMP phosphotransferase AK3, mitochondrial	4000770	3531100	3729100	4012910	3830270	5027740	4.02198e+06	4273900
P55084	P55084;B5MD38;F5GZQ3;P55084-2	ECHB_HUMAN	HADHB	Trifunctional enzyme subunit beta, mitochondrial	3246390	3281490	4543520	4222210	4735480	4436830	4.07765e+06	5828490
Q9H307	Q9H307	PININ_HUMAN	PNN	Pinin	4756670	4825050	4399780	4461550	4902050	4517860	4.64383e+06	2513100
Q15691	Q15691	MARE1_HUMAN	MAPRE1	Microtubule-associated protein RP/EB family member 1	4428480	4475660	4895750	4057420	3779050	4012870	4.27487e+06	3489430
Q08AF3	Q08AF3;B4E128;Q08AF3-2	SLFN5_HUMAN	SLFN5	Schlafen family member 5	4487900	4649390	5048110	4205500	3499000	3378380	4211380	4853970
Q14061	Q14061;C9J8T6	COX17_HUMAN	COX17	Cytochrome c oxidase copper chaperone	3389750	5489690	6610120	6486130	4807590	4133640	5152820	1699340
Q9H3K6	Q9H3K6;A0A087WZT3;H3BTW0;H3BV85;H3BVE0;Q9H3K6-2;A0A0B4J295	BOLA2_HUMAN	BOLA2B	BolA-like protein 2	4454800	4085080	3928750	4405620	3792460	4956360	4.27051e+06	3737900
O15258	O15258;A0A0A0MR06;Q5T091;Q5T092	RER1_HUMAN	RER1	Protein RER1	4080150	4367520	4486230	4497200	4279980	4827750	4.42314e+06	3867330
O00499-2;O00499-4;O00499-6;O00499-7;O00499-9	O00499;O00499-10;O00499-11;O00499-2;O00499-3;O00499-4;O00499-5;O00499-6;O00499-7;O00499-8;O00499-9	BIN1-2_HUMAN;BIN1-4_HUMAN;BIN1-6_HUMAN;BIN1-7_HUMAN;BIN1-9_HUMAN	BIN1	Isoform of O00499, Isoform IIB of Myc box-dependent-interacting protein 1	5387280	5028520	4378280	4917920	3474790	3907300	4.51568e+06	3245180
P18077	P18077	RL35A_HUMAN	RPL35A	60S ribosomal protein L35a	4593550	4487970	3678200	4608740	5646300	4764040	4629800	2717470
Q96PP8	Q96PP8;E7ETN8;Q96PP8-2	GBP5_HUMAN	GBP5	Guanylate-binding protein 5	4507190	4540830	3781040	4472290	3126330	3967310	4.06583e+06	3722590
P32455	P32455;P32456	GBP1_HUMAN	GBP1	Guanylate-binding protein 1	3477660	4343680	3687910	3690630	4375170	3799580	3.89577e+06	4322930
P16070;P16070-10;P16070-11;P16070-12;P16070-13;P16070-14;P16070-16;P16070-17;P16070-18;P16070-3;P16070-4;P16070-5;P16070-6;P16070-7;P16070-8	P16070;H0Y2P0;H0Y5E4;H0YCV9;H0YD17;H0YD90;H0YDW7;H0YDX6;H0YEU1;H0YEV3;P16070-10;P16070-11;P16070-12;P16070-13;P16070-14;P16070-15;P16070-16;P16070-17;P16070-18;P16070-3;P16070-4;P16070-5;P16070-6;P16070-7;P16070-8;P16070-9	CD44-10_HUMAN;CD44-11_HUMAN;CD44-12_HUMAN;CD44-13_HUMAN;CD44-14_HUMAN;CD44-16_HUMAN;CD44-17_HUMAN;CD44-18_HUMAN;CD44-3_HUMAN;CD44-4_HUMAN;CD44-5_HUMAN;CD44-6_HUMAN;CD44-7_HUMAN;CD44-8_HUMAN;CD44_HUMAN	CD44	CD44 antigen	2670080	2942480	4289770	5080520	4123350	4273610	3896635	5791600
O75915	O75915	PRAF3_HUMAN	ARL6IP5	PRA1 family protein 3	2795450	3107280	3409300	3668430	4506410	2767880	3.37579e+06	12078000
P18583-5	P18583;P18583-10;P18583-2;P18583-3;P18583-4;P18583-5;P18583-6;P18583-7;P18583-8;P18583-9	SON-5_HUMAN	SON	Isoform of P18583, Isoform D of Protein SON	4226100	4638090	4118970	4803630	4774520	4836000	4.56622e+06	2652100
O75533	O75533	SF3B1_HUMAN	SF3B1	Splicing factor 3B subunit 1	4079640	4459630	4831530	4240350	4608610	3689010	4.31813e+06	4783500
Q9H1E3	Q9H1E3	NUCKS_HUMAN	NUCKS1	Nuclear ubiquitous casein and cyclin-dependent kinase substrate 1	3985660	4323720	4007120	4588040	5239670	4323110	4411220	3338960
Q9Y266	Q9Y266	NUDC_HUMAN	NUDC	Nuclear migration protein nudC	4563590	4629910	4001120	4393210	4416100	4121380	4.35422e+06	3527330
Q9H0R4	Q9H0R4;K7ER15;Q9H0R4-2	HDHD2_HUMAN	HDHD2	Haloacid dehalogenase-like hydrolase domain-containing protein 2	3771750	5209110	3446720	3435860	4003890	4768340	4105945	3741960
Q96RU3;Q96RU3-2;Q96RU3-3;Q96RU3-4;Q96RU3-5	Q96RU3;B7ZL14;H0Y7W6;Q96RU3-2;Q96RU3-3;Q96RU3-4;Q96RU3-5	FNBP1-2_HUMAN;FNBP1-3_HUMAN;FNBP1-4_HUMAN;FNBP1-5_HUMAN;FNBP1_HUMAN	FNBP1	Formin-binding protein 1	4469200	4347420	4673380	4194320	4300760	4143770	4.35481e+06	3456410
Q15424;Q15424-3;Q15424-4	Q15424;K7EII0;Q15424-2;Q15424-3;Q15424-4	SAFB1-3_HUMAN;SAFB1-4_HUMAN;SAFB1_HUMAN	SAFB	Scaffold attachment factor B1	4405530	4485510	4265220	4152010	4801840	4507070	4.4362e+06	3039480
P48960;P48960-2;P48960-3	P48960;P48960-2;P48960-3	CD97-2_HUMAN;CD97-3_HUMAN;CD97_HUMAN	CD97	CD97 antigen	4945230	4375880	4571820	4274940	4131180	4271750	4.42847e+06	3941090
P62273	P62273;A0A087WTT6;A0A2R8Y6P7;A0A2R8Y851;P62273-2	RS29_HUMAN	RPS29	40S ribosomal protein S29	4111660	3866730	4201500	4664880	4891730	4637000	4.39558e+06	3610940
Q63HN8;Q63HN8-4	A0A0A0MTC1;Q63HN8;A0A0A0MTR7;Q63HN8-4	RN213-4_HUMAN;RN213_HUMAN	RNF213	E3 ubiquitin-protein ligase RNF213	3808660	3087930	5360250	5694140	3378850	3326820	4.10944e+06	4887490
A6NHR9	A6NHR9;A6NHR9-2;J3KTL8;J3QSH1	SMHD1_HUMAN	SMCHD1	Structural maintenance of chromosomes flexible hinge domain-containing protein 1	3748340	4090790	3988810	3947810	4535580	4350310	4.11027e+06	5006390
Q9BUF5	Q13509;Q9BUF5;K7ESM5;Q13509-2;A0A0B4J269	TBB6_HUMAN	TUBB6	Tubulin beta-6 chain	2754520	4048820	3378550	4603840	8053290	4525330	4560725	2463810
Q96G03	Q96G03	PGM2_HUMAN	PGM2	Phosphoglucomutase-2	4040610	4126890	4475300	3829170	4163920	4467980	4.18398e+06	3713870
P62330	P62330	ARF6_HUMAN	ARF6	ADP-ribosylation factor 6	4131030	4020460	5810310	4731250	4222160	4465450	4.56344e+06	3136010
Q9BWF3	Q9BQ04;Q9BWF3;D6R9K7;E9PB51;E9PLB0;E9PM61;J3QRR5;Q9BWF3-2;Q9BWF3-3;Q9BWF3-4;U3KQD5	RBM4_HUMAN	RBM4	RNA-binding protein 4	4669270	4577620	3953310	4715250	4544720	4764360	4.53742e+06	2440320
Q14683	Q14683;G8JLG1	SMC1A_HUMAN	SMC1A	Structural maintenance of chromosomes protein 1A	3638960	3933990	4563490	4019270	4885370	4168990	4.20168e+06	4959480
Q8NF50	Q8NF50;A2A369;Q8NF50-2;Q8NF50-3;Q8NF50-4	DOCK8_HUMAN	DOCK8	Dedicator of cytokinesis protein 8	4498290	4605450	4503030	4364120	3757240	3683450	4.23526e+06	3953230
P17174	P17174	AATC_HUMAN	GOT1	Aspartate aminotransferase, cytoplasmic	3951830	4099600	4177550	3897480	4215510	4357090	4116510	4454620
Q93009;Q93009-3	Q93009;F5H2X1;H3BND8;Q93009-3	UBP7-3_HUMAN;UBP7_HUMAN	USP7	Ubiquitin carboxyl-terminal hydrolase 7	4805350	4318070	4203420	4193110	4100150	4416670	4.33946e+06	3259750
O00231	O00231;J3QRY4;O00231-2	PSD11_HUMAN	PSMD11	26S proteasome non-ATPase regulatory subunit 11	4544420	4126660	4245920	4188440	3873460	4097510	4.1794e+06	3662880
O60763	O60763;O60763-2	USO1_HUMAN	USO1	General vesicular transport factor p115	4379730	4325100	4056700	3996250	4464690	4002780	4.20421e+06	3858770
P49736	P49736;H0Y8E6	MCM2_HUMAN	MCM2	DNA replication licensing factor MCM2	3925650	4824390	3297140	4953160	4567670	3984390	4.25873e+06	3741640
Q99627	Q99627;E9PGT6;Q99627-2	CSN8_HUMAN	COPS8	COP9 signalosome complex subunit 8	4236320	4338840	3964050	4352820	4300910	4639230	4.30536e+06	3096890
P61011	P61011;A0A0D9SFN7;G3V346;G3V3L9;G3V480	SRP54_HUMAN	SRP54	Signal recognition particle 54 kDa protein	3952820	3809110	4426650	4352630	4621110	4422710	4.26417e+06	4251670
P13861;P13861-2	P13861;H7C1L0;P13861-2	KAP2-2_HUMAN;KAP2_HUMAN	PRKAR2A	cAMP-dependent protein kinase type II-alpha regulatory subunit	4297900	4085110	4335960	3888260	3924850	4513240	4174220	3412210
P15170-2;P15170-3	P15170;Q8IYD1;H3BR35;H3BSV8;P15170-2;P15170-3	ERF3A-2_HUMAN;ERF3A-3_HUMAN	GSPT1	Isoform of P15170, Isoform 2 of Eukaryotic peptide chain release factor GTP-binding subunit ERF3A	4415230	4428150	3978280	4441260	4126340	4088720	4246330	3290300
Q16891-2	Q16891;A0A087WYS0;B9A067;D6RAW4;Q16891-2;Q16891-3;Q16891-4	MIC60-2_HUMAN	IMMT	Isoform of Q16891, Isoform 2 of MICOS complex subunit MIC60	4038120	4324110	4216000	4076770	4088780	4157810	4150265	3403090
P48739;P48739-2;P48739-3	P48739;A0A0A0MSW4;P48739-2;P48739-3	PIPNB-2_HUMAN;PIPNB-3_HUMAN;PIPNB_HUMAN	PITPNB	Phosphatidylinositol transfer protein beta isoform	4430020	4429120	4448050	4075650	3706330	3971240	4176735	3429380
P84090	P84090;G3V279	ERH_HUMAN	ERH	Enhancer of rudimentary homolog	3898640	4470220	4305790	4905420	4288060	4106800	4329155	2834310
P43246	P43246;A0A2R8Y6P0;A0A2R8Y713;A0A2R8YFH0;A0A2R8YG02;E9PHA6;P43246-2	MSH2_HUMAN	MSH2	DNA mismatch repair protein Msh2	4165630	4546630	3634060	4491940	4754420	4720000	4.38545e+06	3125050
Q9Y3L3	Q6ZT62;Q9Y3L3;Q6ZT62-2;Q9Y3L3-2	3BP1_HUMAN	SH3BP1	SH3 domain-binding protein 1	3521490	3544800	4394760	3694510	4401420	4034460	3.93191e+06	4504300
Q9BZL1	Q9BZL1;K7EQ43	UBL5_HUMAN	UBL5	Ubiquitin-like protein 5	4477310	4435250	4322980	4569550	2431560	3881850	4019750	3939170
Q9H4M9	Q9H4M9;Q9NZN3;A0A024R571;C9J2Z4;C9JC03;C9JDQ8	EHD1_HUMAN	EHD1	EH domain-containing protein 1	4424570	4111960	4655900	3819300	4066780	3652380	4121815	3868820
Q16401;Q16401-2	Q16401;Q16401-2	PSMD5-2_HUMAN;PSMD5_HUMAN	PSMD5	26S proteasome non-ATPase regulatory subunit 5	3996910	3896150	3840780	4167690	4185730	5082390	4.19494e+06	3435790
Q9Y5K5-2;Q9Y5K5-3;Q9Y5K5-4	Q9Y5K5;H0Y4E0;H0Y4K0;H0Y636;H0Y6Y4;Q5LJA5;Q5LJA9;Q9Y5K5-2;Q9Y5K5-3;Q9Y5K5-4	UCHL5-2_HUMAN;UCHL5-3_HUMAN;UCHL5-4_HUMAN	UCHL5	Isoform of Q9Y5K5, Isoform 2 of Ubiquitin carboxyl-terminal hydrolase isozyme L5	4006900	4109100	3970590	4484440	4239700	4029280	4.14e+06	3230340
Q92522	Q92522	H1X_HUMAN	H1FX	Histone H1x	3133700	3275420	2496790	3524430	5229290	4256820	3.65274e+06	6451530
Q9Y5B9	Q9Y5B9	SP16H_HUMAN	SUPT16H	FACT complex subunit SPT16	4304500	4491070	4338250	4430990	3967270	3935010	4244515	3271160
P51665	P51665;H3BNT7;H3BTM8	PSMD7_HUMAN	PSMD7	26S proteasome non-ATPase regulatory subunit 7	4261790	4101190	4130560	4090620	3661260	3939470	4030815	3654550
P17480	P17480;E9PKP7;P17480-2	UBF1_HUMAN	UBTF	Nucleolar transcription factor 1	4671470	4822870	4618320	4971650	3571230	4890640	4591030	2207890
Q16740	Q16740;M0R208	CLPP_HUMAN	CLPP	ATP-dependent Clp protease proteolytic subunit, mitochondrial	4165680	4023830	4255970	4666250	3950720	4461010	4253910	3027880
P16298;P16298-4	P16298;P48454;Q08209;E7ETC2;E9PK68;E9PPC8;G3V111;H0YB02;P16298-2;P16298-3;P16298-4;P48454-2;P48454-3;Q08209-2;Q08209-3;Q08209-5;Q5F2F8	PP2BB-4_HUMAN;PP2BB_HUMAN	PPP3CB	Serine/threonine-protein phosphatase 2B catalytic subunit beta isoform	4654400	4182840	4547800	3957210	3563610	4133890	4.17329e+06	3601530
Q9NYF8;Q9NYF8-2	Q9NYF8;A0A1W2PQ43;E9PJA7;E9PK09;E9PK91;E9PKI6;E9PQN2;H0YF00;Q9NYF8-2;Q9NYF8-3;Q9NYF8-4	BCLF1-2_HUMAN;BCLF1_HUMAN	BCLAF1	Bcl-2-associated transcription factor 1	4172090	4543470	4198670	4361120	4175950	4365890	4302865	2901140
Q16881;Q16881-2;Q16881-3;Q16881-4;Q16881-5;Q16881-6	Q16881;A0A087WSW9;A0A087WSY9;A0A182DWI3;E2QRB9;E9PIR7;E9PKD3;F8W809;Q16881-2;Q16881-3;Q16881-4;Q16881-5;Q16881-6;Q16881-7	TRXR1-2_HUMAN;TRXR1-3_HUMAN;TRXR1-4_HUMAN;TRXR1-5_HUMAN;TRXR1-6_HUMAN;TRXR1_HUMAN	TXNRD1	Thioredoxin reductase 1, cytoplasmic	3978490	4089900	4571240	3776700	3598380	4008450	4003860	3771960
P36542	P36542;P36542-2	ATPG_HUMAN	ATP5F1C	ATP synthase subunit gamma, mitochondrial	3102670	3442000	4413390	4354800	4797550	3995010	4017570	4587780
P30084	P30084	ECHM_HUMAN	ECHS1	Enoyl-CoA hydratase, mitochondrial	3627100	4257340	3692290	4038780	4424660	4680290	4.12008e+06	2572090
Q10567-3	Q10567;C9J1E7;H7C034;Q10567-2;Q10567-3;Q10567-4	AP1B1-3_HUMAN	AP1B1	Isoform of Q10567, Isoform C of AP-1 complex subunit beta-1	4402720	4377160	4380270	4031850	3883740	3755380	4138520	3941080
O75340	O75340;A0A024QZ42;O75340-2	PDCD6_HUMAN	PDCD6	Programmed cell death protein 6	3956930	3693460	4067680	3845120	3881910	4735050	4030025	3878630
Q9NP79	Q9NP79;A0A087WY55;Q5TGM0;Q9NP79-2	VTA1_HUMAN	VTA1	Vacuolar protein sorting-associated protein VTA1 homolog	3988410	4285630	4169730	4087550	4346110	4554280	4.23862e+06	3174040
Q96PK6	Q96PK6	RBM14_HUMAN	RBM14	RNA-binding protein 14	3833120	3887920	4000950	4077440	4237230	4383240	4.06998e+06	3862400
O43143	O43143;O60231;Q14562;A0A140T947;F5H658	DHX15_HUMAN	DHX15	Pre-mRNA-splicing factor ATP-dependent RNA helicase DHX15	3590260	4009540	4251570	4203090	4427230	3758940	4040105	4568020
P48426;P48426-2	P48426;H7BXS3;P48426-2;S4R320	PI42A-2_HUMAN;PI42A_HUMAN	PIP4K2A	Phosphatidylinositol 5-phosphate 4-kinase type-2 alpha	3654310	3973650	4907630	3861740	4150230	4258800	4.13439e+06	4054580
Q12768	Q12768	WASC5_HUMAN	WASHC5	WASH complex subunit 5	4194060	4263900	4491840	3924330	3780540	3665960	4.05344e+06	4087190
Q14498;Q14498-2	Q14498;A0A0U1RQH7;G3XAC6;H0Y4X3;Q14498-2;Q14498-3;Q5QP23	RBM39-2_HUMAN;RBM39_HUMAN	RBM39	RNA-binding protein 39	3555590	3878700	3896660	4552800	4455100	4360070	4.11649e+06	3869000
Q9UBE0	Q9UBE0;M0QZS6	SAE1_HUMAN	SAE1	SUMO-activating enzyme subunit 1	4279360	4359520	3991610	4021280	4041240	4493170	4.1977e+06	2737430
Q32MZ4-2;Q32MZ4-3	Q32MZ4;Q32MZ4-2;Q32MZ4-3;Q32MZ4-4	LRRF1-2_HUMAN;LRRF1-3_HUMAN	LRRFIP1	Isoform of Q32MZ4, Isoform 2 of Leucine-rich repeat flightless-interacting protein 1	4292570	4384390	4107390	4700890	4698380	4018200	4366970	3022730
P23497-4	P23497;Q9H930;C9JBL0;E9PHV6;H7BYP4;P23497-2;P23497-3;P23497-4;P23497-5;P23497-6;P23497-7;Q9H930-1;Q9H930-2;Q9H930-3;U5Y3L1	SP100-4_HUMAN	SP100	Isoform of P23497, Isoform Sp100-C of Nuclear autoantigen Sp-100	4068100	4113960	3748350	4312650	4416130	4746880	4234345	2486090
Q13428-3	Q13428;A0A3B3IS06;E7ETY2;H0Y8Y7;J3KQ96;Q13428-2;Q13428-3;Q13428-4;Q13428-5;Q13428-6;Q13428-7;Q13428-8	TCOF-3_HUMAN	TCOF1	Isoform of Q13428, Isoform 3 of Treacle protein	4794850	4605000	4071060	3991950	3634440	4055620	4.19215e+06	2236230
P16150	P16150;C9JUK7	LEUK_HUMAN	SPN	Leukosialin	4827150	3659330	4890370	4384920	3703750	4306020	4.29526e+06	4596380
P51571	P51571	SSRD_HUMAN	SSR4	Translocon-associated protein subunit delta	4541630	3969900	3844100	4317780	3593730	3695690	3993805	4244900
Q9Y262	Q9Y262;B0QY89;B0QY90;H0Y7E6;Q9Y262-2	EIF3L_HUMAN	EIF3L	Eukaryotic translation initiation factor 3 subunit L	4378270	4380740	4115730	3828560	3711470	3651010	4.01096e+06	3695240
Q9Y376	Q9H9S4;Q9Y376;A0A087X0K1;B7ZBJ4;Q5TAW7	CAB39_HUMAN	CAB39	Calcium-binding protein 39	4466300	4167010	4498000	3828580	3416850	3948540	4.05421e+06	4107340
Q9Y4L1	Q9Y4L1;A0A087WWI4;A0A087X054;A0A494C039;E9PJ21;K7EQK2;Q9Y4L1-2	HYOU1_HUMAN	HYOU1	Hypoxia up-regulated protein 1	4109200	3363020	4180960	4263080	4050000	4069860	4006020	3951690
P23193	P23193;Q15560;A0A0A0MT58;A0A1W2PPZ5;A0A1W2PRL9;B7Z4S1;P23193-2;Q15560-2;Q5JRI7	TCEA1_HUMAN	TCEA1	Transcription elongation factor A protein 1	3972530	3843410	3564950	3321370	4030640	3792180	3754180	3922660
O43809	O43809	CPSF5_HUMAN	NUDT21	Cleavage and polyadenylation specificity factor subunit 5	4171560	3839190	3597350	3750520	3460860	3949250	3.79479e+06	3622760
P11169	P11169;Q8TDB8;Q8TDB8-2;Q8TDB8-3;Q8TDB8-4;Q8TDB8-5	GTR3_HUMAN	SLC2A3	Solute carrier family 2, facilitated glucose transporter member 3	2069240	3012340	3890510	3952910	4784540	2792520	3417010	10329700
P40939	P40939;A0A2R8Y4F5;H0YFD6	ECHA_HUMAN	HADHA	Trifunctional enzyme subunit alpha, mitochondrial	2818720	3048340	4310280	3764700	4215070	3886690	3.67397e+06	5537320
Q15029;Q15029-2	Q15029;Q15029-2;Q15029-3	U5S1-2_HUMAN;U5S1_HUMAN	EFTUD2	116 kDa U5 small nuclear ribonucleoprotein component	4164730	4146310	3952350	4146190	3903140	4286850	4.09993e+06	3128460
P06865	P06865;H3BP20;H3BS10;H3BTD4;H3BU85	HEXA_HUMAN	HEXA	Beta-hexosaminidase subunit alpha	4036530	3807730	4594020	3796680	3957950	4349880	4090465	3440200
O43681	O43681;A0A087WXS7	ASNA_HUMAN	ASNA1	ATPase ASNA1	4406720	4237450	4539540	4142030	3930100	4479460	4.28922e+06	2625970
P83731	P83731;C9JNW5;C9JXB8	RL24_HUMAN	RPL24	60S ribosomal protein L24	3119360	3056780	2503970	4573310	5197670	4043650	3.74912e+06	6967580
P20042	P20042	IF2B_HUMAN	EIF2S2	Eukaryotic translation initiation factor 2 subunit 2	3729020	3794880	4411870	4496980	4340170	3719160	4.08201e+06	4198100
O43670;O43670-2;O43670-4	O43670;J3QRS9;O43670-2;O43670-3;O43670-4	ZN207-2_HUMAN;ZN207-4_HUMAN;ZN207_HUMAN	ZNF207	BUB3-interacting and GLEBS motif-containing protein ZNF207	4058770	4114160	3448140	4353170	3916930	4155640	4.0078e+06	3483080
Q96RQ9;Q96RQ9-2	Q96RQ9;M0QYH9;M0R1L1;Q96RQ9-2	OXLA-2_HUMAN;OXLA_HUMAN	IL4I1	L-amino-acid oxidase	2436120	2918760	4471270	5440820	2535420	3299700	3517015	5938510
Q9NVP2	Q9NVP2;K7EIL9;K7ELW9;K7EM93;K7ES22	ASF1B_HUMAN	ASF1B	Histone chaperone ASF1B	4378980	4622360	3181060	5077530	3096680	4060100	4.06945e+06	3405390
P22570;P22570-7	P22570;A0A0A0MSZ4;A0A0A0MT64;A0A0A0MTN9;A0A0A0MTR6;A0A0C4DFN8;A0A0C4DGN7;J3QQX3;P22570-2;P22570-3;P22570-4;P22570-5;P22570-6;P22570-7	ADRO-7_HUMAN;ADRO_HUMAN	FDXR	NADPH:adrenodoxin oxidoreductase, mitochondrial	3117380	3649320	5160650	3416620	3048500	3053650	3.57435e+06	4868230
Q9H832	Q9H832;D6RB11;I3L286;Q9H832-2	UBE2Z_HUMAN	UBE2Z	Ubiquitin-conjugating enzyme E2 Z	4153470	4072670	3724300	4085560	3949720	4158890	4.0241e+06	2600350
P14854	P14854	CX6B1_HUMAN	COX6B1	Cytochrome c oxidase subunit 6B1	3811840	4086970	3541260	4341320	3935550	4468110	4.03084e+06	2374510
P07766	P07766;E9PSH8	CD3E_HUMAN	CD3E	T-cell surface glycoprotein CD3 epsilon chain	3297250	3560930	3936540	3438580	4186370	3354560	3.62904e+06	6736790
O75351	O75351	VPS4B_HUMAN	VPS4B	Vacuolar protein sorting-associated protein 4B	4002380	3641140	4486820	3867070	3537090	4187020	3.95359e+06	3155900
P55884;P55884-2	P55884;C9JQN7;C9JZG1;P55884-2	EIF3B-2_HUMAN;EIF3B_HUMAN	EIF3B	Eukaryotic translation initiation factor 3 subunit B	3927110	4117810	4102330	4000220	3818310	3717640	3.94724e+06	3593000
P04264	P04259;P04264	K2C1_HUMAN	KRT1	Keratin, type II cytoskeletal 1	3681800	2499060	3089300	958731	1527100	5114590	2.81176e+06	12649200
Q99873;Q99873-2;Q99873-3	Q99873;E9PIX6;E9PKG1;E9PNR9;E9PQ98;H0YDE4;Q99873-2;Q99873-3	ANM1-2_HUMAN;ANM1-3_HUMAN;ANM1_HUMAN	PRMT1	Protein arginine N-methyltransferase 1	3955550	4505010	4119900	4508880	3094600	3660850	3.97413e+06	3171300
Q12872;Q12872-2	Q12872;Q12872-2	SFSWA-2_HUMAN;SFSWA_HUMAN	SFSWAP	Splicing factor, suppressor of white-apricot homolog	3713630	3643080	3985290	4226410	4726690	3954830	4041655	3198350
P14406	P14406;D6RGV5;D6RIE3;H0UI06	CX7A2_HUMAN	COX7A2	Cytochrome c oxidase subunit 7A2, mitochondrial	3578350	3856060	3380600	3645320	3493640	4814070	3.79467e+06	3406110
Q96IY1	Q96IY1	NSL1_HUMAN	NSL1	Kinetochore-associated protein NSL1 homolog	3239310	3927850	3567060	4026470	4159180	3978860	3816455	3639090
Q9Y3C6	Q9Y3C6	PPIL1_HUMAN	PPIL1	Peptidyl-prolyl cis-trans isomerase-like 1	3495850	4487440	3667750	3954580	3131320	3450650	3.69793e+06	3747270
O94979	O94979;D6REX3;D6RHZ5;H0Y8V7;H0Y9K1;H0YAB3;H7BXG7;O94979-10;O94979-2;O94979-3;O94979-4;O94979-5;O94979-6;O94979-7;O94979-8;O94979-9	SC31A_HUMAN	SEC31A	Protein transport protein Sec31A	3764870	3655900	3855040	3351090	3496020	3762670	3.6476e+06	3820140
Q92734;Q92734-2	Q92734;C9JJP5;C9JTY3;C9JUE0;Q92734-2;Q92734-3;Q92734-4	TFG-2_HUMAN;TFG_HUMAN	TFG	Protein TFG	3952300	4144130	3499550	4099920	4156580	4057010	3984915	2929540
O43617	O43617;A0A087WWM0;A0A087WYS5;O43617-2	TPPC3_HUMAN	TRAPPC3	Trafficking protein particle complex subunit 3	3640420	3958080	4115710	3748400	3907140	4252190	3936990	4117800
O00148	O00148;A0A0D9SEM9;K7EQN7;O00148-2;O00148-3	DX39A_HUMAN	DDX39A	ATP-dependent RNA helicase DDX39A	4022080	4311000	3978040	4210160	3711570	3686700	3.98659e+06	2891330
P11216	P06737;P11216;P11217;E9PK47;P06737-2;P11217-2	PYGB_HUMAN	PYGB	Glycogen phosphorylase, brain form	3341170	3471610	4042910	3630310	3571800	4296820	3725770	4055520
P61081	P61081;M0QYI6	UBC12_HUMAN	UBE2M	NEDD8-conjugating enzyme Ubc12	4112010	3282260	3619270	3861590	3977880	4274440	3854575	2152670
P04181	P04181	OAT_HUMAN	OAT	Ornithine aminotransferase, mitochondrial	4823130	3265260	2942920	3824310	4589640	4003980	3.90821e+06	3361110
P61326;Q96A72	P61326;Q96A72;F5H6N1;P61326-2	MGN2_HUMAN;MGN_HUMAN	MAGOH;MAGOHB	Protein mago nashi homolog	3768580	4110450	4129300	4013280	3334780	3743250	3849940	3185040
P61923;P61923-4	P61923;F8VUC5;F8VVA7;F8VXB1;F8VXR1;F8VYZ4;F8W156;P61923-4;P61923-5	COPZ1-4_HUMAN;COPZ1_HUMAN	COPZ1	Coatomer subunit zeta-1	3636490	3784980	3979990	3693410	3465360	3746770	3.71783e+06	4116120
P55795	P55795	HNRH2_HUMAN	HNRNPH2	Heterogeneous nuclear ribonucleoprotein H2	3619290	3848120	3819720	4020360	3506530	3923900	3.78965e+06	3153880
O00571	O00571;O15523;A0A0D9SF53;A0A0D9SFB3;A0A0D9SG12;A0A2R8Y4A4;A0A2R8Y4D2;A0A2R8Y5G6;A0A2R8Y645;A0A2R8Y7T2;A0A2R8YCW1;A0A2R8YDH3;A0A2R8YDT5;A0A2R8YF78;A0A2R8YFR4;A0A2R8YFS5;A0A2U3TZJ9;C9J081;C9J8G5;F6S8Q4;O00571-2;O15523-2;O15523-3	DDX3X_HUMAN	DDX3X	ATP-dependent RNA helicase DDX3X	3782740	3220280	3863480	4140390	3582310	4045680	3772480	4264550
O60925	O60925	PFD1_HUMAN	PFDN1	Prefoldin subunit 1	3950800	3906130	3578250	4060010	4139280	3853900	3.91473e+06	3329210
Q7LBR1	Q7LBR1	CHM1B_HUMAN	CHMP1B	Charged multivesicular body protein 1b	3945760	3379860	3844070	3287870	3393120	4300920	3.69193e+06	4102140
Q9Y277	Q9Y277;E5RFP6;E5RHE1;E5RHZ6;E5RJN6;E5RK27;Q9Y277-2	VDAC3_HUMAN	VDAC3	Voltage-dependent anion-selective channel protein 3	2931670	3429110	3597390	3664450	3586610	3402230	3.43524e+06	4166510
Q9HB07	Q9HB07;F8VR84	MYG1_HUMAN	C12orf10	UPF0160 protein MYG1, mitochondrial	3834330	3617500	3569840	3932770	3970110	3989910	3.81908e+06	3375250
Q93008;Q93008-1	O00507;Q93008;O00507-2;Q93008-1	USP9X-1_HUMAN;USP9X_HUMAN	USP9X	Probable ubiquitin carboxyl-terminal hydrolase FAF-X	4184200	4155510	3556730	3632340	3730310	3627340	3814405	3934080
P55786	A6NEC2;P55786;E9PLK3;E9PP11;P55786-2	PSA_HUMAN	NPEPPS	Puromycin-sensitive aminopeptidase	3658870	3654740	3797270	3423700	3648950	3896320	3679975	4048880
Q16630-2	Q16630;F8WJN3;Q16630-2;Q16630-3	CPSF6-2_HUMAN	CPSF6	Isoform of Q16630, Isoform 2 of Cleavage and polyadenylation specificity factor subunit 6	4024850	4261700	3693520	3598500	3651000	3824280	3.84231e+06	3150430
P30043	P30043;A0A2R8YEP4	BLVRB_HUMAN	BLVRB	Flavin reductase (NADPH)	3865140	4083380	3498800	3369930	3308900	4083750	3701650	3442780
O95218;O95218-2	O95218;O95218-2	ZRAB2-2_HUMAN;ZRAB2_HUMAN	ZRANB2	Zinc finger Ran-binding domain-containing protein 2	3947740	3943340	3504460	4019810	4191900	4427840	4.00585e+06	3030820
P62333	P62333;A0A087X2I1;H0YJC0;H0YJS8	PRS10_HUMAN	PSMC6	26S proteasome regulatory subunit 10B	3523610	3553240	3537160	3901070	3667610	3614460	3.63286e+06	3769980
P61086	P61086;D6RDM7;P61086-3	UBE2K_HUMAN	UBE2K	Ubiquitin-conjugating enzyme E2 K	4020390	4202850	3905830	4067130	4241330	3700980	4023085	2013340
Q9P1F3	Q9P1F3;Q5SZC9	ABRAL_HUMAN	ABRACL	Costars family protein ABRACL	3427720	3125420	3785620	3336880	3546220	3427230	3441515	5197690
Q53EL6;Q53EL6-2	Q53EL6;Q53EL6-2;Q5VZS7	PDCD4-2_HUMAN;PDCD4_HUMAN	PDCD4	Programmed cell death protein 4	3679360	4186830	4329400	3585550	4297610	3901240	3996665	2805440
Q9Y2V2	Q9Y2V2;H3BNU9;H3BPY5;H3BSW7;H3BTK3;H3BUY4;I3L3X8	CHSP1_HUMAN	CARHSP1	Calcium-regulated heat-stable protein 1	4145890	4242370	3656400	3932520	4530160	3561640	4.0115e+06	2105620
Q13363;Q13363-2	P56545;Q13363;A0A087WYL1;D6RAX2;E7EPF8;E7ESU7;P56545-2;P56545-3;Q13363-2;Q5SQP8	CTBP1-2_HUMAN;CTBP1_HUMAN	CTBP1	C-terminal-binding protein 1	4276720	3968410	3920570	3854550	3761270	4254250	4.00596e+06	2271850
P25205;P25205-2	P25205;J3KQ69;P25205-2	MCM3-2_HUMAN;MCM3_HUMAN	MCM3	DNA replication licensing factor MCM3	3133750	4034350	3151310	4266250	4033060	3548100	3694470	4073670
O75874	O75874	IDHC_HUMAN	IDH1	Isocitrate dehydrogenase [NADP] cytoplasmic	4482950	3679490	3533660	2848190	3585870	4066530	3.69945e+06	3413800
O14561	O14561;I3L505	ACPM_HUMAN	NDUFAB1	Acyl carrier protein, mitochondrial	3548470	4177640	4151450	4650580	4307370	4784940	4270075	1183150
Q13277;Q13277-2;Q13277-3	Q13277;A0A0C4DGE4;A0A0J9YW33;A0A286YF28;Q13277-2;Q13277-3	STX3-2_HUMAN;STX3-3_HUMAN;STX3_HUMAN	STX3	Syntaxin-3	3273190	3012610	3599810	3446540	3922550	3470880	3.45426e+06	7365030
P55036	P55036;H0Y3Y9;P55036-2;Q5VWC4	PSMD4_HUMAN	PSMD4	26S proteasome non-ATPase regulatory subunit 4	3320390	3530010	3793120	3746470	3686560	3367630	3574030	4194590
P52209;P52209-2	P52209;K7EM49;K7EMN2;K7EPF6;P52209-2	6PGD-2_HUMAN;6PGD_HUMAN	PGD	6-phosphogluconate dehydrogenase, decarboxylating	3779870	4056450	3553160	3020910	4187850	3139330	3.62293e+06	4256080
P62314	P62314;J3QLI9	SMD1_HUMAN	SNRPD1	Small nuclear ribonucleoprotein Sm D1	3477520	3265530	2721360	3682590	4329560	3408700	3.48088e+06	5013750
P10144	P10144;J3KPK2;J3KQ52;Q6XGZ2	GRAB_HUMAN	GZMB	Granzyme B	771755	553472	2313820	9645420	1869870	3366140	3.08675e+06	6697110
Q9UHD1	Q9UHD1;E9PHZ2;Q9UHD1-2	CHRD1_HUMAN	CHORDC1	Cysteine and histidine-rich domain-containing protein 1	3808870	3791800	3516900	4365170	3439660	3844060	3794410	3070710
P55010	P55010	IF5_HUMAN	EIF5	Eukaryotic translation initiation factor 5	3992960	3573410	3700720	4021510	3684950	3886190	3.80996e+06	3389590
P33240;P33240-2	P33240;Q9H0L4;E7EWR4;E9PID8;P33240-2	CSTF2-2_HUMAN;CSTF2_HUMAN	CSTF2	Cleavage stimulation factor subunit 2	3997600	3743880	3313090	3714220	3480890	4067190	3.71948e+06	3187170
P63313	P63313	TYB10_HUMAN	TMSB10	Thymosin beta-10	2907350	3474320	3631880	3965670	3238790	3112290	3.38838e+06	5091630
P48556	P48556;K7EJC1;K7EJR3;K7ERW6;R4GMR5	PSMD8_HUMAN	PSMD8	26S proteasome non-ATPase regulatory subunit 8	3654140	3587110	4038680	3769350	3446460	3826820	3.72043e+06	3154590
Q9NR31	Q9NR31;H0Y5E8;Q9NR31-2	SAR1A_HUMAN	SAR1A	GTP-binding protein SAR1a	4540930	4341100	4137040	3610810	3951200	3593930	4.02917e+06	2066180
Q9UPN7	Q9UPN7	PP6R1_HUMAN	PPP6R1	Serine/threonine-protein phosphatase 6 regulatory subunit 1	3811150	4034380	3600000	4045550	3938940	3918000	3.89134e+06	2948500
P09669	P09669	COX6C_HUMAN	COX6C	Cytochrome c oxidase subunit 6C	3233220	2961010	3263480	3936430	3786750	4004960	3530975	4639620
P42331-4	P42331;C9JB56;H7C4P1;P42331-2;P42331-3;P42331-4;P42331-5;P42331-6	RHG25-4_HUMAN	ARHGAP25	Isoform of P42331, Isoform 4 of Rho GTPase-activating protein 25	3530980	3572720	4278170	3885620	2760140	3762710	3.63172e+06	3793140
Q12904;Q12904-2	Q12904;Q12904-2	AIMP1-2_HUMAN;AIMP1_HUMAN	AIMP1	Aminoacyl tRNA synthase complex-interacting multifunctional protein 1	3830440	3653340	3336800	3455270	3557280	3209800	3507155	3470100
P62829	P62829;C9JD32;J3KT29;J3KTJ3;J3QQT9	RL23_HUMAN	RPL23	60S ribosomal protein L23	3077770	3000970	3039140	3892980	4534880	3370880	3.4861e+06	6056640
P20292	P20292;A0A087WW23	AL5AP_HUMAN	ALOX5AP	Arachidonate 5-lipoxygenase-activating protein	2950560	3179890	3375250	3003230	3034750	3446780	3.16508e+06	5815350
Q9UBR2	Q9UBR2	CATZ_HUMAN	CTSZ	Cathepsin Z	3133790	3811270	4208650	3786470	3643250	3450980	3.6724e+06	3407030
O60220	O60220	TIM8A_HUMAN	TIMM8A	Mitochondrial import inner membrane translocase subunit Tim8 A	3321250	3679520	3927470	4186660	4345580	4221520	3947000	2183360
P27707	P27707;D6RCP9;D6RFG8	DCK_HUMAN	DCK	Deoxycytidine kinase	4015800	4219840	3447080	3711460	3996710	3390740	3.79694e+06	2813700
P67870	P67870;A0A0G2JM12;N0E472;Q5SRQ3;Q5SRQ6	CSK2B_HUMAN	CSNK2B	Casein kinase II subunit beta	4097390	3807870	3432720	3999440	3129070	3761250	3.70462e+06	3261650
Q96CV9	Q96CV9;H7C1H4;Q96CV9-3	OPTN_HUMAN	OPTN	Optineurin	3599110	3419700	4230260	3878120	3281700	4133150	3.75701e+06	2870340
P23368	P23368;A0A1W2PPH1;A0A1W2PPY2;A0A1W2PQ37;A0A1W2PQF8;A0A1W2PQH3;A0A1W2PQH4;A0A1W2PQT3;A0A1W2PQY8;A0A1W2PR68;A0A1W2PRS2;A0A1W2PRY9;P23368-2	MAOM_HUMAN	ME2	NAD-dependent malic enzyme, mitochondrial	3043960	3196190	3222090	3274410	3992850	3718350	3407975	4043390
Q6UN15-3	Q6UN15;Q6UN15-3;Q6UN15-4;Q6UN15-5;A0A0B4J203	FIP1-3_HUMAN	FIP1L1	Isoform of Q6UN15, Isoform 3 of Pre-mRNA 3'-end-processing factor FIP1	3645330	3962580	3409280	3734900	3480770	3631540	3.64407e+06	3205980
P05455	P05455	LA_HUMAN	SSB	Lupus La protein	3284730	3431280	3840880	3551480	3536240	3866910	3.58525e+06	3853290
Q9ULC4;Q9ULC4-3	A0A3B3IRV3;Q9ULC4;Q9ULC4-2;Q9ULC4-3	MCTS1-3_HUMAN;MCTS1_HUMAN	MCTS1	Malignant T-cell-amplified sequence 1	3720530	3661600	3127850	3465650	3595240	3637020	3.53465e+06	3380220
Q9GZS3	Q9GZS3;H0YL19;H0YMF9;H0YN81;H3BQA8	WDR61_HUMAN	WDR61	WD repeat-containing protein 61	3670950	3750450	3388160	3786950	3898630	4040740	3755980	2935750
Q9Y2B0	F8VP03;F8W031;F8W1U5;Q9Y2B0;F8VXJ7;H0YIH9;Q9Y2B0-2	CNPY2_HUMAN	CNPY2	Protein canopy homolog 2	3356530	3635410	3471760	4327010	4585390	4088150	3.91071e+06	2951720
Q92597	Q92597;E5RJY1;E7ESM1;Q92597-2;Q92597-3	NDRG1_HUMAN	NDRG1	Protein NDRG1	3532530	3652900	4053650	3785900	3712740	3721320	3.74317e+06	2671960
P55145	P55145;A8K878	MANF_HUMAN	MANF	Mesencephalic astrocyte-derived neurotrophic factor	3582880	2921240	3210300	3205230	3712090	2092070	3120635	5103850
P18206;P18206-2	P18206;P18206-2	VINC-2_HUMAN;VINC_HUMAN	VCL	Vinculin	4322200	3499600	3884720	2963550	2885370	3147940	3.45056e+06	3811920
O95466-2	O95466;A0A0A0MR62;K7EJE6;K7EK60;O95466-2;O95466-3	FMNL1-2_HUMAN	FMNL1	Isoform of O95466, Isoform 2 of Formin-like protein 1	3430540	3644820	4263900	3875590	3483680	3019370	3619650	3890180
P49821;P49821-2	P49821;B4DE93;E9PJL9;E9PLC6;E9PMX3;E9PPD6;E9PPR0;E9PQP1;G3V0I5;P49821-2	NDUV1-2_HUMAN;NDUV1_HUMAN	NDUFV1	NADH dehydrogenase [ubiquinone] flavoprotein 1, mitochondrial	3120650	3441640	3445350	3329600	3572180	3817570	3.4545e+06	3174700
Q9BQA1	Q9BQA1;Q9BQA1-2	MEP50_HUMAN	WDR77	Methylosome protein 50	3771370	3879380	2930630	3800230	4207990	3943590	3.75553e+06	2569350
Q9P258	Q9P258	RCC2_HUMAN	RCC2	Protein RCC2	3390290	3467360	3084700	3223940	3952430	3381840	3416760	3751690
O15117;O15117-2;O15117-3	O15117;D6RAE8;D6RC38;D6RER7;D6RFJ5;O15117-2;O15117-3	FYB1-2_HUMAN;FYB1-3_HUMAN;FYB1_HUMAN	FYB1	FYN-binding protein 1	3877740	4052760	3572220	3352400	3714530	3526380	3.68267e+06	3543500
O95299	O95299;A0A087WXC5;E7ESZ7	NDUAA_HUMAN	NDUFA10	NADH dehydrogenase [ubiquinone] 1 alpha subcomplex subunit 10, mitochondrial	3356040	3858170	3583850	3421860	3514580	3733970	3.57808e+06	2262090
Q16775	Q16775;H3BPK3;H3BPQ4;H3BV79;Q16775-2	GLO2_HUMAN	HAGH	Hydroxyacylglutathione hydrolase, mitochondrial	2892770	3764180	3585780	3437820	3759770	3541860	3497030	3204750
P11279	P11279;P11279-2	LAMP1_HUMAN	LAMP1	Lysosome-associated membrane glycoprotein 1	3545000	3094030	4050300	3028520	2289620	3834620	3307015	4356400
Q86X83;Q86X83-2	Q86X83;F8WBW1;Q86X83-2	COMD2-2_HUMAN;COMD2_HUMAN	COMMD2	COMM domain-containing protein 2	3890470	3534730	3574480	3526240	3315380	3957560	3.63314e+06	3404840
Q16644	Q16644;C9J8E1;C9JPW3	MAPK3_HUMAN	MAPKAPK3	MAP kinase-activated protein kinase 3	3413240	3185880	3372790	3222230	3851000	3698070	3.4572e+06	4487240
O60493	O60493;O60493-3;O60493-4	SNX3_HUMAN	SNX3	Sorting nexin-3	3749820	3561250	3430150	3252620	2839010	3852360	3447535	3053910
A6NI56;A6NI56-2	A6NI56;A6NI56-2;B7ZBA8;H3BS06	CC154-2_HUMAN;CC154_HUMAN	CCDC154	Coiled-coil domain-containing protein 154	3761460	3461770	3604780	2967500	3119500	3704910	3.43665e+06	3473850
Q16539	Q16539;B5TY33;H7C4E2;Q16539-2;Q16539-3;Q16539-4;Q16539-5	MK14_HUMAN	MAPK14	Mitogen-activated protein kinase 14	3396430	3595360	3739020	3499650	3368970	3573240	3.52878e+06	3993640
P01892	Q31612;Q95604;A0A140T913;A0A140T921;A0A140T933;A0A140T955;A0A140T9H5;A0A140T9I0;A0A140T9U8;A0A140T9X5;A0A1W2PPQ2;A0A1W2PRT9;A0A1W2PRU9;A2AEA2;O19617;P01892;P10316;P10321	1A02_HUMAN	HLA-A	Isoform of P01891, HLA class I histocompatibility antigen, A-2 alpha chain	805232	7448110	5090930	881442	6604160	659446	3.58155e+06	2174930
P04040	P04040	CATA_HUMAN	CAT	Catalase	3232160	4564730	4215300	3051270	3679380	3702180	3.74084e+06	2290760
Q9Y5P6;Q9Y5P6-2	Q9Y5P6;Q9Y5P6-2	GMPPB-2_HUMAN;GMPPB_HUMAN	GMPPB	Mannose-1-phosphate guanyltransferase beta	3712160	3628300	3621820	3680070	3365930	3760350	3628105	2806270
P08708	P08708;A0A075B716;H0YN73;H0YN88;H3BNC9	RS17_HUMAN	RPS17	40S ribosomal protein S17	2989790	3262980	3172530	3984100	4458290	3431780	3.54991e+06	3688420
Q13287	Q13287	NMI_HUMAN	NMI	N-myc-interactor	2750620	3986070	3261310	4859300	2601690	3731420	3531735	3086440
P51970	P51970	NDUA8_HUMAN	NDUFA8	NADH dehydrogenase [ubiquinone] 1 alpha subcomplex subunit 8	3752650	4030790	3532270	3545860	3702430	3895060	3.74318e+06	1962120
Q8NFH4	Q8NFH4;F8VTY2	NUP37_HUMAN	NUP37	Nucleoporin Nup37	3215500	3776770	3445110	3668080	3674420	3870200	3.60835e+06	3060460
Q9UI12;Q9UI12-2	Q9UI12;G3V126;Q9UI12-2	VATH-2_HUMAN;VATH_HUMAN	ATP6V1H	V-type proton ATPase subunit H	3596520	3999520	3398900	3269000	3397510	3416710	3.51303e+06	3692670
P47224	P47224	MSS4_HUMAN	RABIF	Guanine nucleotide exchange factor MSS4	4001330	3516610	3813140	4148810	2617180	4056790	3692310	3094440
P26640	P26640;A0A0G2JJT9;A0A140T954;A2ABF4	SYVC_HUMAN	VARS	Valine--tRNA ligase	3247320	3320440	3640440	3487550	3905250	3091270	3.44871e+06	4946050
Q8TBC4	Q8TBC4;F8WF86;Q8TBC4-2	UBA3_HUMAN	UBA3	NEDD8-activating enzyme E1 catalytic subunit	3412090	3304620	3618020	3740470	3765260	3377720	3.53636e+06	3038240
Q13952;Q13952-3	Q13952;Q13952-3	NFYC-3_HUMAN;NFYC_HUMAN	NFYC	Nuclear transcription factor Y subunit gamma	3951090	3718310	3542990	3308180	3445680	3992190	3659740	2819160
Q6NYC8	Q6NYC8;A0A0G2JHC2;Q6NYC8-3;Q6NYC8-4	PPR18_HUMAN	PPP1R18	Phostensin	3792470	3366220	4145670	3859380	3010070	3241050	3.56914e+06	3273740
Q9Y3D6	Q9Y3D6	FIS1_HUMAN	FIS1	Mitochondrial fission 1 protein	3157870	3175540	3672710	3272090	3980270	3613790	3.47871e+06	2494990
Q9HDC9	Q9HDC9;H0Y512	APMAP_HUMAN	APMAP	Adipocyte plasma membrane-associated protein	3357260	3375590	3226160	4019830	4341640	3746520	3.67783e+06	3520770
Q96JY6;Q96JY6-5	Q96JY6;A0A087WVI1;B3KPU0;Q96JY6-5	PDLI2-5_HUMAN;PDLI2_HUMAN	PDLIM2	PDZ and LIM domain protein 2	4162120	3906990	4173440	3164370	3278600	3503620	3698190	2392250
Q8WVJ2	Q8WVJ2;E5RFP0	NUDC2_HUMAN	NUDCD2	NudC domain-containing protein 2	3319800	3327430	3423040	3898250	4136810	3556240	3.61026e+06	2636440
Q99417	Q99417;A0A087WV05	MYCBP_HUMAN	MYCBP	c-Myc-binding protein	3660990	3972310	3549540	3923480	3844350	3777280	3.78799e+06	1863060
Q9NQR4	Q9NQR4;F8WF70;H7C579	NIT2_HUMAN	NIT2	Omega-amidase NIT2	3473060	3714690	3196690	2377400	3984250	3957820	3.45065e+06	3064930
Q9H0W9;Q9H0W9-2	Q9H0W9;A0A087WT99;E9PJU8;E9PPB5;E9PQS1;Q9H0W9-2;Q9H0W9-3;Q9H0W9-4;A0A1W2PRB8	CK054-2_HUMAN;CK054_HUMAN	C11orf54	Ester hydrolase C11orf54	2925000	3277950	2762650	3853120	3496260	4088660	3.40061e+06	3429910
P53992	P53992;G5EA31	SC24C_HUMAN	SEC24C	Protein transport protein Sec24C	3463460	3561880	3723500	3323760	3613630	3465450	3525280	3108070
Q96M27	Q96M27;Q96M27-2;Q96M27-3	PRRC1_HUMAN	PRRC1	Protein PRRC1	4130070	3689370	3406990	3164770	3049060	3488700	3488160	2993770
P04234	P04234;E9PMT5;H0YE18;P04234-2	CD3D_HUMAN	CD3D	T-cell surface glycoprotein CD3 delta chain	2906060	3590760	3632130	4086720	4101160	3838630	3.69258e+06	4006490
Q86U42;Q86U42-2;Q92843-2	A6NDY0;Q86U42;A6NDY0-2;A6NDY0-4;B4DEH8;G3V4T2;Q86U42-2;Q92843-2	B2CL2-2_HUMAN;PABP2-2_HUMAN;PABP2_HUMAN	BCL2L2;PABPN1	Polyadenylate-binding protein 2	3123770	3512140	3411510	3856220	4297550	3639820	3.64017e+06	2780820
Q92890;Q92890-1	Q92890;C9JNP9;Q92890-1;Q92890-3	UFD1-1_HUMAN;UFD1_HUMAN	UFD1	Ubiquitin recognition factor in ER-associated degradation protein 1	3139190	3264540	3344710	3413630	3143140	3329450	3.27244e+06	4290560
P30520	P30520	PURA2_HUMAN	ADSS	Adenylosuccinate synthetase isozyme 2	3584880	3647300	3581360	3390570	3196040	3829990	3.53836e+06	2888450
P07954;P07954-2	P07954;P07954-2	FUMH-2_HUMAN;FUMH_HUMAN	FH	Fumarate hydratase, mitochondrial	3532600	3480000	2941460	3380850	3580310	3603440	3.41978e+06	2942080
Q15369	Q15369;E5RHG8;Q15369-2	ELOC_HUMAN	ELOC	Elongin-C	3414010	3302940	3525600	3834810	3684120	3446290	3.53463e+06	2737250
P36871	P36871;A0A3B3ITK7;P36871-2;P36871-3	PGM1_HUMAN	PGM1	Phosphoglucomutase-1	2997150	3289080	3404710	2715100	4090560	3473910	3.32842e+06	3630790
Q13596	O60749;Q13596;H0YK42;O60749-2;Q13596-2	SNX1_HUMAN	SNX1	Sorting nexin-1	3576320	3972440	3698610	3694920	2790660	3675830	3568130	2579610
P42025	P42025	ACTY_HUMAN	ACTR1B	Beta-centractin	3410790	3145370	3479400	3377800	3262950	3694840	3.39519e+06	2716570
Q13547	Q13547;Q5TEE2	HDAC1_HUMAN	HDAC1	Histone deacetylase 1	3805120	3638110	3308940	3525480	3284820	3506290	3511460	2998210
Q9NX63	Q9NX63;A0A286YEX5;C9JRZ6;F8WAR4	MIC19_HUMAN	CHCHD3	MICOS complex subunit MIC19	3310480	3722470	3387940	3255230	3042540	3526250	3.37415e+06	2896320
Q9BWD1	Q9BWD1;Q9BWD1-2	THIC_HUMAN	ACAT2	Acetyl-CoA acetyltransferase, cytosolic	3805610	3629840	3338690	2956130	3919060	3318350	3.49461e+06	2979510
O00232	O00232;O00232-2	PSD12_HUMAN	PSMD12	26S proteasome non-ATPase regulatory subunit 12	3384020	3437390	3695290	3569350	3363720	3167790	3436260	3352280
P61916	P61916;E7EMS2;G3V2V8;G3V3D1;G3V3E8;H0YIZ1;J3KMY5;P61916-2	NPC2_HUMAN	NPC2	NPC intracellular cholesterol transporter 2	3478840	3518330	4783960	2966780	2354330	2874860	3.32952e+06	2668850
P45954	P45954;P45954-2	ACDSB_HUMAN	ACADSB	Short/branched chain specific acyl-CoA dehydrogenase, mitochondrial	3498390	3415250	3421020	3294920	3344110	3447550	3403540	3135660
P62633-2	P62633;P62633-2;P62633-3;P62633-4;P62633-5;P62633-6;P62633-7;P62633-8	CNBP-2_HUMAN	CNBP	Isoform of P62633, Isoform 2 of Cellular nucleic acid-binding protein	3732870	3847420	3365600	3868640	3198670	3999860	3.66884e+06	2947300
Q9Y4Z0	Q9Y4Z0;M0QXB0;V9GZ56	LSM4_HUMAN	LSM4	U6 snRNA-associated Sm-like protein LSm4	2750230	2858810	3327870	3187670	4034320	3348520	3.25124e+06	5666010
Q5JSL3	Q5JSL3;A0A0J9YW64;A6NIW2	DOC11_HUMAN	DOCK11	Dedicator of cytokinesis protein 11	3133660	3604440	4088680	2965610	3418330	2931400	3357020	3965190
P11310;P11310-2	P11310;B7Z9I1;H0YDT5;P11310-2;Q5T4U5	ACADM-2_HUMAN;ACADM_HUMAN	ACADM	Medium-chain specific acyl-CoA dehydrogenase, mitochondrial	2888720	3694320	2507590	3653740	3843170	3868240	3.4093e+06	2861990
Q8IUI8	Q8IUI8;Q8IUI8-2	CRLF3_HUMAN	CRLF3	Cytokine receptor-like factor 3	2973680	3890150	3381810	3512890	3515880	3656010	3.4884e+06	2859920
P55735;P55735-2;P55735-3;P55735-4	P55735;A8MXL6;E7ERC8;P55735-2;P55735-3;P55735-4	SEC13-2_HUMAN;SEC13-3_HUMAN;SEC13-4_HUMAN;SEC13_HUMAN	SEC13	Protein SEC13 homolog	3117270	3682540	3418270	3713050	3759740	3599370	3.54837e+06	2821350
P06132	P06132;A0A1B0GVN9;A0A1B0GVZ4;A0A494BZY8;A0A494C085;A0A494C0Q8;A0A494C0S8;Q5T446	DCUP_HUMAN	UROD	Uroporphyrinogen decarboxylase	3639270	3489300	3045720	3386270	3511890	3091960	3360735	3367690
Q96QR8	Q96QR8	PURB_HUMAN	PURB	Transcriptional activator protein Pur-beta	3081630	3174210	3329570	3501870	3285330	3660260	3.33881e+06	3103660
Q14161	Q14161;F8VXI9;F8W822;F8WAK2;Q14161-10;Q14161-11;Q14161-2;Q14161-3;Q14161-4;Q14161-5;Q14161-6;Q14161-7;Q14161-8;Q14161-9;R4GNG3	GIT2_HUMAN	GIT2	ARF GTPase-activating protein GIT2	3419460	3467220	3423280	3353160	3142850	3232570	3.33976e+06	3309050
P62877	P62877	RBX1_HUMAN	RBX1	E3 ubiquitin-protein ligase RBX1	3352700	3285930	2857130	3860360	3486770	3383540	3.37107e+06	2985660
P54136	P54136;P54136-2	SYRC_HUMAN	RARS	Arginine--tRNA ligase, cytoplasmic	3456320	3510200	3351320	3296550	3367150	3111570	3.34885e+06	3749420
Q9Y5Z4	Q9Y5Z4;C9IZA0;Q5THN1;Q9Y5Z4-2	HEBP2_HUMAN	HEBP2	Heme-binding protein 2	3916690	2512780	3869810	3990100	3601920	2733730	3437505	2834480
Q9NS69	Q9NS69	TOM22_HUMAN	TOMM22	Mitochondrial import receptor subunit TOM22 homolog	3068280	3721870	3488010	4071550	3843790	3367330	3.59347e+06	2416320
Q04637-8	Q04637;C9J6B6;C9JF13;C9K073;E7EUU4;E7EX73;E9PGM1;Q04637-3;Q04637-4;Q04637-5;Q04637-6;Q04637-7;Q04637-8;Q04637-9	IF4G1-8_HUMAN	EIF4G1	Isoform of Q04637, Isoform 8 of Eukaryotic translation initiation factor 4 gamma 1	3014620	3235340	3959540	3900180	3375570	3215310	3.45009e+06	3932850
P42285	P42285	MTREX_HUMAN	MTREX	Exosome RNA helicase MTR4	3295920	3424280	3611230	3157270	3164200	3060620	3.28559e+06	3958700
Q01543	Q01543;Q01543-2;Q01543-3;V9GY62	FLI1_HUMAN	FLI1	Friend leukemia integration 1 transcription factor	3304630	3615710	3399480	3207360	3155760	3243380	3.32105e+06	2727360
Q7Z4W1	Q7Z4W1;J3KS22;J3QL34;J3QRQ2;J3QS36	DCXR_HUMAN	DCXR	L-xylulose reductase	3499940	3204330	3166630	2667260	3034990	3939060	3252035	2454140
O14974-4	O14974;H0YIM2;H0YIS3;O14974-2;O14974-3;O14974-4;O14974-5	MYPT1-4_HUMAN	PPP1R12A	Isoform of O14974, Isoform 4 of Protein phosphatase 1 regulatory subunit 12A	3487590	3441600	3487810	3381450	3150630	3597020	3424350	2732380
P22695	P22695;A0A087WVZ4;H3BP04;H3BRG4;H3BSJ9;H3BUE4;H3BUI9	QCR2_HUMAN	UQCRC2	Cytochrome b-c1 complex subunit 2, mitochondrial	3245250	3035050	3135080	3447300	3081460	3499420	3.24059e+06	2711310
P61225	P10114;P61225;Q9Y3L5;F6U784	RAP2B_HUMAN	RAP2B	Ras-related protein Rap-2b	3187880	2897110	3599530	3463420	2769020	3198310	3.18588e+06	4133320
Q13564;Q13564-2;Q13564-4	Q13564;J3KTE3;J3QLH4;Q13564-2;Q13564-3;Q13564-4	ULA1-2_HUMAN;ULA1-4_HUMAN;ULA1_HUMAN	NAE1	NEDD8-activating enzyme E1 regulatory subunit	3393360	3023060	3559680	3481430	3418640	3122140	3.33305e+06	2694130
Q9P2A4	Q9P2A4;I3L1X2;Q9P2A4-2	ABI3_HUMAN	ABI3	ABI gene family member 3	3660880	3213830	3626900	3387670	3794800	3592630	3.54612e+06	2402970
Q96I24	Q96I24;Q96I24-2	FUBP3_HUMAN	FUBP3	Far upstream element-binding protein 3	3639720	3450010	3008990	3176670	3216150	3552880	3.34074e+06	2676810
Q9NQ88	Q9NQ88;A0A0U1RQD1	TIGAR_HUMAN	TIGAR	Fructose-2,6-bisphosphatase TIGAR	3294540	2941300	3355770	2918160	2784620	2628020	2.98707e+06	4263740
O00217	O00217;E9PN51;E9PPW7;F8W9K7	NDUS8_HUMAN	NDUFS8	NADH dehydrogenase [ubiquinone] iron-sulfur protein 8, mitochondrial	3041210	3530270	3359160	3465100	3841820	3968040	3.53427e+06	1818540
Q96FS4	Q96FS4	SIPA1_HUMAN	SIPA1	Signal-induced proliferation-associated protein 1	3573340	3418320	3421150	3283410	3254560	3024920	3.32928e+06	2652590
Q02818	Q02818;C9J3C1;C9JBD3;C9JKZ2;H7BZI1	NUCB1_HUMAN	NUCB1	Nucleobindin-1	3030580	3040500	3404360	4301750	2527760	4453500	3.45974e+06	2415690
P17858-2	P08237;P17858;A0A2R8Y891;P08237-3;P17858-2	PFKAL-2_HUMAN	PFKL	Isoform of P17858, Isoform 2 of ATP-dependent 6-phosphofructokinase, liver type	2759860	3532290	3493370	3372160	3469330	3072440	3.28324e+06	3194990
P25098	P25098;P35626	ARBK1_HUMAN	GRK2	Beta-adrenergic receptor kinase 1	3127370	2983810	3465830	3120500	3414930	2916360	3.17147e+06	3956700
O43768;O43768-2;O43768-3;O43768-4;O43768-9	O43768;A0A1W2PRU0;A6NMQ3;O43768-2;O43768-3;O43768-4;O43768-5;O43768-6;O43768-7;O43768-8;O43768-9;Q5T5H1	ENSA-2_HUMAN;ENSA-3_HUMAN;ENSA-4_HUMAN;ENSA-9_HUMAN;ENSA_HUMAN	ENSA	Alpha-endosulfine	3444770	3379200	3403210	3168650	3247640	2994820	3.27305e+06	2121650
P22694-2	P17612;P22694;A0A087WVC4;A0A0A0MS54;P17612-2;P22694-10;P22694-2;P22694-3;P22694-4;P22694-5;P22694-6;P22694-7;P22694-9	KAPCB-2_HUMAN	PRKACB	Isoform of P22694, Isoform 2 of cAMP-dependent protein kinase catalytic subunit beta	3098670	3364020	3575300	2946250	3311690	3027900	3.22064e+06	3729860
Q9BY43;Q9BY43-2	Q9BY43;H0YIN6;Q9BY43-2	CHM4A-2_HUMAN;CHM4A_HUMAN	CHMP4A	Charged multivesicular body protein 4a	2991770	3455280	3780850	3199300	3026430	3366180	3.3033e+06	3901720
Q13595;Q13595-3;Q13595-4	Q13595;Q13595-2;Q13595-3;Q13595-4	TRA2A-3_HUMAN;TRA2A-4_HUMAN;TRA2A_HUMAN	TRA2A	Transformer-2 protein homolog alpha	2778220	3224710	3276060	3583220	3146890	3576030	3.26419e+06	3106160
P29144	P29144;A0A494C0U1;A0A494C1B8;Q5VZU9	TPP2_HUMAN	TPP2	Tripeptidyl-peptidase 2	3586590	2696620	3136900	3244480	3496070	3407370	3.26134e+06	3128560
P17050	P17050	NAGAB_HUMAN	NAGA	Alpha-N-acetylgalactosaminidase	2995280	3061110	3827550	3367350	2632910	3318030	3.20037e+06	3262450
P20340-2	P20340;Q9H0N0;Q9NRW1;C9JU14;J3KR73;P20340-2;P20340-4;Q9NRW1-2	RAB6A-2_HUMAN	RAB6A	Isoform of P20340, Isoform 2 of Ras-related protein Rab-6A	3131320	3027040	3094000	3425150	3491730	3071620	3206810	4425490
Q9HC35	Q9HC35;B5MBZ0;Q9HC35-2	EMAL4_HUMAN	EML4	Echinoderm microtubule-associated protein-like 4	2686190	3372640	3954680	3208780	2710590	2698430	3.10522e+06	4325030
Q5VTR2	Q5VTR2;C9J0A5;C9JXC9	BRE1A_HUMAN	RNF20	E3 ubiquitin-protein ligase BRE1A	3049660	3039610	3070480	3320070	2877890	3159440	3.08619e+06	3782130
Q9BUH6	Q9BUH6	PAXX_HUMAN	PAXX	Protein PAXX	3854590	3105960	3284070	3079300	2705370	3462210	3.24858e+06	2537390
P27816	P27816;E7EVA0;P27816-2;P27816-6	MAP4_HUMAN	MAP4	Microtubule-associated protein 4	2593350	2660740	3666590	3309880	4213540	2651100	3.18253e+06	4327200
Q9UKX7;Q9UKX7-2	Q9UKX7;Q9UKX7-2	NUP50-2_HUMAN;NUP50_HUMAN	NUP50	Nuclear pore complex protein Nup50	3395430	3555520	2918400	3314850	2916240	3254120	3225760	2951110
Q15027	Q15027	ACAP1_HUMAN	ACAP1	Arf-GAP with coiled-coil, ANK repeat and PH domain-containing protein 1	3152920	3630270	3918990	3174330	3379850	2950160	3.36775e+06	3093400
Q9H773	Q9H773;H3BSA6	DCTP1_HUMAN	DCTPP1	dCTP pyrophosphatase 1	3293240	3891880	2900680	3825110	3845060	3054890	3.46848e+06	2175990
Q8IX12;Q8IX12-2	Q8IX12;A0A0C4DGG8;F5H1H2;F5H2E6;F5H3E1;Q8IX12-2	CCAR1-2_HUMAN;CCAR1_HUMAN	CCAR1	Cell division cycle and apoptosis regulator protein 1	3088300	3282160	3247860	3116200	3485550	3435800	3.27598e+06	2842030
Q8IX04;Q8IX04-2;Q8IX04-3;Q8IX04-6	Q8IX04;Q8IX04-2;Q8IX04-3;Q8IX04-4;Q8IX04-6;Q8IX04-7	UEVLD-2_HUMAN;UEVLD-3_HUMAN;UEVLD-6_HUMAN;UEVLD_HUMAN	UEVLD	Ubiquitin-conjugating enzyme E2 variant 3	3495320	3202370	2581150	3002610	3060070	3747180	3181450	3217910
P35237	P35237;A0A024QZX5;A0A087X1N8;A0A2R8YD12	SPB6_HUMAN	SERPINB6	Serpin B6	3490800	3239910	1944890	2814230	3750810	3673190	3152305	3236620
P07203	P07203;A0A087WUQ6;A0A2R8Y6B6	GPX1_HUMAN	GPX1	Glutathione peroxidase 1	2341580	3072920	2723330	3847760	3119420	4326250	3.23854e+06	2401390
P29350;P29350-3;P29350-4	P29350;P29350-2;P29350-3;P29350-4	PTN6-3_HUMAN;PTN6-4_HUMAN;PTN6_HUMAN	PTPN6	Tyrosine-protein phosphatase non-receptor type 6	3232350	3443450	3202040	2904330	3381110	3162610	3.22098e+06	3187320
Q96I99	Q96I99;E9PDQ8;H0Y852;Q96I99-2	SUCB2_HUMAN	SUCLG2	Succinate--CoA ligase [GDP-forming] subunit beta, mitochondrial	3257060	3026740	2929770	2972040	2714970	3470250	3061805	3008430
O14737	O14737;K7EQA1;O14737-2	PDCD5_HUMAN	PDCD5	Programmed cell death protein 5	3397250	3083660	3040070	3547120	3205920	3100270	3.22905e+06	2789650
O75822	O75822;O75822-2;O75822-3	EIF3J_HUMAN	EIF3J	Eukaryotic translation initiation factor 3 subunit J	3512200	3731660	3452860	3487660	3020300	3176290	3.39683e+06	1952940
P62140	P62140	PP1B_HUMAN	PPP1CB	Serine/threonine-protein phosphatase PP1-beta catalytic subunit	2994850	2970170	3159660	3286960	3050890	3355740	3.13638e+06	2969810
Q08J23	Q08J23;Q08J23-2;Q08J23-3	NSUN2_HUMAN	NSUN2	tRNA (cytosine(34)-C(5))-methyltransferase	2846760	2975170	3461610	3388480	3387930	3241150	3216850	3217810
P53680	P53680;M0QYZ2;M0R0N4;P53680-2;X6R390	AP2S1_HUMAN	AP2S1	AP-2 complex subunit sigma	3521620	3441260	3441960	3353870	2951960	2916130	3.27113e+06	2924100
Q9NY33	Q9NY33;E9PQ14;G3V180;G3V1D3;Q9NY33-4	DPP3_HUMAN	DPP3	Dipeptidyl peptidase 3	3470940	3383700	3506140	3354850	2612950	2958800	3.21456e+06	3450810
P51570;P51570-2	P51570;K7EII7;P51570-2	GALK1-2_HUMAN;GALK1_HUMAN	GALK1	Galactokinase	3396310	3196460	2991160	3029060	3724690	3262330	3.26667e+06	2445410
O75489	O75489	NDUS3_HUMAN	NDUFS3	NADH dehydrogenase [ubiquinone] iron-sulfur protein 3, mitochondrial	2892250	3327680	3225930	3066810	3024610	3888050	3237555	2480800
Q92608	Q92608;E5RFJ0;E7ERW7;F6S220;H0YB76;Q92608-2	DOCK2_HUMAN	DOCK2	Dedicator of cytokinesis protein 2	2979810	3492860	3878980	3224470	3290320	2580010	3241075	3416310
P61758	P61758;P61758-2	PFD3_HUMAN	VBP1	Prefoldin subunit 3	3291170	3119520	3175930	3059910	3065430	3183090	3149175	2815560
P21127;P21127-2;P21127-3;P21127-8	P21127;Q9UQ88;A0A0D9SEI3;A0A0D9SEN2;A0A0D9SER5;P21127-10;P21127-12;P21127-2;P21127-3;P21127-4;P21127-5;P21127-6;P21127-8;P21127-9;Q5QPR3;Q5QPR4;Q9UQ88-10;Q9UQ88-2;Q9UQ88-3;Q9UQ88-4;Q9UQ88-9	CD11B-2_HUMAN;CD11B-3_HUMAN;CD11B-8_HUMAN;CD11B_HUMAN	CDK11B	Cyclin-dependent kinase 11B	3569600	3502630	3151200	3255200	2985780	3975260	3.40661e+06	1831930
Q15833	Q15833;M0R1A1;Q15833-2;Q15833-3	STXB2_HUMAN	STXBP2	Syntaxin-binding protein 2	3488690	3564390	3714370	3086320	2990170	2909540	3.29225e+06	2648290
P49354	P49354;B3KVN2;E9PQP6;P49354-2	FNTA_HUMAN	FNTA	Protein farnesyltransferase/geranylgeranyltransferase type-1 subunit alpha	3277360	3331200	3121620	3177170	3187690	3379430	3245745	2776390
Q969G3;Q969G3-2	Q969G3;A0A2R8Y4T4;A0A2R8Y765;A0A2R8Y7I9;A0A2R8Y7U4;A0A2R8Y855;A0A2R8YD78;A0A2R8YES3;A0A2U3TZQ7;B4DGM3;J3KT85;J3QKS7;J3QR61;Q969G3-2;Q969G3-3;Q969G3-4;Q969G3-5;Q969G3-6	SMCE1-2_HUMAN;SMCE1_HUMAN	SMARCE1	SWI/SNF-related matrix-associated actin-dependent regulator of chromatin subfamily E member 1	3362290	3346490	3193490	3035190	3373790	3328770	3.27334e+06	2528360
P40763	P40763;K7EP08;P40763-2;P40763-3	STAT3_HUMAN	STAT3	Signal transducer and activator of transcription 3	2685300	3255170	3183800	3591090	3061600	3108100	3147510	3497120
Q9HBI0	Q9HBI0;Q9HBI0-2;Q9HBI0-3;Q9HBI0-4;Q9HBI0-5	PARVG_HUMAN	PARVG	Gamma-parvin	3526130	3350600	3209550	3251460	2925820	3316280	3.26331e+06	2535140
P07814	P07814	SYEP_HUMAN	EPRS	Bifunctional glutamate/proline--tRNA ligase	2610850	2848620	3254220	3062420	3320440	2712580	2.96819e+06	3687310
P09874	P09874	PARP1_HUMAN	PARP1	Poly [ADP-ribose] polymerase 1	2262490	2329540	2987070	2805720	3973970	2798700	2.85958e+06	5946160
Q96QK1	Q96QK1	VPS35_HUMAN	VPS35	Vacuolar protein sorting-associated protein 35	3193830	3361340	3328160	3208220	3148530	2994470	3.20576e+06	2919460
P61163	P61163;A0A1B0GVS3;R4GMT0	ACTZ_HUMAN	ACTR1A	Alpha-centractin	3177990	3467100	3225270	2861480	3162290	3220550	3185780	2715940
P33992	P33992;B1AHB1	MCM5_HUMAN	MCM5	DNA replication licensing factor MCM5	2609990	3216310	2593360	3864670	4017920	2905100	3201225	3956030
Q9Y5S9	Q9Y5S9;Q9Y5S9-2	RBM8A_HUMAN	RBM8A	RNA-binding protein 8A	3193250	3360010	3315170	3375210	3159690	3465920	3.31154e+06	2604400
P43307	P43307;A0A3B3IRT8;C9IZQ1;C9J3L8;C9J5W0;E9PAL7;P43307-2	SSRA_HUMAN	SSR1	Translocon-associated protein subunit alpha	3420690	3124140	2907740	3589190	3578380	3276450	3.3161e+06	2916760
Q8N1F7	Q8N1F7;Q8N1F7-2	NUP93_HUMAN	NUP93	Nuclear pore complex protein Nup93	3389920	3347620	3193270	3250860	3183150	3006180	3228500	2943310
Q8TD19	Q8TD19	NEK9_HUMAN	NEK9	Serine/threonine-protein kinase Nek9	3169120	3535270	3160890	2916260	3177280	3146250	3.18418e+06	2870700
O60506;O60506-3	O60506;B7Z645;F6UXX1;O60506-2;O60506-3;O60506-4	HNRPQ-3_HUMAN;HNRPQ_HUMAN	SYNCRIP	Heterogeneous nuclear ribonucleoprotein Q	2178070	2428710	3211310	3497570	4043940	2938130	3.04962e+06	4963360
P11233	P11233;H7C3P7	RALA_HUMAN	RALA	Ras-related protein Ral-A	3013490	2816860	3273020	3002470	2891140	3202610	3033265	3001030
P27824;P27824-2	P27824;D6RAQ8;D6RAU8;D6RB85;D6RD16;D6RDP7;D6RHJ3;P27824-2	CALX-2_HUMAN;CALX_HUMAN	CANX	Calnexin	2283790	2114070	2364540	3554980	4815390	2741980	2979125	5366310
Q86WV1;Q86WV1-2	Q86WV1;J3QRG3;Q86WV1-2	SKAP1-2_HUMAN;SKAP1_HUMAN	SKAP1	Src kinase-associated phosphoprotein 1	3530490	3688490	3157780	2827570	3291250	3342550	3306355	2440310
Q15428	Q15428	SF3A2_HUMAN	SF3A2	Splicing factor 3A subunit 2	2774440	3038250	3223160	3126510	3471940	3241200	3.14592e+06	3460110
P62312	P62312	LSM6_HUMAN	LSM6	U6 snRNA-associated Sm-like protein LSm6	3122710	2430960	2540040	2550910	2764780	3328800	2789700	4023150
P39656	P39656;A0A0C4DGS1;P39656-2;P39656-3	OST48_HUMAN	DDOST	Dolichyl-diphosphooligosaccharide--protein glycosyltransferase 48 kDa subunit	3001400	2901640	2887580	2981900	3528860	2365920	2944550	5037500
Q86V81	Q86V81;E9PB61	THOC4_HUMAN	ALYREF	THO complex subunit 4	2460960	2432710	2670940	2910880	3371350	2319540	2.6944e+06	6815320
O00743	O00743;O00743-2	PPP6_HUMAN	PPP6C	Serine/threonine-protein phosphatase 6 catalytic subunit	3420060	3182120	2912010	3150680	2935430	3355840	3.15936e+06	3049690
P47897	P47897;A0A0U1RQE9;A0A0U1RQM8;A0A0U1RQT0;A0A0U1RRI9;A0A1B0GVU9;C9J165;P47897-2	SYQ_HUMAN	QARS	Glutamine--tRNA ligase	3111420	3262210	3228840	3220410	3276620	2823890	3.1539e+06	3078190
P18754;P18754-2	P18754;C9J3R0;C9JMJ4;C9JQZ4;C9JRH2;C9JW69;P18754-2	RCC1-2_HUMAN;RCC1_HUMAN	RCC1	Regulator of chromosome condensation	2682830	2534810	3045730	3022570	3514620	2884790	2.94756e+06	4247660
Q9NX40	Q9NX40;D6R918;D6RA54;D6RBC5;D6RC55;D6RDI5;D6RF07;D6RG39;D6RIT9;Q9NX40-2;Q9NX40-3;Q9NX40-4	OCAD1_HUMAN	OCIAD1	OCIA domain-containing protein 1	2924630	3410980	2962570	3224970	2294770	2937870	2.9593e+06	2955830
O15382	O15382;B3KSI3;M0QXF9;M0QZ10;M0QZP4;O15382-2	BCAT2_HUMAN	BCAT2	Branched-chain-amino-acid aminotransferase, mitochondrial	2917130	2806930	3369050	2998050	2762770	2842930	2.94948e+06	3249060
P50897	P50897;A0A286YFE3;A0A286YFF7;A0A286YFL6;A0A286YFL8;A0A2C9F2P4;P50897-2;Q5T0S4	PPT1_HUMAN	PPT1	Palmitoyl-protein thioesterase 1	2716270	3421290	3601860	3362430	2243200	3196170	3.0902e+06	2385510
Q9NSD9	Q9NSD9	SYFB_HUMAN	FARSB	Phenylalanine--tRNA ligase beta subunit	3002560	2839260	2564380	2847680	3279400	3113540	2.94114e+06	2845320
P14209;P14209-3	P14209;A0A096LP69;P14209-3	CD99-3_HUMAN;CD99_HUMAN	CD99	CD99 antigen	3393360	3959720	4303850	3904000	2829270	3065750	3.57599e+06	1745680
Q68EM7;Q68EM7-2;Q68EM7-5;Q68EM7-6	Q68EM7;C9IZD3;I3L1S9;I3L4P0;Q68EM7-2;Q68EM7-4;Q68EM7-5;Q68EM7-6	RHG17-2_HUMAN;RHG17-5_HUMAN;RHG17-6_HUMAN;RHG17_HUMAN	ARHGAP17	Rho GTPase-activating protein 17	2665510	3132630	3159600	2923770	3133170	3218180	3038810	2746180
Q9Y333	Q9Y333	LSM2_HUMAN	LSM2	U6 snRNA-associated Sm-like protein LSm2	3180550	3179420	3165890	3233930	3249420	3377200	3.23107e+06	2662540
Q12979;Q12979-2;Q12979-4	Q12979;A0A0G2JQ41;A0A0G2JRJ1;A0A1C7CYZ0;I3L2P5;I3L3W0;Q12979-2;Q12979-4	ABR-2_HUMAN;ABR-4_HUMAN;ABR_HUMAN	ABR	Active breakpoint cluster region-related protein	2996600	2992050	3453210	3083870	2747060	2593690	2.97775e+06	4139320
O43813	O43813;H7C2E3	LANC1_HUMAN	LANCL1	Glutathione S-transferase LANCL1	2470760	2949440	3002690	3192270	2943260	3008370	2.9278e+06	3566330
Q9Y285	Q9Y285;K7ER00;Q9Y285-2	SYFA_HUMAN	FARSA	Phenylalanine--tRNA ligase alpha subunit	2453520	3072330	2848550	3157770	3717140	3165630	3.06916e+06	3171220
P63000;P63000-2	P63000;P63000-2	RAC1-2_HUMAN;RAC1_HUMAN	RAC1	Ras-related C3 botulinum toxin substrate 1	2645590	2502820	3464030	3115190	2707030	3093010	2.92128e+06	3806870
P60981;P60981-2	P60981;F6RFD5;P60981-2	DEST-2_HUMAN;DEST_HUMAN	DSTN	Destrin	3236770	3024880	3170890	2795720	2939240	2917260	3.01413e+06	2310570
Q8IWX8	Q8IWX8;J3QK89	CHERP_HUMAN	CHERP	Calcium homeostasis endoplasmic reticulum protein	3139000	3310250	2863180	3228480	3299540	3401610	3207010	2186450
Q2TAA2	Q2TAA2;H7C5G1;Q2TAA2-2	IAH1_HUMAN	IAH1	Isoamyl acetate-hydrolyzing esterase 1 homolog	1874470	3057080	3086270	2925850	3061590	3434120	2.90656e+06	2663870
P32456	P32456	GBP2_HUMAN	GBP2	Guanylate-binding protein 2	3077240	2927880	2921270	3092290	2896420	3018670	2.98896e+06	3535930
Q96BW5;Q96BW5-2	Q96BW5;Q96BW5-2	PTER-2_HUMAN;PTER_HUMAN	PTER	Phosphotriesterase-related protein	2992780	2672120	2820680	3134870	3278120	3418330	3.05282e+06	2401720
Q9H3M7	Q9H3M7;Q9H3M7-2	TXNIP_HUMAN	TXNIP	Thioredoxin-interacting protein	2055530	2811620	3486000	3326420	2725240	3414430	2.96987e+06	3534810
Q15020	Q15020;F8VV04;Q15020-4	SART3_HUMAN	SART3	Squamous cell carcinoma antigen recognized by T-cells 3	2693850	3146550	3302850	3073780	3153140	3298820	3.1115e+06	3087890
Q15436	Q15436;F5H365;Q15436-2	SC23A_HUMAN	SEC23A	Protein transport protein Sec23A	2795360	3076250	3210110	2843540	3040540	2936500	2.98372e+06	3207330
P51124	P51124;U3KQV5	GRAM_HUMAN	GZMM	Granzyme M	3052180	3138790	3474060	2839800	3079340	2624080	3.03471e+06	3099520
P51148;P51148-2	P20339;P51148;P61020;F8VUA5;F8VVK3;F8VVZ0;K7ENY4;K7ERQ8;P20339-2;P51148-2;P61020-2;K7ERI8	RAB5C-2_HUMAN;RAB5C_HUMAN	RAB5C	Ras-related protein Rab-5C	3052030	2926890	3160120	3299840	3104860	2923040	3.0778e+06	3455450
O75436	O75436	VP26A_HUMAN	VPS26A	Vacuolar protein sorting-associated protein 26A	2890160	3093770	2972950	2757530	2865860	2899750	2.91334e+06	3442010
O15355	O15355	PPM1G_HUMAN	PPM1G	Protein phosphatase 1G	3518370	3460860	2926300	3512410	3091150	3185260	3.28239e+06	1754900
P12236	P12235;P12236;V9GYG0	ADT3_HUMAN	SLC25A6	ADP/ATP translocase 3	2183500	3156580	4066500	3141250	2925210	1873720	2.89113e+06	4473300
Q9NVZ3	Q9NVZ3;D6RB24;Q9NVZ3-2;Q9NVZ3-4	NECP2_HUMAN	NECAP2	Adaptin ear-binding coat-associated protein 2	3067210	2989880	2936080	2731830	2568030	2725200	2.83637e+06	3100140
Q6P2Q9	Q6P2Q9;I3L0J9	PRP8_HUMAN	PRPF8	Pre-mRNA-processing-splicing factor 8	3020370	3298070	3277490	3250200	3002330	2839370	3.11464e+06	3360970
Q13951	Q13951;J3KS23	PEBB_HUMAN	CBFB	Core-binding factor subunit beta	4059950	3222720	2737500	3394200	2987590	3941320	3.39055e+06	1552060
Q13126	Q13126;B4DUC8;J3QSB7;Q13126-2;Q13126-3;Q13126-4;Q13126-5;Q13126-6;Q13126-7;F2Z2F3	MTAP_HUMAN	MTAP	S-methyl-5'-thioadenosine phosphorylase	3394240	3167050	2686110	2745780	3285310	3150330	3071470	2284600
Q8NC51;Q8NC51-3	Q8NC51;Q8NC51-2;Q8NC51-3;Q8NC51-4	PAIRB-3_HUMAN;PAIRB_HUMAN	SERBP1	Plasminogen activator inhibitor 1 RNA-binding protein	2217440	2421650	3111150	2854820	4352850	2513020	2.91182e+06	4968430
Q9UHL4	Q9UHL4;R4GMR2	DPP2_HUMAN	DPP7	Dipeptidyl peptidase 2	4347560	906143	3199280	1722620	1181230	5499810	2.80944e+06	3193540
P09497-2	P09497;P09497-2	CLCB-2_HUMAN	CLTB	Isoform of P09497, Isoform Non-brain of Clathrin light chain B	3501260	3051280	3186890	3297330	3316620	3475810	3304865	1502450
Q9NR28;Q9NR28-2	Q9NR28;A0A2U3TZH2;H7BZK7;Q9NR28-2	DBLOH-2_HUMAN;DBLOH_HUMAN	DIABLO	Diablo homolog, mitochondrial	2610820	2908790	3040120	2947100	3208640	3414030	3.02158e+06	2605150
Q15008	Q15008;Q15008-2;Q15008-3;Q15008-4	PSMD6_HUMAN	PSMD6	26S proteasome non-ATPase regulatory subunit 6	2919180	3086580	3057240	3093880	3007030	2880840	3.00746e+06	3104440
Q9UK76;Q9UK76-2	Q9UK76;J3KT51;Q9UK76-2	JUPI1-2_HUMAN;JUPI1_HUMAN	JPT1	Jupiter microtubule associated homolog 1	3037320	3307720	3501570	3766150	3120610	2984770	3.28636e+06	2066250
O75828	O75828	CBR3_HUMAN	CBR3	Carbonyl reductase [NADPH] 3	3339590	3143520	2863370	2856890	2991070	3031220	3037610	2173110
Q9UNN5	Q9UNN5;B1ANM7;B3KT28;Q9UNN5-2	FAF1_HUMAN	FAF1	FAS-associated factor 1	3205100	3215650	3042230	2949640	3442640	3097390	3158775	2281070
Q9NUJ1	Q9NUJ1;Q9NUJ1-2	ABHDA_HUMAN	ABHD10	Mycophenolic acid acyl-glucuronide esterase, mitochondrial	2775710	2481190	2593800	2795940	2892770	3349700	2.81485e+06	2504810
Q8IY67-2	Q8IY67;A0A087WZ13;E9PAU2;K7EKR9;Q8IY67-2	RAVR1-2_HUMAN	RAVER1	Isoform of Q8IY67, Isoform 2 of Ribonucleoprotein PTB-binding 1	3227620	2973480	2862770	3345170	3621920	3693520	3.28741e+06	1817160
Q8N1K5;Q8N1K5-2;Q8N1K5-4	Q8N1K5;A0A0D9SFD2;Q8N1K5-2;Q8N1K5-3;Q8N1K5-4	THMS1-2_HUMAN;THMS1-4_HUMAN;THMS1_HUMAN	THEMIS	Protein THEMIS	3084910	2731580	3108240	2996040	4019920	3057810	3.16642e+06	2889740
Q01826;Q01826-2	Q01826;Q01826-2	SATB1-2_HUMAN;SATB1_HUMAN	SATB1	DNA-binding protein SATB1	3359600	3073600	2643900	2908340	2713560	2703980	2.9005e+06	2862150
Q8IZH2;Q8IZH2-2	Q8IZH2;H7C5E4;Q8IZH2-2	XRN1-2_HUMAN;XRN1_HUMAN	XRN1	5'-3' exoribonuclease 1	2429720	3042620	3052310	3126680	3424730	2610640	2.94778e+06	3954450
Q9GZP4	Q9GZP4;Q9GZP4-2;X6R8S9	PITH1_HUMAN	PITHD1	PITH domain-containing protein 1	2720090	2987610	2938460	2996600	2984070	3299190	2987670	2459270
P62847;P62847-2;P62847-3;P62847-4	P62847;A0A087WUS0;A0A2R8Y849;A0A2R8Y8A0;A0A2R8YD14;E7ETK0;P62847-2;P62847-3;P62847-4	RS24-2_HUMAN;RS24-3_HUMAN;RS24-4_HUMAN;RS24_HUMAN	RPS24	40S ribosomal protein S24	3356370	2976600	2529170	3217910	3256090	2975590	3051955	2498860
Q14978-3	Q14978;A0A0A0MRM9;Q14978-2;Q14978-3;S4R341;S4R349;S4R402	NOLC1-3_HUMAN	NOLC1	Isoform of Q14978, Isoform 3 of Nucleolar and coiled-body phosphoprotein 1	3429990	3320270	2760810	3224460	2758410	3418990	3152155	1780980
P11908;P11908-2	P11908;P11908-2	PRPS2-2_HUMAN;PRPS2_HUMAN	PRPS2	Ribose-phosphate pyrophosphokinase 2	2984110	3471610	2503320	3101440	3549070	3186600	3.13269e+06	1895220
Q9BVG4	Q9BVG4;A6NDF3	PBDC1_HUMAN	PBDC1	Protein PBDC1	2923880	2906740	3026480	3260850	3288780	3292790	3.11659e+06	2415970
Q92947	Q92947;K7EKT3;Q92947-2	GCDH_HUMAN	GCDH	Glutaryl-CoA dehydrogenase, mitochondrial	3573530	3136280	2849230	2836410	2815470	2982830	3.03229e+06	2261670
Q9NSE4	Q9NSE4	SYIM_HUMAN	IARS2	Isoleucine--tRNA ligase, mitochondrial	2460690	2878050	3329350	2832890	2945370	2804730	2875180	3287180
P53618	P53618	COPB_HUMAN	COPB1	Coatomer subunit beta	2893360	3242530	3154430	3139690	2664310	2749980	2974050	2675150
Q86TX2	Q86TX2;G3V4F2	ACOT1_HUMAN	ACOT1	Acyl-coenzyme A thioesterase 1	3106710	3156570	3304910	2943960	1676380	3134630	2.88719e+06	2752250
O95834-2;O95834-3	O95834;O95834-2;O95834-3	EMAL2-2_HUMAN;EMAL2-3_HUMAN	EML2	Isoform of O95834, Isoform 2 of Echinoderm microtubule-associated protein-like 2	2760630	2805490	2910550	2939290	3159420	2799690	2895845	2805480
Q9P0J0;Q9P0J0-2	Q9P0J0;Q9P0J0-2	NDUAD-2_HUMAN;NDUAD_HUMAN	NDUFA13	NADH dehydrogenase [ubiquinone] 1 alpha subcomplex subunit 13	2739520	2982030	2968100	2690280	2942220	2703280	2.83757e+06	3135130
P36954	P36954;K7EKS1	RPB9_HUMAN	POLR2I	DNA-directed RNA polymerase II subunit RPB9	2931250	3019310	2750680	3900000	3122580	3546350	3211695	2349250
P62495;P62495-2	P62495;B7Z7P8;P62495-2	ERF1-2_HUMAN;ERF1_HUMAN	ETF1	Eukaryotic peptide chain release factor subunit 1	2619800	3071490	3561520	3339350	3392270	2800780	3.13087e+06	2380580
Q15125	Q15125	EBP_HUMAN	EBP	3-beta-hydroxysteroid-Delta(8),Delta(7)-isomerase	3089780	2188620	2528610	2618700	4190990	2677170	2.88231e+06	4721830
P49756	P49756;H0YE46;P49756-2;P49756-3	RBM25_HUMAN	RBM25	RNA-binding protein 25	2776490	3076070	2942530	2932460	2966810	2994830	2.9482e+06	2732070
Q8WZA0;Q8WZA0-2	Q8WZA0;Q8WZA0-2	LZIC-2_HUMAN;LZIC_HUMAN	LZIC	Protein LZIC	2948330	2922120	3138300	2981190	3198100	3292400	3.08007e+06	2488090
P18031	P18031	PTN1_HUMAN	PTPN1	Tyrosine-protein phosphatase non-receptor type 1	2679230	3236240	2792000	3486200	3046570	2763850	3.00068e+06	2640240
P45973	P45973	CBX5_HUMAN	CBX5	Chromobox protein homolog 5	3148790	3629400	2643030	3255800	3340330	2951130	3.16141e+06	1868220
P13987;P13987-2	P13987;A0A2U3TZL5;H0YET2;P13987-2;E9PNW4	CD59-2_HUMAN;CD59_HUMAN	CD59	CD59 glycoprotein	3388600	2661420	3778430	3281620	1985770	2468480	2.92739e+06	2566830
Q92556	Q92556;Q92556-2;Q92556-3	ELMO1_HUMAN	ELMO1	Engulfment and cell motility protein 1	3042410	2842750	3315570	2735990	2803780	2638360	2.89648e+06	3167590
Q8NBS9	Q8NBS9;Q8NBS9-2	TXND5_HUMAN	TXNDC5	Thioredoxin domain-containing protein 5	3329900	2762830	2671320	3506930	3557010	2983990	3135330	2362420
O14618	O14618;E9PP76;J3KNF4	CCS_HUMAN	CCS	Copper chaperone for superoxide dismutase	2828040	2949890	2859950	3101290	3372280	3018890	3.02172e+06	2579210
Q6NVY1	Q6NVY1;B9A058;F8W8A6;H7C1A5;Q6NVY1-2	HIBCH_HUMAN	HIBCH	3-hydroxyisobutyryl-CoA hydrolase, mitochondrial	1873500	3082000	3009350	2897210	2966110	3300690	2854810	2148240
P83916	P83916;B5MD17;J3KS05	CBX1_HUMAN	CBX1	Chromobox protein homolog 1	2851890	2997870	2909600	3087640	3431680	3513150	3.13197e+06	1847780
Q9C0J8	Q9C0J8;C9J8B4;Q9C0J8-2;Q9C0J8-3	WDR33_HUMAN	WDR33	pre-mRNA 3' end processing protein WDR33	2407030	2549300	3231160	3020550	3194570	3099630	2917040	3831750
Q9P289	Q9P289;B4E0Y9;Q8NBY1;Q9P289-3	STK26_HUMAN	STK26	Serine/threonine-protein kinase 26	3021040	3194340	2980540	2799680	3292410	3251180	3089865	2134690
Q9Y296	Q9Y296;E9PN70;G3V1A0;G5EA23;J3KP27	TPPC4_HUMAN	TRAPPC4	Trafficking protein particle complex subunit 4	3107770	2918880	2761750	2995970	2636970	3284370	2.95095e+06	2594740
O14920	O14920;O14920-2;O14920-4	IKKB_HUMAN	IKBKB	Inhibitor of nuclear factor kappa-B kinase subunit beta	2514340	3201850	3174560	3370160	2696580	2836300	2.96563e+06	3209390
Q16666;Q16666-2;Q16666-3	Q16666;H3BM18;Q16666-2;Q16666-3;X6RHM1	IF16-2_HUMAN;IF16-3_HUMAN;IF16_HUMAN	IFI16	Gamma-interferon-inducible protein 16	1807830	2079770	2656510	3680940	4116590	3064510	2901025	4812630
Q92820	Q92820	GGH_HUMAN	GGH	Gamma-glutamyl hydrolase	3028510	2575050	2870100	2708260	3124210	2935220	2.87356e+06	3190530
P25774	P25774;P25774-2;U3KQE7	CATS_HUMAN	CTSS	Cathepsin S	2779680	3151610	3241120	2965790	1726850	2323750	2.69813e+06	2977140
Q8WYA6;Q8WYA6-4	Q8WYA6;A0A087WUB9;Q8WYA6-2;Q8WYA6-3;Q8WYA6-4	CTBL1-4_HUMAN;CTBL1_HUMAN	CTNNBL1	Beta-catenin-like protein 1	2882200	3268700	3075530	3162470	2718810	3262080	3.06163e+06	2225180
Q13451	Q13451	FKBP5_HUMAN	FKBP5	Peptidyl-prolyl cis-trans isomerase FKBP5	2977960	3770990	2920530	2592800	2788410	2598460	2941525	2290230
Q9NTK5	Q9NTK5;J3KQ32;Q9NTK5-2	OLA1_HUMAN	OLA1	Obg-like ATPase 1	2550120	2473950	2666320	2804550	3235320	2829140	2759900	3201390
Q9BYZ2	Q9BYZ2	LDH6B_HUMAN	LDHAL6B	L-lactate dehydrogenase A-like 6B	1899750	1827320	2227850	2594620	3998490	3135330	2.61389e+06	3268640
O00165;O00165-2;O00165-5	O00165;E9PIQ7;O00165-2;O00165-3;O00165-5	HAX1-2_HUMAN;HAX1-5_HUMAN;HAX1_HUMAN	HAX1	HCLS1-associated protein X-1	2859310	3194750	2947930	2995280	3244270	2877170	3019785	2384880
Q7L5N1	Q7L5N1;E7EM64	CSN6_HUMAN	COPS6	COP9 signalosome complex subunit 6	3079070	2986290	2692250	3033480	2891590	3074730	2.95957e+06	2185140
Q9BWU0	Q9BWU0;A0A087X0M4	NADAP_HUMAN	SLC4A1AP	Kanadaptin	2878850	2903050	3043760	3434080	2498260	3057060	2.96918e+06	2741930
Q5Y7A7	P01912;Q5Y7A7	2B1D_HUMAN	HLA-DRB1	Isoform of P01911, HLA class II histocompatibility antigen, DRB1-13 beta chain	1875640	2201590	2570690	5006220	1347350	2068910	2.51173e+06	4316100
Q9UBQ7	Q9UBQ7;U3KQ56	GRHPR_HUMAN	GRHPR	Glyoxylate reductase/hydroxypyruvate reductase	3246630	2439530	2588110	2319350	2679800	3504640	2.79634e+06	2540940
O00483	O00483	NDUA4_HUMAN	NDUFA4	Cytochrome c oxidase subunit NDUFA4	2418560	2288360	2836870	3121990	2477280	3384800	2.75464e+06	2520620
Q53GS7	Q53GS7	GLE1_HUMAN	GLE1	Nucleoporin GLE1	3139940	2702910	2805280	3030580	3220400	3133940	3.00551e+06	2278430
P20591	P20591;F8W8T1;P20591-2	MX1_HUMAN	MX1	Interferon-induced GTP-binding protein Mx1	1848920	2719900	2865860	2934390	770256	2292430	2238626	4783380
P36776;P36776-2	P36776;K7EJE8;K7EKE6;K7ER27;P36776-2;P36776-3	LONM-2_HUMAN;LONM_HUMAN	LONP1	Lon protease homolog, mitochondrial	2029290	2142800	3000630	2871040	2853950	2598660	2.58273e+06	3915170
P12270	P12270;P12270-2	TPR_HUMAN	TPR	Nucleoprotein TPR	3020130	3082090	2810290	2928350	3383060	3072350	3.04938e+06	2182670
P54709	P54709	AT1B3_HUMAN	ATP1B3	Sodium/potassium-transporting ATPase subunit beta-3	2528100	2356030	2897340	3035860	3049480	2444240	2.71851e+06	5195450
Q99471	Q99471;H3BMQ1;H3BPF6;Q99471-3	PFD5_HUMAN	PFDN5	Prefoldin subunit 5	3099600	3096420	2760680	3220030	3291890	2960500	3071520	1710160
P14618-2	H3BR70;H3BTN5;P14618-2	KPYM-2_HUMAN	PKM	Isoform of P14618, Isoform M1 of Pyruvate kinase PKM	2070580	2153260	2698870	2744320	3094810	3133620	2.64924e+06	3379700
O75380	O75380	NDUS6_HUMAN	NDUFS6	NADH dehydrogenase [ubiquinone] iron-sulfur protein 6, mitochondrial	2579370	3211930	2830450	3064680	3284200	3384930	3059260	1984430
Q96LI5	Q96LI5;Q9ULM6;D6RGK9;H0Y9C1;H0Y9Z5;Q96LI5-2	CNO6L_HUMAN	CNOT6L	CCR4-NOT transcription complex subunit 6-like	3380550	3232450	2522570	2817760	2985440	3636750	3095920	1950020
Q9UNZ2	Q9UNZ2;F2Z2K0;Q9UNZ2-4;Q9UNZ2-5;Q9UNZ2-6	NSF1C_HUMAN	NSFL1C	NSFL1 cofactor p47	2711960	3108430	3019210	2913810	3032130	3434740	3.03671e+06	1883350
P23258	P23258	TBG1_HUMAN	TUBG1	Tubulin gamma-1 chain	2762530	2899840	2884660	3108370	3198600	2558980	2.90216e+06	2436780
O15116	O15116;E5RH18;E5RJ47	LSM1_HUMAN	LSM1	U6 snRNA-associated Sm-like protein LSm1	3023990	2584440	2966100	3102200	3129040	3006950	2.96879e+06	2292360
Q12907	Q12907;D6RBV2;D6RDX1;D6RIU4	LMAN2_HUMAN	LMAN2	Vesicular integral-membrane protein VIP36	2282090	2527390	2646470	3054600	3042900	2278320	2.63863e+06	4741040
Q9UBV8	Q9UBV8	PEF1_HUMAN	PEF1	Peflin	2734960	2995050	3005130	2835760	2881130	2905250	2892880	2631410
Q6PL18	Q6PL18	ATAD2_HUMAN	ATAD2	ATPase family AAA domain-containing protein 2	2905870	3428110	2687020	3063440	2839640	3408250	3.05539e+06	2194240
Q7Z5R6	Q7Z5R6	AB1IP_HUMAN	APBB1IP	Amyloid beta A4 precursor protein-binding family B member 1-interacting protein	2840960	2912250	3270620	2778820	2417190	2964960	2.86413e+06	3032650
Q9BV20	Q9BV20;Q9BV20-2	MTNA_HUMAN	MRI1	Methylthioribose-1-phosphate isomerase	3232380	3223210	3124780	2839840	3150110	2987520	3.09297e+06	1570190
P36507	A0A1B0GUL7;P36507;G5E9C7	MP2K2_HUMAN	MAP2K2	Dual specificity mitogen-activated protein kinase kinase 2	2886280	2958990	2750700	2957250	3438200	3114160	3.0176e+06	1647630
Q9Y3P8	Q9Y3P8;A0A087WXW3	SIT1_HUMAN	SIT1	Signaling threshold-regulating transmembrane adapter 1	2740530	2465450	3014720	3563400	3393840	2364470	2923735	3751720
Q8IYB3;Q8IYB3-2	Q8IYB3;A9Z1X7;E9PCT1;M0R088;Q8IYB3-2	SRRM1-2_HUMAN;SRRM1_HUMAN	SRRM1	Serine/arginine repetitive matrix protein 1	3134290	2984790	2743910	2949040	3526090	3014340	3.05874e+06	1678140
O00584	O00584;A0A087WZM2;D6REQ6;D6RHI9	RNT2_HUMAN	RNASET2	Ribonuclease T2	3307580	2571560	3415810	2989270	2487570	2319340	2.84852e+06	2426860
P30419	O60551;P30419;P30419-2;Q5VUC6	NMT1_HUMAN	NMT1	Glycylpeptide N-tetradecanoyltransferase 1	2731820	2941030	3111280	2730070	3216400	2903180	2.93896e+06	2417240
Q9UMR2	Q9NUU7;Q9UMR2;F6QDS0;H3BQK0;I3L0H8;I3L352;Q9NUU7-2;Q9UMR2-2;Q9UMR2-3;Q9UMR2-4	DD19B_HUMAN	DDX19B	ATP-dependent RNA helicase DDX19B	3011950	2973780	2930350	2791070	2884580	2753840	2.89093e+06	2469650
Q96EY5;Q96EY5-3	Q96EY5;E9PLL0;E9PQA6;Q96EY5-2;Q96EY5-3	MB12A-3_HUMAN;MB12A_HUMAN	MVB12A	Multivesicular body subunit 12A	3069580	2508790	2049980	2618840	2796840	2535820	2.59664e+06	6478010
P13807-2	P13807;P13807-2	GYS1-2_HUMAN	GYS1	Isoform of P13807, Isoform 2 of Glycogen [starch] synthase, muscle	2335060	3149400	2674520	2775950	3102990	2782260	2.80336e+06	2581270
A0A0B4J2D5;P0DPI2	A0A096LPI6;A0A0B4J2D5;P0DPI2;A0A096LNH5;A0A0B4J2D5-2;A0A0B4J2H4;H7C1F6;H7C2G3;P0DPI2-2	GAL3A_HUMAN;GAL3B_HUMAN	GATD3A;GATD3B	Glutamine amidotransferase-like class 1 domain-containing protein 3B, mitochondrial	2650960	2712910	2389840	3010430	3177540	3247510	2864865	1879800
P61513	A6NKH3;P61513;C9J4Z3;E9PEL3;G5E9R3;M0R0A1;M0R2L6;Q6P4E4	RL37A_HUMAN	RPL37A	60S ribosomal protein L37a	2603340	2704930	2237320	3533560	3620080	2703930	2.90053e+06	2806730
Q96P70	Q96P70	IPO9_HUMAN	IPO9	Importin-9	2976590	3100530	2831090	2800920	2654350	2571270	2.82246e+06	2780650
P35611;P35611-3	P35611;E7ENY0;E7EV99;H0Y9H2;P35611-2;P35611-3;P35611-4;P35611-5;P35611-6	ADDA-3_HUMAN;ADDA_HUMAN	ADD1	Alpha-adducin	2900590	3307850	2645580	2600420	2645640	2754070	2809025	2498570
Q16831	Q16831	UPP1_HUMAN	UPP1	Uridine phosphorylase 1	2648590	2393940	2895600	2828270	2293500	3136650	2699425	3584190
O43665;O43665-1;O43665-2	O43665;O43665-1;O43665-2	RGS10-1_HUMAN;RGS10-2_HUMAN;RGS10_HUMAN	RGS10	Regulator of G-protein signaling 10	2826360	3243050	2693940	2200550	2561410	3241570	2794480	2374820
Q96CN7	Q96CN7;D6RGE2	ISOC1_HUMAN	ISOC1	Isochorismatase domain-containing protein 1	2714050	2810200	2901750	2700610	2493680	3053800	2779015	2428680
Q9HCC0	Q9HCC0;Q9HCC0-2	MCCB_HUMAN	MCCC2	Methylcrotonoyl-CoA carboxylase beta chain, mitochondrial	2541200	2800540	2878430	2875420	2712840	2920530	2788160	2177820
Q9UNM6	Q9UNM6;A0A087WUL9;E9PL38;H0YD73;J3KNQ3;Q9UNM6-2	PSD13_HUMAN	PSMD13	26S proteasome non-ATPase regulatory subunit 13	2913500	2895040	2961600	2994270	2702600	2940410	2.90124e+06	2290830
O60880	O60880;O60880-4	SH21A_HUMAN	SH2D1A	SH2 domain-containing protein 1A	2435300	2475370	3579080	2945990	3517760	2449360	2.90048e+06	2771570
Q8N684;Q8N684-2;Q8N684-3	Q8N684;F5H669;Q8N684-2;Q8N684-3	CPSF7-2_HUMAN;CPSF7-3_HUMAN;CPSF7_HUMAN	CPSF7	Cleavage and polyadenylation specificity factor subunit 7	2789980	2828250	2679180	2689010	2404700	2785570	2696115	2849420
Q08379	Q08379;A0A2Q2TH77;B7ZC06;Q08379-2	GOGA2_HUMAN	GOLGA2	Golgin subfamily A member 2	2552350	3028680	3131760	3229680	3094600	2934110	2.9952e+06	2207700
Q9BRJ2	Q9BRJ2;A0A087X2D5	RM45_HUMAN	MRPL45	39S ribosomal protein L45, mitochondrial	2497170	2466410	2766270	2744070	2998170	2602110	2.67903e+06	3109600
Q2M2I8;Q2M2I8-2	Q2M2I8;Q9NSY1;E9PG46;K4DI97;Q2M2I8-2;Q9NSY1-2;Q9NSY1-3	AAK1-2_HUMAN;AAK1_HUMAN	AAK1	AP2-associated protein kinase 1	2456760	2717030	3034590	2731850	2863050	2545350	2.72477e+06	3131320
P52815	P52815;B4DLN1	RM12_HUMAN	MRPL12	39S ribosomal protein L12, mitochondrial	2875500	2957050	2814480	3370910	2994190	3177300	3.03157e+06	1671900
Q02252;Q02252-2	Q02252;G3V4Z4;Q02252-2	MMSA-2_HUMAN;MMSA_HUMAN	ALDH6A1	Methylmalonate-semialdehyde dehydrogenase [acylating], mitochondrial	2448600	2827060	2265350	2474740	2904740	3065360	2.66431e+06	2338400
Q9UN37	I3L4J1;Q9UN37	VPS4A_HUMAN	VPS4A	Vacuolar protein sorting-associated protein 4A	2928630	2759800	2888420	2823650	2557110	2938270	2815980	2353820
P07311	P07311;G3V2U7;G3V3F8;G3V597;P07311-2	ACYP1_HUMAN	ACYP1	Acylphosphatase-1	2753440	3146650	2056810	2650930	3261280	2589120	2.74304e+06	1860050
Q9UMY4;Q9UMY4-2	Q9UMY4;A0A087X0R6;Q9UMY4-2;Q9UMY4-3	SNX12-2_HUMAN;SNX12_HUMAN	SNX12	Sorting nexin-12	2961560	2733470	2826730	2339250	2414120	2877370	2.69208e+06	2559290
Q15366-4;Q15366-7	P57721;E9PFP8;F8VRH0;P57721-4;P57721-5;Q15366-3;Q15366-4;Q15366-6;Q15366-7	PCBP2-4_HUMAN;PCBP2-7_HUMAN	PCBP2	Isoform of Q15366, Isoform 4 of Poly(rC)-binding protein 2	2912000	3100140	2864950	2945140	2662720	2742640	2871265	1839100
O43765	O43765;K7EMD6	SGTA_HUMAN	SGTA	Small glutamine-rich tetratricopeptide repeat-containing protein alpha	2606850	2731310	2689400	3061980	3102900	2977940	2861730	2260180
Q8IZP0;Q8IZP0-10;Q8IZP0-2;Q8IZP0-3;Q8IZP0-4;Q8IZP0-5;Q8IZP0-6;Q8IZP0-7;Q8IZP0-8;Q8IZP0-9	Q8IZP0;Q9NYB9;A0A0A0MRT6;A0A0C4DG21;B6VEX4;B7Z836;E7EP65;E7EW77;E9PEZ7;F8WAL6;H0Y6B5;Q8IZP0-10;Q8IZP0-11;Q8IZP0-12;Q8IZP0-2;Q8IZP0-3;Q8IZP0-4;Q8IZP0-5;Q8IZP0-6;Q8IZP0-7;Q8IZP0-8;Q8IZP0-9;Q9NYB9-2;Q9NYB9-3;Q9NYB9-4	ABI1-10_HUMAN;ABI1-2_HUMAN;ABI1-3_HUMAN;ABI1-4_HUMAN;ABI1-5_HUMAN;ABI1-6_HUMAN;ABI1-7_HUMAN;ABI1-8_HUMAN;ABI1-9_HUMAN;ABI1_HUMAN	ABI1	Abl interactor 1	2644720	2872740	2761000	2594440	2910050	2728620	2.75193e+06	2549270
O00233	O00233;F5GX23;F5H169;F5H5V4;F5H7X1;J3KN29;O00233-2	PSMD9_HUMAN	PSMD9	26S proteasome non-ATPase regulatory subunit 9	2566850	2643520	3456570	2904880	2619430	2513570	2.78414e+06	2334610
P41229;P41229-2;P41229-5	P41229;Q9BY66;E9PFH2;P41229-2;P41229-3;P41229-5;Q9BY66-2;Q9BY66-3	KDM5C-2_HUMAN;KDM5C-5_HUMAN;KDM5C_HUMAN	KDM5C	Lysine-specific demethylase 5C	2851010	2587650	2527230	2545200	2646510	3056240	2.70231e+06	3082690
O43242	O43242;O43242-2	PSMD3_HUMAN	PSMD3	26S proteasome non-ATPase regulatory subunit 3	2436340	2651130	2923530	2732730	2844390	2406480	2.66577e+06	3622230
Q96A65	Q96A65	EXOC4_HUMAN	EXOC4	Exocyst complex component 4	2385760	2951840	2980230	2750540	2839750	2378340	2714410	3439650
Q9BVK6	Q9BVK6	TMED9_HUMAN	TMED9	Transmembrane emp24 domain-containing protein 9	2594120	2744530	2797480	2833310	2717680	2463650	2691795	3084500
Q92835;Q92835-2	Q92835;H0Y5Q9;Q92835-2;Q92835-3	SHIP1-2_HUMAN;SHIP1_HUMAN	INPP5D	Phosphatidylinositol 3,4,5-trisphosphate 5-phosphatase 1	2679170	2380330	3022680	2636000	2714180	2591640	2.67067e+06	3596940
P14927	P14927	QCR7_HUMAN	UQCRB	Cytochrome b-c1 complex subunit 7	2577100	2530550	2555020	3011370	2647160	3190290	2751915	1668190
P15954	P15954;D6R9Z7	COX7C_HUMAN	COX7C	Cytochrome c oxidase subunit 7C, mitochondrial	1768180	1498650	2920000	3979920	4469750	5029060	3.27759e+06	978296
Q14240;Q14240-2	Q14240;E7EQG2;Q14240-2	IF4A2-2_HUMAN;IF4A2_HUMAN	EIF4A2	Eukaryotic initiation factor 4A-II	2575420	3069380	2684730	2828760	2514600	3078980	2.79198e+06	2028580
O14579	O14579;M0QXB4;O14579-2;O14579-3	COPE_HUMAN	COPE	Coatomer subunit epsilon	2862700	2882600	2810410	2943300	2548370	2748720	2799350	2341960
P49327	P49327;A0A0U1RQF0	FAS_HUMAN	FASN	Fatty acid synthase	3074340	2866600	2681510	2953170	3205310	2148430	2821560	3172460
O43747	O43747;O43747-2	AP1G1_HUMAN	AP1G1	AP-1 complex subunit gamma-1	2735020	2854430	3025090	2659470	2660420	2405090	2.72325e+06	2766250
P53582	P53582;H0Y955	MAP11_HUMAN	METAP1	Methionine aminopeptidase 1	2788170	2909350	2716020	2807430	2928380	2681320	2.80511e+06	2110530
Q96TA1;Q96TA1-2	Q96TA1;Q96TA1-2	NIBL1-2_HUMAN;NIBL1_HUMAN	FAM129B	Niban-like protein 1	3310550	2358600	3267270	2702760	2043150	2726970	2.73488e+06	2635150
Q86VM9	Q86VM9;E7ERS3;Q86VM9-2	ZCH18_HUMAN	ZC3H18	Zinc finger CCCH domain-containing protein 18	2451980	2928740	2601400	3266960	3197910	3013620	2.9101e+06	2145780
Q9BSY4	Q9BSY4	CHCH5_HUMAN	CHCHD5	Coiled-coil-helix-coiled-coil-helix domain-containing protein 5	2403270	2724730	3076510	3775320	3573520	2708800	3.04369e+06	1483240
P37235	P37235;E9PC71;H7BZC1	HPCL1_HUMAN	HPCAL1	Hippocalcin-like protein 1	2694010	2829550	2550260	2741500	3207470	3218280	2.87351e+06	1606530
Q13243	Q13243;B4DJK0;B4DUA4;G3V5K8;Q13243-2;Q13243-3	SRSF5_HUMAN	SRSF5	Serine/arginine-rich splicing factor 5	2783230	2974360	2764830	2953200	2485850	2814330	2.79597e+06	1920130
O00203;O00203-3	O00203;Q13367;A0A2R8Y2A8;O00203-3;Q13367-3;Q13367-4	AP3B1-3_HUMAN;AP3B1_HUMAN	AP3B1	AP-3 complex subunit beta-1	3129210	2789650	2944840	2723900	2599090	2755230	2.82365e+06	2164140
Q8WUI4;Q8WUI4-3;Q8WUI4-4;Q8WUI4-5;Q8WUI4-6;Q8WUI4-7;Q8WUI4-8	Q8WUI4;H0YI15;J3KPH8;Q8WUI4-10;Q8WUI4-3;Q8WUI4-4;Q8WUI4-5;Q8WUI4-6;Q8WUI4-7;Q8WUI4-8	HDAC7-3_HUMAN;HDAC7-4_HUMAN;HDAC7-5_HUMAN;HDAC7-6_HUMAN;HDAC7-7_HUMAN;HDAC7-8_HUMAN;HDAC7_HUMAN	HDAC7	Histone deacetylase 7	3085210	2788520	2176450	3169770	3006340	2441530	2777970	2740760
P00403	P00403	COX2_HUMAN	MT-CO2	Cytochrome c oxidase subunit 2	2553210	3158340	2266900	2173970	2945320	1719040	2.46946e+06	3469230
Q8N5F7	Q8N5F7;A0A494C050	NKAP_HUMAN	NKAP	NF-kappa-B-activating protein	2462100	2937130	2496290	2859220	2632600	2785140	2.69541e+06	2565440
O75937	O75937;S4R3J5	DNJC8_HUMAN	DNAJC8	DnaJ homolog subfamily C member 8	2256740	2441440	2629290	2627390	2987550	2434880	2.56288e+06	3845780
O75935;O75935-3	O75935;A0A0A0MRV8;O75935-2;O75935-3;X6RA56;X6RCK5;X6RLR1	DCTN3-3_HUMAN;DCTN3_HUMAN	DCTN3	Dynactin subunit 3	2764710	2543730	2592030	2535950	2468770	2745180	2608395	2551380
P84095	P84095	RHOG_HUMAN	RHOG	Rho-related GTP-binding protein RhoG	2421870	2446960	2940190	2934670	2794550	2963440	2750280	2842250
O75410;O75410-2;O75410-7	O75410;B4E3H6;E7ET87;E7EVI4;H0YAY0;H0YBT8;O75410-2;O75410-3;O75410-4;O75410-5;O75410-6;O75410-7;O75410-8	TACC1-2_HUMAN;TACC1-7_HUMAN;TACC1_HUMAN	TACC1	Transforming acidic coiled-coil-containing protein 1	2745220	2785310	2735390	3089290	2684600	2886460	2821045	2018140
Q9HC16	Q9HC16	ABC3G_HUMAN	APOBEC3G	DNA dC->dU-editing enzyme APOBEC-3G	3276760	2926350	3401080	3528460	3352930	3133990	3.26993e+06	906947
Q16822	Q16822;A0A0A0MS74;H0YM31;H0YML5;Q16822-2;Q16822-3	PCKGM_HUMAN	PCK2	Phosphoenolpyruvate carboxykinase [GTP], mitochondrial	2968880	2593870	2688860	2444840	2627600	2423170	2.62454e+06	2232890
Q00688	Q00688	FKBP3_HUMAN	FKBP3	Peptidyl-prolyl cis-trans isomerase FKBP3	2350890	2563850	2906720	2758220	3024110	2581090	2697480	2856200
Q9NPQ8;Q9NPQ8-4	Q9NPQ8;Q9NVN3;B7WPL0;H0YE35;Q9NPQ8-2;Q9NPQ8-3;Q9NPQ8-4;Q9NVN3-1;Q9NVN3-3;Q9NVN3-4	RIC8A-4_HUMAN;RIC8A_HUMAN	RIC8A	Synembryn-A	2931020	2917660	2806850	2801890	2471780	2912580	2.80696e+06	2245140
O00764	O00764;F2Z2Y4;O00764-3	PDXK_HUMAN	PDXK	Pyridoxal kinase	2651900	2524420	2311410	2643200	2804890	3120400	2.67604e+06	2185380
Q8NAV1	Q8NAV1	PR38A_HUMAN	PRPF38A	Pre-mRNA-splicing factor 38A	2683950	2660400	2529250	2822240	2833140	3096580	2.77093e+06	1884270
Q00577	Q00577	PURA_HUMAN	PURA	Transcriptional activator protein Pur-alpha	2398020	2440050	2860860	2350670	2260870	2944640	2.54252e+06	2726930
Q9UJU6	Q9UJU6;H0Y5J4;Q9UJU6-5	DBNL_HUMAN	DBNL	Drebrin-like protein	2596850	2785400	3299310	2471810	3014260	3217310	2897490	1461040
Q9UI30	Q9UI30;F5GX77;F5GYQ2	TR112_HUMAN	TRMT112	Multifunctional methyltransferase subunit TRM112-like protein	2394200	2718450	2389150	3096160	2206860	3234700	2.67325e+06	2078170
Q04323	Q04323;A0A087WTZ5;E9PJ81;E9PRQ7;Q04323-2	UBXN1_HUMAN	UBXN1	UBX domain-containing protein 1	2709140	2832390	2494030	2917110	2388440	2495180	2.63938e+06	2362820
Q9NZT2;Q9NZT2-2	Q9NZT2;A0A0A0MRN5;Q9NZT2-2	OGFR-2_HUMAN;OGFR_HUMAN	OGFR	Opioid growth factor receptor	2760300	2853460	2710450	2747290	2733990	2756870	2.76039e+06	2131890
Q15003	Q15003;C9J470;C9JZP1;E9PHA2	CND2_HUMAN	NCAPH	Condensin complex subunit 2	3144060	2836460	2286270	3075550	2960400	2581900	2.81411e+06	2202370
Q9BX68	Q9BX68	HINT2_HUMAN	HINT2	Histidine triad nucleotide-binding protein 2, mitochondrial	2633080	2619740	2615670	2840340	2685760	2785110	2.69662e+06	1970770
Q6UXN9	Q6UXN9	WDR82_HUMAN	WDR82	WD repeat-containing protein 82	2871950	2610780	2551500	2552690	2081640	2875230	2.59063e+06	2193670
E9PMJ5	E9PMJ5	E9PMJ5_HUMAN	VAV3	Isoform of Q9UKW4, Guanine nucleotide exchange factor VAV3	2611920	2483470	2635080	2849590	2541050	2488630	2.60162e+06	2674230
Q14765	Q14765	STAT4_HUMAN	STAT4	Signal transducer and activator of transcription 4	2968840	3175480	3074830	2621300	1878250	2265180	2663980	2912950
Q5W0V3	Q5W0V3;Q5W0V3-2	F16B1_HUMAN	FAM160B1	Protein FAM160B1	2697600	2672090	2712490	2919570	2528690	2474220	2.66744e+06	2742710
Q15126	Q15126	PMVK_HUMAN	PMVK	Phosphomevalonate kinase	2457110	2621960	2658390	2898930	2270790	2500710	2.56798e+06	2507270
Q9NQW7-3	Q9NQW7;Q5T6H2;Q5T6H3;Q5T6H7;Q9NQW7-2;Q9NQW7-3;Q9NQW7-4	XPP1-3_HUMAN	XPNPEP1	Isoform of Q9NQW7, Isoform 3 of Xaa-Pro aminopeptidase 1	2590170	2544730	2284000	3062460	2694930	2633320	2634935	2651380
Q13045-2	Q13045;J3KS54;Q13045-2;Q13045-3	FLII-2_HUMAN	FLII	Isoform of Q13045, Isoform 2 of Protein flightless-1 homolog	2116650	2456580	2854650	2678160	2899420	2326020	2.55525e+06	3792150
Q96A26	Q96A26;E9PH05;F8W7Q4	F162A_HUMAN	FAM162A	Protein FAM162A	1941770	2076860	2280240	2809580	3524100	2704210	2.55613e+06	3115550
Q8NFQ8	Q8NFQ8	TOIP2_HUMAN	TOR1AIP2	Torsin-1A-interacting protein 2		3443910	3685810	3374940	3290420		3448770	2937520
P16333	P16333;C9J0K5;C9J869;C9JVV5;C9K098;H7C5C7	NCK1_HUMAN	NCK1	Cytoplasmic protein NCK1	2543640	2454510	2763070	2555260	2657090	2891080	2.64411e+06	2422910
P12694	P12694;P12694-2;F5H5P2	ODBA_HUMAN	BCKDHA	2-oxoisovalerate dehydrogenase subunit alpha, mitochondrial	2552120	2726410	2277050	2414400	2740020	3202020	2.652e+06	1976490
Q9H8Y8;Q9H8Y8-3	Q9H8Y8;Q9H8Y8-2;Q9H8Y8-3	GORS2-3_HUMAN;GORS2_HUMAN	GORASP2	Golgi reassembly-stacking protein 2	2504980	2600940	2524850	2996670	2942500	3396740	2827780	1643470
O75995	O75995	SASH3_HUMAN	SASH3	SAM and SH3 domain-containing protein 3	2594960	2629300	2747230	2679290	2558530	2005750	2.53584e+06	3144050
Q9NYU2;Q9NYU2-2	Q9NYU2;Q9NYU2-2	UGGG1-2_HUMAN;UGGG1_HUMAN	UGGT1	UDP-glucose:glycoprotein glucosyltransferase 1	2644080	2547790	2612680	2690800	2716690	2555030	2627845	2986080
O96019	O96019;H7C5S0	ACL6A_HUMAN	ACTL6A	Actin-like protein 6A	3073370	2782450	2512690	2571420	2619680	2659920	2703255	2197730
Q9Y4E8	Q9Y4E8;Q9Y4E8-2;Q9Y4E8-3	UBP15_HUMAN	USP15	Ubiquitin carboxyl-terminal hydrolase 15	2674010	2511960	2600540	2916650	2470200	2797960	2.66189e+06	2193520
Q8TDP1	Q8TDP1;H0YCP5;H0YEF3	RNH2C_HUMAN	RNASEH2C	Ribonuclease H2 subunit C	2636380	2913180	2399660	2327720	3412850	2914990	2.76746e+06	1761940
P55957;P55957-2	P55957;P55957-2;P55957-4	BID-2_HUMAN;BID_HUMAN	BID	BH3-interacting domain death agonist	2798420	3188520	2949610	2308770	3423420	2622350	2.88185e+06	2104550
P36405	P36405	ARL3_HUMAN	ARL3	ADP-ribosylation factor-like protein 3	2535690	2142540	2267060	2746320	2862930	3042820	2599560	2490620
Q9NRX4	Q9NRX4;Q9NRX4-2	PHP14_HUMAN	PHPT1	14 kDa phosphohistidine phosphatase	2302280	2428230	3336350	3416700	2485660	2719400	2.78144e+06	1509900
Q13867	Q13867;J3KS79;K7ENH5;K7ES02	BLMH_HUMAN	BLMH	Bleomycin hydrolase	2608180	2839200	2445660	2593460	2592280	2558250	2.60617e+06	2232280
Q9H910;Q9H910-2;Q9H910-3	Q9H910;A6NGP5;H3BMT0;H3BMV3;H3BTV5;H3BU16;Q9H910-2;Q9H910-3	JUPI2-2_HUMAN;JUPI2-3_HUMAN;JUPI2_HUMAN	JPT2	Jupiter microtubule associated homolog 2	2560250	2891080	2443950	2690850	2344140	2261950	2.53204e+06	2427440
O95782;O95782-2	O95782;O95782-2	AP2A1-2_HUMAN;AP2A1_HUMAN	AP2A1	AP-2 complex subunit alpha-1	2613700	2555460	2670410	2510130	2457180	2388640	2.53259e+06	2640630
Q08722;Q08722-2;Q08722-3;Q08722-4	Q08722;A0A2R8Y484;Q08722-2;Q08722-3;Q08722-4	CD47-2_HUMAN;CD47-3_HUMAN;CD47-4_HUMAN;CD47_HUMAN	CD47	Leukocyte surface antigen CD47	2247570	2261770	2727090	2595430	2889320	2459130	2.53005e+06	3926170
Q08752	Q08752	PPID_HUMAN	PPID	Peptidyl-prolyl cis-trans isomerase D	2754120	2796770	2563590	1853990	2606650	2856910	2572005	2427260
P42126	P42126;H3BS70;Q96DC0	ECI1_HUMAN	ECI1	Enoyl-CoA delta isomerase 1, mitochondrial	2514920	2180880	2734240	2621020	2258110	2858130	2.52788e+06	2455750
Q16576	Q16576;E9PC52;Q16576-2;Q5JP01	RBBP7_HUMAN	RBBP7	Histone-binding protein RBBP7	2703560	2901770	2376950	3097050	3000420	2763910	2.80728e+06	1865350
Q14203;Q14203-3;Q14203-4;Q14203-6	Q14203;C9JJD0;C9JJN7;C9JKG6;C9JTE5;C9JZA4;E7EX90;E9PCY0;Q14203-3;Q14203-4;Q14203-6;Q6AWB1	DCTN1-3_HUMAN;DCTN1-4_HUMAN;DCTN1-6_HUMAN;DCTN1_HUMAN	DCTN1	Dynactin subunit 1	2563780	2610050	2666280	2615470	2700340	2690530	2641075	2319830
Q8TAQ2	Q8TAQ2;F8VXC8;F8VZW6;Q8TAQ2-2;Q8TAQ2-3	SMRC2_HUMAN	SMARCC2	SWI/SNF complex subunit SMARCC2	2575830	2612120	2593150	2329110	2624470	2578570	2.55221e+06	2651900
Q99567	Q99567;J3KMX1	NUP88_HUMAN	NUP88	Nuclear pore complex protein Nup88	2582040	2763040	2498620	2622110	2749140	2711720	2654445	2173600
Q14980	Q14980;A0A087WY61;H0YFY6;K4DIE0;Q14980-2;Q14980-3;Q14980-4	NUMA1_HUMAN	NUMA1	Nuclear mitotic apparatus protein 1	2381390	2750830	2735120	2832460	3137490	2550040	2.73122e+06	2361240
Q9Y6E0;Q9Y6E0-2	Q9Y6E0;B4DR80;Q5JV98;Q9Y6E0-2	STK24-2_HUMAN;STK24_HUMAN	STK24	Serine/threonine-protein kinase 24	2735290	2732410	2761140	2740690	2466420	2744420	2.69673e+06	1862980
Q562R1	Q562R1	ACTBL_HUMAN	ACTBL2	Beta-actin-like protein 2	2634800	3173730		3058290	2976130	2658740	2900338	3569850
O14530	O14530;B8ZZX4;F8WBV5;F8WCJ3;G3XAJ4;O14530-2	TXND9_HUMAN	TXNDC9	Thioredoxin domain-containing protein 9	3015910	2788650	2535280	2945650	2122010	2929310	2.7228e+06	2041160
P50579	P50579;F8VQZ7;F8VRR3;F8VSC4;F8VY03;F8VZX9;G3V1U3;P50579-2	MAP2_HUMAN	METAP2	Methionine aminopeptidase 2	2596800	2818450	2461660	2795170	2236190	3086100	2.66573e+06	1987900
Q9Y305;Q9Y305-2;Q9Y305-4	Q9Y305;C9J7L8;H7C5Q2;Q9Y305-2;Q9Y305-3;Q9Y305-4	ACOT9-2_HUMAN;ACOT9-4_HUMAN;ACOT9_HUMAN	ACOT9	Acyl-coenzyme A thioesterase 9, mitochondrial	2269530	2106370	2560930	3312440	2421410	2135450	2.46769e+06	2279250
Q16795	Q16795;F5GY40;A0A3B3ISG8	NDUA9_HUMAN	NDUFA9	NADH dehydrogenase [ubiquinone] 1 alpha subcomplex subunit 9, mitochondrial	1941360	2665620	3103010	2577570	2724090	2496580	2584705	2678890
P19474	P19474;H0YDP8;P19474-2	RO52_HUMAN	TRIM21	E3 ubiquitin-protein ligase TRIM21	2299340	2773380	2552300	2666920	2201470	2919960	2568895	2196210
Q9GZT3;Q9GZT3-2	Q9GZT3;A0A087WUN7;G3V2S9;G3V4X6;H0YJ40;H0YJI1;Q9GZT3-2	SLIRP-2_HUMAN;SLIRP_HUMAN	SLIRP	SRA stem-loop-interacting RNA-binding protein, mitochondrial	2110100	2338060	2149510	3049590	2724600	2518800	2.48178e+06	2543460
Q7Z5L9;Q7Z5L9-2	Q7Z5L9;Q7Z5L9-2	I2BP2-2_HUMAN;I2BP2_HUMAN	IRF2BP2	Interferon regulatory factor 2-binding protein 2	2713260	2745530	2344370	2510870	2493930	2582080	2.56501e+06	2242250
P61221	P61221;D6R9I9;D6RGF4;H0Y990	ABCE1_HUMAN	ABCE1	ATP-binding cassette sub-family E member 1	2218970	2273820	2481420	2637520	2791800	2488730	2.48204e+06	3338520
P55212	P55212;P55212-2	CASP6_HUMAN	CASP6	Caspase-6	3064610	2964420	1892560	2789800	2491580	2373230	2.59603e+06	2149020
Q9BY32	Q9BY32;Q9BY32-2;Q9BY32-3	ITPA_HUMAN	ITPA	Inosine triphosphate pyrophosphatase	3293990	3492490	2623360	716237	2923220	3139900	2.6982e+06	1734700
Q9Y3Y2;Q9Y3Y2-3;Q9Y3Y2-4	Q9Y3Y2;A0A087X1B7;Q9Y3Y2-3;Q9Y3Y2-4;X6R700	CHTOP-3_HUMAN;CHTOP-4_HUMAN;CHTOP_HUMAN	CHTOP	Chromatin target of PRMT1 protein	2324300	2335220	1981070	2659380	3016690	2547020	2477280	3229570
Q96G46	K7EMI3;Q96G46;K7EM42;Q96G46-3	DUS3L_HUMAN	DUS3L	tRNA-dihydrouridine(47) synthase [NAD(P)(+)]-like	2496860	2748110	2565820	2609700	2410300	2453060	2.54731e+06	2524320
Q52LJ0	Q52LJ0;Q52LJ0-1	FA98B_HUMAN	FAM98B	Protein FAM98B	2168100	2517800	2523630	2881810	2756930	2771180	2.60324e+06	2433610
O75396	O75396	SC22B_HUMAN	SEC22B	Vesicle-trafficking protein SEC22b	1855320	2134510	2014930	2449160	3154370	1939150	2.25791e+06	4975540
P07902	G3V4G9;P07902;F2Z2X9;G3V223;G3V3U5	GALT_HUMAN	GALT	Galactose-1-phosphate uridylyltransferase	2752240	2805270	2583110	2127320	2238230	2186450	2448770	2463690
P31153	P31153;P31153-2	METK2_HUMAN	MAT2A	S-adenosylmethionine synthase isoform type-2	2578840	2567900	2327770	2687180	1997660	2640940	2466715	2868690
P49585	P49585;C9J050;C9J2E1;C9JEJ2;H7BZN1;H7C1T3	PCY1A_HUMAN	PCYT1A	Choline-phosphate cytidylyltransferase A	2680140	2626590	2662650	2544240	2065580	2530180	2518230	2010900
Q9NTZ6	Q9NTZ6	RBM12_HUMAN	RBM12	RNA-binding protein 12	2673400	2517160	2351770	2482480	2377620	2729030	2521910	2103260
O00505	O00505	IMA4_HUMAN	KPNA3	Importin subunit alpha-4	2735280	2642740	2739940	2695260	2303490	2459430	2.59602e+06	2269300
Q9NP97	Q8TF09;Q9NP97;B1AKR6;H3BQI1	DLRB1_HUMAN	DYNLRB1	Dynein light chain roadblock-type 1	2630060	2388690	2613080	2534640	2637080	2610830	2.56906e+06	2151190
O60684	O60684	IMA7_HUMAN	KPNA6	Importin subunit alpha-7	2683280	2797010	2543670	3012080	2135170	2560900	2.62202e+06	1820380
O75843	O75843;H0YJ08	AP1G2_HUMAN	AP1G2	AP-1 complex subunit gamma-like 2	3048000	3040150	2880920	2321920	2056310	2252780	2.60001e+06	2248320
O75306	O75306;O75306-2	NDUS2_HUMAN	NDUFS2	NADH dehydrogenase [ubiquinone] iron-sulfur protein 2, mitochondrial	2407920	2738790	2674360	2445190	2456770	2603980	2.5545e+06	2022190
Q9Y2X7	Q9Y2X7;A0A0C4DGN6;J3QLH1;J3QRU8;Q9Y2X7-3	GIT1_HUMAN	GIT1	ARF GTPase-activating protein GIT1	3122920	2463870	2425900	2203650	2314800	2616490	2524605	2112250
Q9BPW8	Q9BPW8;C9JDV8;H7C2U6	NIPS1_HUMAN	NIPSNAP1	Protein NipSnap homolog 1	2429430	2211630	2043010	2420530	2341350	2949080	2.39917e+06	1712510
Q9H4E7	Q9H4E7	DEFI6_HUMAN	DEF6	Differentially expressed in FDCP 6 homolog	2231870	2569610	2854150	2409020	2408390	2324160	2466200	2705340
Q9NQG5	Q9NQG5;A0A087X2D2;A2A2M0	RPR1B_HUMAN	RPRD1B	Regulation of nuclear pre-mRNA domain-containing protein 1B	2359030	2414070	2494270	2239510	2568380	2665610	2.45681e+06	2342130
O75312	O75312;H7BZM7;H7C0E5	ZPR1_HUMAN	ZPR1	Zinc finger protein ZPR1	2409810	2712490	2494630	2973490	2722870	2780700	2.68233e+06	1863160
P26440	P26440;A0A0A0MT83;H0YKV0;H0YLC3;H0YN10;H7C4G6;P26440-2	IVD_HUMAN	IVD	Isovaleryl-CoA dehydrogenase, mitochondrial	2278440	2414460	2232600	2283720	3005820	2757980	2.4955e+06	2077810
O15305	O15305;H3BPH4;H3BV55;O15305-2	PMM2_HUMAN	PMM2	Phosphomannomutase 2	2738380	2251200	2430990	2329190	2356730	2929840	2506055	2140320
Q8WWM7	Q8WWM7;H3BSK9;H3BUF6;Q8WWM7-2;Q8WWM7-3;Q8WWM7-4;Q8WWM7-5;Q8WWM7-6;Q8WWM7-8;Q8WWM7-9	ATX2L_HUMAN	ATXN2L	Ataxin-2-like protein	2381140	2327480	2333650	2588110	2671810	2482480	2.46411e+06	2573640
O00429	O00429;G8JLD5;O00429-2;O00429-3;O00429-4;O00429-5;O00429-6;O00429-7;O00429-8	DNM1L_HUMAN	DNM1L	Dynamin-1-like protein	2408090	2503100	2608950	2538420	2448810	2436540	2.49065e+06	2094670
Q13469;Q13469-4	Q13469;Q13469-2;Q13469-3;Q13469-4;Q13469-5	NFAC2-4_HUMAN;NFAC2_HUMAN	NFATC2	Nuclear factor of activated T-cells, cytoplasmic 2	2702680	2615680	2599490	2463410	2026620	2794160	2.53367e+06	2650050
Q99614	Q99614	TTC1_HUMAN	TTC1	Tetratricopeptide repeat protein 1	2182200	2732660	2554030	3069520	2789840	2754920	2.68053e+06	1491260
Q96BY6	Q96BY6;A0A2R8YD85;Q96BY6-2;Q96BY6-3	DOC10_HUMAN	DOCK10	Dedicator of cytokinesis protein 10	2216820	2573280	2864580	2284280	2265610	2194250	2.3998e+06	3356240
P49257	P49257	LMAN1_HUMAN	LMAN1	Protein ERGIC-53	1596280	2009560	1959030	2847360	3256270	2115260	2.29729e+06	4434280
Q8WXF1	Q8WXF1;Q8WXF1-2;X6RDA4	PSPC1_HUMAN	PSPC1	Paraspeckle component 1	2797980	2363400	2335910	2385920	2329100	2582250	2465760	1896200
Q9UDW1	Q9UDW1;Q9UDW1-2	QCR9_HUMAN	UQCR10	Cytochrome b-c1 complex subunit 9	2252420	2388140	3043440	2805130	2580040	2393840	2.57717e+06	1637670
O76094	O76094;O76094-2;R4GNC1	SRP72_HUMAN	SRP72	Signal recognition particle subunit SRP72	2641690	2539640	2234780	2686760	2762140	2719490	2.59742e+06	1723570
Q9NPJ3;Q9NPJ3-2	Q9NPJ3;Q9NPJ3-2	ACO13-2_HUMAN;ACO13_HUMAN	ACOT13	Acyl-coenzyme A thioesterase 13	2062680	1930310	2146200	2365320	1674450	3112740	2.21528e+06	2856770
P12814;P12814-2;P12814-3	P12814;H9KV75;P12814-2;P12814-3;P12814-4	ACTN1-2_HUMAN;ACTN1-3_HUMAN;ACTN1_HUMAN	ACTN1	Alpha-actinin-1	2347080	2997040	1895960	1834430	2729150	2706400	2.41834e+06	2036360
P20290-2	P20290;D6RDG3;H0Y9Y1;P20290-2	BTF3-2_HUMAN	BTF3	Isoform of P20290, Isoform 2 of Transcription factor BTF3	2252580	2557930	2410640	2791990	2626580	2461610	2.51689e+06	2395530
Q9P2R7;Q9P2R7-2	Q9P2R7;A0A0U1RQF8;A0A0U1RQU7;A0A2R8Y5P4;A0A2R8Y5P6;A0A2R8Y6E6;A0A2R8Y6Y7;A0A2R8YDQ9;Q9P2R7-2	SUCB1-2_HUMAN;SUCB1_HUMAN	SUCLA2	Succinate--CoA ligase [ADP-forming] subunit beta, mitochondrial	2227500	2231460	2734920	2269150	2332520	2467990	2.37726e+06	2345340
Q9UGV2	Q9UGV2;F8WBF9;Q9UGV2-2;Q9UGV2-3	NDRG3_HUMAN	NDRG3	Protein NDRG3	2510210	2710220	2414780	2543950	2829600	2474080	2.58047e+06	1676960
P51692	P51692	STA5B_HUMAN	STAT5B	Signal transducer and activator of transcription 5B	2507860	3035420	2551290	2564150	2185080	2241210	2.51417e+06	2074150
Q9BQE5	Q9BQE5;B0QYK8;E9PM95;J3KQL8	APOL2_HUMAN	APOL2	Apolipoprotein L2	2309530	2937810	2455370	2326530	2283350	2321830	2439070	2412910
O00410;O00410-3	O00410;H0Y8C6;O00410-2;O00410-3	IPO5-3_HUMAN;IPO5_HUMAN	IPO5	Importin-5	2356730	2970940	2515850	2678690	2458210	2196840	2.52954e+06	2452020
Q86XP3	Q86XP3;A0A0A0MSJ0;Q86XP3-2	DDX42_HUMAN	DDX42	ATP-dependent RNA helicase DDX42	2335810	2509650	2533550	2452240	2693370	2684120	2534790	2172460
P08574	P08574	CY1_HUMAN	CYC1	Cytochrome c1, heme protein, mitochondrial	2027230	2046190	2767570	2723110	2673080	2050680	2381310	2562160
Q9H0D6	Q9H0D6;Q9H0D6-2	XRN2_HUMAN	XRN2	5'-3' exoribonuclease 2	2483850	2603150	2761130	2552240	2333510	2494700	2.5381e+06	2473530
P19784	P19784;H3BNI9	CSK22_HUMAN	CSNK2A2	Casein kinase II subunit alpha'	2374950	2445320	2610680	2394040	2356690	2162530	2.3907e+06	2982840
O00115;O00115-2	O00115;K7ENE5;O00115-2	DNS2A-2_HUMAN;DNS2A_HUMAN	DNASE2	Deoxyribonuclease-2-alpha	2912080	2298180	2827660	2335610	2373020	2703800	2.57506e+06	1886050
O00244	O00244;E5RGN3;E5RIM7	ATOX1_HUMAN	ATOX1	Copper transport protein ATOX1	2269160	2515130	2497950	3091470	2173150	2118910	2444295	2405670
O75534;O75534-4	O75534;E9PLT0;O75534-2;O75534-3;O75534-4	CSDE1-4_HUMAN;CSDE1_HUMAN	CSDE1	Cold shock domain-containing protein E1	2519540	2442970	2245730	3065160	1921630	2671030	2.47768e+06	2265000
O75400;O75400-2	O75400;A0A3F2YNY6;F5H578;O75400-2;O75400-3	PR40A-2_HUMAN;PR40A_HUMAN	PRPF40A	Pre-mRNA-processing factor 40 homolog A	2664550	2537910	2392590	2497420	2519180	2537550	2.52487e+06	1951360
O95831	O95831;O95831-3;O95831-4;O95831-6	AIFM1_HUMAN	AIFM1	Apoptosis-inducing factor 1, mitochondrial	2234270	2216950	2430850	2374350	2366400	2228920	2.30862e+06	2455950
Q9BT78	Q9BT78;D6RAX7;D6RD63;D6RFN0;Q9BT78-2	CSN4_HUMAN	COPS4	COP9 signalosome complex subunit 4	2489080	2626130	2379490	2472420	2482460	2599080	2508110	2048500
Q16774-2	Q16774;B1ANG9;B1ANH0;B1ANH2;B1ANH3;B1ANH5;B1ANH6;Q16774-2;Q16774-3	KGUA-2_HUMAN	GUK1	Isoform of Q16774, Isoform 2 of Guanylate kinase	2322580	2355180	2251480	2569580	2536910	2478160	2.41898e+06	2061930
Q9NX14;Q9NX14-2	Q9NX14;Q9NX14-2	NDUBB-2_HUMAN;NDUBB_HUMAN	NDUFB11	NADH dehydrogenase [ubiquinone] 1 beta subcomplex subunit 11, mitochondrial	2198780	2672260	2462260	2643240	2483460	2196230	2442705	2524190
P60468	P60468	SC61B_HUMAN	SEC61B	Protein transport protein Sec61 subunit beta	2059260	2231090	2433900	2444180	2591800	1955100	2.28589e+06	3905290
O15371;O15371-2;O15371-3	O15371;A0A0D9SGB5;O15371-2;O15371-3	EIF3D-2_HUMAN;EIF3D-3_HUMAN;EIF3D_HUMAN	EIF3D	Eukaryotic translation initiation factor 3 subunit D	2213020	2576590	2750010	2664540	2540080	2304250	2.50808e+06	2449730
Q96DI7	Q96DI7;Q96DI7-2;Q9NSS8	SNR40_HUMAN	SNRNP40	U5 small nuclear ribonucleoprotein 40 kDa protein	2477860	2591810	2363320	2351550	2266210	2458530	2.41821e+06	1859000
Q6P179	Q6P179;D6RGW0;Q6P179-2;Q6P179-3;Q6P179-4	ERAP2_HUMAN	ERAP2	Endoplasmic reticulum aminopeptidase 2		3210360	2924130	2892280		3795900	3.20567e+06	2760930
O75884	O75884;O75884-2	RBBP9_HUMAN	RBBP9	Putative hydrolase RBBP9	2158790	2493830	2319600	2293320	2595810	2663850	2.42087e+06	2192410
P15374	P15374;A0A087WTB8;Q5TBK7	UCHL3_HUMAN	UCHL3	Ubiquitin carboxyl-terminal hydrolase isozyme L3	2534600	2603640	2415060	2468810	2921840	2404760	2.55812e+06	2026590
Q13526	Q13526;K7EMU7	PIN1_HUMAN	PIN1	Peptidyl-prolyl cis-trans isomerase NIMA-interacting 1	2415610	2402250	2376600	2209730	2256450	1914060	2262450	2587760
Q7Z2W4	Q7Z2W4;C9J6P4;Q7Z2W4-2;Q7Z2W4-3	ZCCHV_HUMAN	ZC3HAV1	Zinc finger CCCH-type antiviral protein 1	2211130	2325940	2635020	2653670	2480710	2106310	2402130	3026240
Q04941	Q04941;Q04941-2	PLP2_HUMAN	PLP2	Proteolipid protein 2	1824650	2284130	3037490	2245080	1986020	2138480	2.25264e+06	3945300
Q92530	Q92530;Q5QPM7;Q5QPM9	PSMF1_HUMAN	PSMF1	Proteasome inhibitor PI31 subunit	2404410	2596970	2578490	2274960	2434520	2560340	2.47495e+06	2168560
P15498	P15498;A0A0A0MR07;F5H5P4;Q96D37	VAV_HUMAN	VAV1	Proto-oncogene vav	2267790	2565070	2944490	2493750	2235650	2065190	2.42866e+06	2529410
P30566	P30566;A0A096LNY4;A0A096LNY5;A0A096LP72;A0A0A6YY92;A0A1B0GTG9;A0A1B0GTJ7;A0A1B0GWF8;A0A1B0GWJ0;B4DEP1;P30566-2;A0A1W2PRX2	PUR8_HUMAN	ADSL	Adenylosuccinate lyase	2500620	2715910	2606520	2319380	2256580	2093460	2.41541e+06	2345860
Q53QV2	Q53QV2;B5MBX5;B5MCP4	LBH_HUMAN	LBH	Protein LBH	2417510	2797340	3007400	2720720	2320700	2834050	2.68295e+06	1558390
P24723	P24723;G3V4Q6;G3V4X4;P24723-2	KPCL_HUMAN	PRKCH	Protein kinase C eta type	2629960	2866170	2514490	2404440	2655460	2378660	2.57486e+06	2327560
Q9H3H3	Q9H3H3;Q9H3H3-1;Q9H3H3-3	CK068_HUMAN	C11orf68	UPF0696 protein C11orf68	2555440	2467720	2337510	1992940	2394780	2419420	2.3613e+06	1936140
O75688	O75688;P35813;B8ZZF0;C9JIR6;E9PJN3;E9PKB5;E9PL75;O75688-2;O75688-4;O75688-5;P35813-2;P35813-3;A0A3B3IS24	PPM1B_HUMAN	PPM1B	Protein phosphatase 1B	2630070	2737890	2524330	2431540	2599310	2407480	2.5551e+06	1512140
Q2TAY7	Q2TAY7	SMU1_HUMAN	SMU1	WD40 repeat-containing protein SMU1	2484840	2490520	2345360	2245580	2300660	2439980	2384490	2126870
Q9BWJ5	Q9BWJ5	SF3B5_HUMAN	SF3B5	Splicing factor 3B subunit 5	2382100	2930320	2651740	2914350	2697750	2774760	2725170	901247
P02686;P02686-2	P02686;A8MZH3;E9PKX9;E9PLQ9;E9PLU9;E9PMR5;E9PNZ1;E9PQE7;E9PSE2;F5H7N4;F8WEU6;H0YEA2;H0YF02;H7BYR8;J3KS94;J3KT34;J3QKL5;J3QL64;J3QQK6;P02686-2;P02686-3;P02686-4;P02686-5;P02686-6	MBP-2_HUMAN;MBP_HUMAN	MBP	Myelin basic protein	2321960	3097950	2905210	2801150	1901640	3024030	2.67532e+06	1620610
P49750	P49750;F8VU51;H0YIQ2	YLPM1_HUMAN	YLPM1	YLP motif-containing protein 1	2374370	2524970	2418170	2396790	2596390	2280830	2431920	2280470
Q9NVS9	Q9NVS9;A0A286YFL3;J3QQV6;J3QQZ9;Q9NVS9-3;Q9NVS9-4	PNPO_HUMAN	PNPO	Pyridoxine-5'-phosphate oxidase	2375930	2513630	2206080	2692530	2690430	2352750	2.47189e+06	1656370
O95400	O95400	CD2B2_HUMAN	CD2BP2	CD2 antigen cytoplasmic tail-binding protein 2	2326540	2394470	2475440	2742040	2094050	2965450	2499665	1815070
Q6FI81;Q6FI81-3	Q6FI81;H3BPG7;H3BQ23;H3BT65;H3BUG4;H3BV90;Q6FI81-3	CPIN1-3_HUMAN;CPIN1_HUMAN	CIAPIN1	Anamorsin	2377550	2446620	2360790	2874060	2447430	2468820	2.49588e+06	1836520
P34949	P34949;F5GX71;H3BMZ9;H3BP57;H3BPB8;H3BPP3;H3BT48;H3BUZ9	MPI_HUMAN	MPI	Mannose-6-phosphate isomerase	2143710	2238510	1861120	2217030	3179110	2778430	2402985	2020830
Q16186	Q16186	ADRM1_HUMAN	ADRM1	Proteasomal ubiquitin receptor ADRM1	2224430	2252880	2373790	2556750	2373950	2402040	2.36397e+06	2101750
P63272	P63272;D3DTZ5;J3QSB9	SPT4H_HUMAN	SUPT4H1	Transcription elongation factor SPT4	2818090	2376750	2248170	2352820	2001070	2614580	2.40191e+06	1907290
Q8N4T8	Q8N4T8	CBR4_HUMAN	CBR4	Carbonyl reductase family member 4	1999580	2223480	2172130	2133810	2240190	2708740	2.24632e+06	2760480
P25325;P25325-2	P25325;B1AH49;P25325-2	THTM-2_HUMAN;THTM_HUMAN	MPST	3-mercaptopyruvate sulfurtransferase	2619750	2133300	1833690	2245890	3050440	2423740	2.38447e+06	2205080
O15260;O15260-2	O15260;B7Z1G8;O15260-2;Q5T8U5	SURF4-2_HUMAN;SURF4_HUMAN	SURF4	Surfeit locus protein 4	2052320	2194530	2437010	2494160	2873860	1615560	2.27791e+06	3247660
Q96PU8;Q96PU8-6;Q96PU8-8;Q96PU8-9	Q96PU8;H0YG47;H0YGD6;Q96PU8-3;Q96PU8-5;Q96PU8-6;Q96PU8-8;Q96PU8-9	QKI-6_HUMAN;QKI-8_HUMAN;QKI-9_HUMAN;QKI_HUMAN	QKI	Protein quaking	2546040	2377910	2222020	2180300	2197770	2612560	2356100	2016230
O43264	O43264;O43264-2	ZW10_HUMAN	ZW10	Centromere/kinetochore protein zw10 homolog	2411770	2449580	2638360	2561880	2563560	2037790	2.44382e+06	2295750
Q86UP2;Q86UP2-2;Q86UP2-4	Q86UP2;Q86UP2-2;Q86UP2-3;Q86UP2-4	KTN1-2_HUMAN;KTN1-4_HUMAN;KTN1_HUMAN	KTN1	Kinectin	1996170	2799820	1927580	2870110	2615210	1955750	2.36077e+06	3252930
P57740	P57740;P57740-2;P57740-3	NU107_HUMAN	NUP107	Nuclear pore complex protein Nup107	2312120	2533990	2624220	2482310	2280260	2222270	2409195	2453780
Q13642-1;Q13642-4;Q13642-5	Q13642;A0A0D9SFB0;A0A0D9SFI6;A0A0D9SFZ9;A0A494C0D6;Q13642-1;Q13642-3;Q13642-4;Q13642-5;Q5JXH7;Q5JXH8;Q5JXH9;Q5JXI2;Q5JXI3;Q5JXI8	FHL1-1_HUMAN;FHL1-4_HUMAN;FHL1-5_HUMAN	FHL1	Isoform of Q13642, Isoform 1 of Four and a half LIM domains protein 1	2976150	2265590	1807060	2353990	2548900	2945280	2.48283e+06	1771080
Q8WU79;Q8WU79-2	Q8WU79;A0A087WV97;Q8WU79-2;Q8WU79-3	SMAP2-2_HUMAN;SMAP2_HUMAN	SMAP2	Stromal membrane-associated protein 2	2475640	2404270	2244060	2283080	2408960	2325650	2.35694e+06	2387740
O75792	O75792;A0A2R8Y658	RNH2A_HUMAN	RNASEH2A	Ribonuclease H2 subunit A	2472530	2823920	2281320	2127220	3159860	2613030	2.57965e+06	1433890
Q9NRG0	Q9NRG0;E5RGS9	CHRC1_HUMAN	CHRAC1	Chromatin accessibility complex protein 1	2899940	2869920	2264280	2731420	1800420	2354840	2.4868e+06	1746530
Q9UNP9;Q9UNP9-2;Q9UNP9-3	Q9UNP9;E9PK21;Q9UNP9-2;Q9UNP9-3	PPIE-2_HUMAN;PPIE-3_HUMAN;PPIE_HUMAN	PPIE	Peptidyl-prolyl cis-trans isomerase E	2136180	2407900	2326500	2551420	2480470	2680250	2.43045e+06	1940700
Q96I15	Q96I15;A0A0A0MQU4;C9JNL5;H7C277;H7C3V9;Q96I15-2	SCLY_HUMAN	SCLY	Selenocysteine lyase	1359720	2373770	2322700	2339320	2880770	2799730	2.346e+06	1718980
E5RK69	E5RK69	E5RK69_HUMAN	ANXA6	Isoform of P08133, Annexin	2523780	3980510	2812960	2653760	2341030	2743070	2.84252e+06	740389
Q9BTY7	Q9BTY7	HGH1_HUMAN	HGH1	Protein HGH1 homolog	2631170	2514630	2570440	2621680	1898550	2839720	2.5127e+06	1699840
O00442	O00442;A6NIC1;O00442-2	RTCA_HUMAN	RTCA	RNA 3'-terminal phosphate cyclase	2236420	2113530	2554600	2265160	2239410	2382310	2.29857e+06	2290980
Q9HD42	Q9HD42;F8VUA2;F8VVT7	CHM1A_HUMAN	CHMP1A	Charged multivesicular body protein 1a	2273820	2034930	2677720	1891080	2456840	2295920	2.27172e+06	3094060
O00267-2	O00267;O00267-2	SPT5H-2_HUMAN	SUPT5H	Isoform of O00267, Isoform 2 of Transcription elongation factor SPT5	2565990	2660570	2514480	2568580	2182640	2588670	2.51349e+06	1694070
Q9HCN8	Q9HCN8	SDF2L_HUMAN	SDF2L1	Stromal cell-derived factor 2-like protein 1	2650000	2300500	2203180	2804940	2379110	2588580	2.48772e+06	2024230
Q9H4G4	Q9H4G4;A0A087WUM5;Q5VZR0	GAPR1_HUMAN	GLIPR2	Golgi-associated plant pathogenesis-related protein 1	2261660	2037260	2536780	1625870	1981330	1921510	2060735	3188800
Q92696	Q92696;H0YLH3	PGTA_HUMAN	RABGGTA	Geranylgeranyl transferase type-2 subunit alpha	2328740	2511400	2076140	2577790	2189860	2407710	2.34861e+06	2411020
P48059-5	F8WE10;P48059-5	LIMS1-5_HUMAN	LIMS1	Isoform of P48059, Isoform 5 of LIM and senescent cell antigen-like-containing domain protein 1	2660750	2053690	2236890	2484200	2139560	2254640	2304955	2638190
Q9NVI7-2	Q5T9A4;Q9NVI7;H0Y2W2;Q5T9A4-2;Q5T9A4-3;Q9NVI7-2;Q9NVI7-3	ATD3A-2_HUMAN	ATAD3A	Isoform of Q9NVI7, Isoform 2 of ATPase family AAA domain-containing protein 3A	2095950	2084620	2535610	2592760	2702600	2316030	2.38793e+06	2272250
Q6P2E9	Q6P2E9	EDC4_HUMAN	EDC4	Enhancer of mRNA-decapping protein 4	2466880	2466710	2472710	2669920	2238850	2277210	2.43205e+06	2035750
Q9C0B1	Q9C0B1;A0A1B0GTC3;A0A1B0GTC5;A0A1B0GTY1;A0A1B0GU26;A0A1B0GUC3;A0A1B0GV98;A0A1B0GVH5	FTO_HUMAN	FTO	Alpha-ketoglutarate-dependent dioxygenase FTO	2311130	2533930	2244530	2508470	2584710	2839710	2.50375e+06	1728880
Q9UN86;Q9UN86-2	Q9UN86;D6RAC7;D6RB17;D6RBM9;D6RBR0;D6RBW8;D6RE13;D6REX8;D6RGJ4;Q9UN86-2	G3BP2-2_HUMAN;G3BP2_HUMAN	G3BP2	Ras GTPase-activating protein-binding protein 2	2324250	2285060	2182600	2739890	2113750	2568530	2.36901e+06	2056840
P28072	P28072;A0A087X2I4;I3L3X7	PSB6_HUMAN	PSMB6	Proteasome subunit beta type-6	2254300	1806850	2858820	2357400	2577590	1860810	2.28596e+06	2699840
Q5T4S7;Q5T4S7-2;Q5T4S7-3;Q5T4S7-4	Q5T4S7;Q5T4S7-2;Q5T4S7-3;Q5T4S7-4	UBR4-2_HUMAN;UBR4-3_HUMAN;UBR4-4_HUMAN;UBR4_HUMAN	UBR4	E3 ubiquitin-protein ligase UBR4	2140290	2548550	2361300	2511940	2267400	2038020	2311250	2774160
Q7Z6I6	Q7Z6I6;A0A0A0MRJ8;A0A0A0MRJ9;Q7Z6I6-2;Q7Z6I6-3	RHG30_HUMAN	ARHGAP30	Rho GTPase-activating protein 30	2435650	2528150	2695740	2741510	2029780	2026680	2409585	2506880
Q9Y3A3;Q9Y3A3-3	Q9Y3A3;F8W8B0;F8WAQ8;Q9Y3A3-3	PHOCN-3_HUMAN;PHOCN_HUMAN	MOB4	MOB-like protein phocein	2458420	2542210	2341140	2403300	2124370	2330060	2.36658e+06	2050900
Q14166	Q14166	TTL12_HUMAN	TTLL12	Tubulin--tyrosine ligase-like protein 12	2732650	2220880	2475370	2666580	2158420	2131200	2.39752e+06	2096570
Q9Y5L4	Q9Y5L4;K7EIT2	TIM13_HUMAN	TIMM13	Mitochondrial import inner membrane translocase subunit Tim13	2448790	2648400	2153470	2407470	2134940	2424410	2369580	1709750
Q9NT62	Q9NT62;Q9NT62-2	ATG3_HUMAN	ATG3	Ubiquitin-like-conjugating enzyme ATG3	2415590	2467980	2267050	2371920	2499750	2615870	2.43969e+06	1825380
P78362;P78362-2	P78362;H7C5L6;P78362-2	SRPK2-2_HUMAN;SRPK2_HUMAN	SRPK2	SRSF protein kinase 2	2368390	2488160	2296950	2458900	2923370	2394330	2488350	1615010
Q9Y3B7	Q9Y3B7;H0YCD5;Q9Y3B7-2;Q9Y3B7-3	RM11_HUMAN	MRPL11	39S ribosomal protein L11, mitochondrial	2266390	2041230	2287600	2578860	2574350	2542120	2.38176e+06	2785380
Q9BYD3	Q9BYD3;K7EKI4;K7ELF1;K7ELQ0;K7ES61;Q9BYD3-2;X6RAY8	RM04_HUMAN	MRPL4	39S ribosomal protein L4, mitochondrial	2299450	2186740	2406400	2551580	2503160	2568510	2.41931e+06	2235370
Q13510;Q13510-2	Q13510;A0A1B0GTM3;A0A1B0GTP7;A0A1B0GTZ5;A0A1B0GUA4;A0A1B0GUE3;A0A1B0GUG1;A0A1B0GUH5;A0A1B0GUW4;A0A1B0GV06;A0A1B0GW68;E7EMM4;Q13510-2;Q13510-3	ASAH1-2_HUMAN;ASAH1_HUMAN	ASAH1	Acid ceramidase	2245570	2353500	2898020	2085390	1571690	2834830	2331500	1729800
Q96F63	Q96F63	CCD97_HUMAN	CCDC97	Coiled-coil domain-containing protein 97	2224880	2688370	2506750	3001210	2368320	2694920	2.58074e+06	1736690
Q8WXX5	Q8WXX5	DNJC9_HUMAN	DNAJC9	DnaJ homolog subfamily C member 9	2077320	2238360	2320130	2049550	2461470	2297230	2.24068e+06	2741900
P30536	P30536;B1AH87	TSPO_HUMAN	TSPO	Translocator protein	2048940	2213640	2935500	2397000	1998500	2371050	2.32744e+06	1750010
O95758;O95758-1;O95758-2;O95758-4;O95758-5;O95758-6	O95758;O95758-1;O95758-2;O95758-4;O95758-5;O95758-6;O95758-7;X6R242	PTBP3-1_HUMAN;PTBP3-2_HUMAN;PTBP3-4_HUMAN;PTBP3-5_HUMAN;PTBP3-6_HUMAN;PTBP3_HUMAN	PTBP3	Polypyrimidine tract-binding protein 3	2298800	2231550	2632570	2403420	2313690	2368020	2374675	2108210
Q13576	Q13576	IQGA2_HUMAN	IQGAP2	Ras GTPase-activating-like protein IQGAP2	1858070	1957940	2797090	2172290	2598900	2287130	2278570	3515770
Q8NFW8	Q8NFW8	NEUA_HUMAN	CMAS	N-acylneuraminate cytidylyltransferase	1952150	2139820	2664940	2415690	2313940	2732490	2.36984e+06	1960100
Q07866;Q07866-10;Q07866-2;Q07866-3;Q07866-4;Q07866-5;Q07866-6;Q07866-7;Q07866-8;Q07866-9	Q07866;F8W6L3;G3V2E7;G3V3H3;G3V5R9;G5E9S8;Q07866-10;Q07866-2;Q07866-3;Q07866-4;Q07866-5;Q07866-6;Q07866-7;Q07866-8;Q07866-9;E7EVH7	KLC1-10_HUMAN;KLC1-2_HUMAN;KLC1-3_HUMAN;KLC1-4_HUMAN;KLC1-5_HUMAN;KLC1-6_HUMAN;KLC1-7_HUMAN;KLC1-8_HUMAN;KLC1-9_HUMAN;KLC1_HUMAN	KLC1	Kinesin light chain 1	2425760	2262060	2389960	2407110	2238340	2338580	2343635	2016630
Q96AZ6	Q96AZ6;H0YMM4;H3BLY5;Q96AZ6-2	ISG20_HUMAN	ISG20	Interferon-stimulated gene 20 kDa protein	2046290	2466740	2275020	1841910	1736590	2058730	2070880	2024530
Q9Y3B8	Q9Y3B8;F5GYG5;H0YG54;H0YGR4;Q9Y3B8-2;Q9Y3B8-3	ORN_HUMAN	REXO2	Oligoribonuclease, mitochondrial	2520310	2331260	2391600	2513790	2262230	2414200	2405565	1518820
P46379;P46379-2;P46379-3	P46379;A0A024RCR6;A0A0G2JJM1;A0A0G2JK23;A0A0G2JL47;F6S6P2;P46379-2;P46379-3;P46379-4;P46379-5;X6REW1	BAG6-2_HUMAN;BAG6-3_HUMAN;BAG6_HUMAN	BAG6	Large proline-rich protein BAG6	2294880	2406240	2422490	2556030	2229350	2283310	2.36538e+06	2233770
Q8IV04	Q8IV04;E9PSB7;Q8IV04-2	TB10C_HUMAN	TBC1D10C	Carabin	2311040	2418940	3025860	2408280	2059040	1915040	2.35637e+06	2962510
Q9NWB6	Q9NWB6;Q9NWB6-2;Q9NWB6-3	ARGL1_HUMAN	ARGLU1	Arginine and glutamate-rich protein 1	1651660	2076070	1757960	2093140	1761220	2002460	1.89042e+06	3302990
Q15427	Q15427;Q5SZ64	SF3B4_HUMAN	SF3B4	Splicing factor 3B subunit 4	2209260	2461870	2302000	2450520	2466150	2223860	2.35228e+06	1716860
Q9Y512	Q9Y512	SAM50_HUMAN	SAMM50	Sorting and assembly machinery component 50 homolog	2163790	2179770	2449080	2135240	2219790	2117900	2.21093e+06	2185420
A5YKK6	A5YKK6;A5YKK6-2	CNOT1_HUMAN	CNOT1	CCR4-NOT transcription complex subunit 1	2311290	2531010	2327850	2393210	2145360	2131090	2306635	2511490
O00139-2	O00139;D6R9M0;O00139-1;O00139-2;O00139-4;O00139-5	KIF2A-2_HUMAN	KIF2A	Isoform of O00139, Isoform 2 of Kinesin-like protein KIF2A	1616250	1568190	1972730	2761280	2405180	2183580	2084535	4823630
Q8NDX1	Q8NDX1;Q8NDX1-2	PSD4_HUMAN	PSD4	PH and SEC7 domain-containing protein 4	2161180	2252410	2323830	2479470	2591630	2584840	2.39889e+06	2266780
O75663	O75663;O75663-2	TIPRL_HUMAN	TIPRL	TIP41-like protein	2161520	2481030	2422600	2231550	2497190	2364630	2.35975e+06	1966350
P52298	P52298;B3KSB0;C9JQX9;P52298-2;P52298-3	NCBP2_HUMAN	NCBP2	Nuclear cap-binding protein subunit 2	2426020	2423780	2165550	2317200	2054970	2418600	2301020	1934010
Q9UL18	Q9UL18;A0A0U1RQZ8;Q5TA58	AGO1_HUMAN	AGO1	Protein argonaute-1	2219300	2178410	2404900	2164550	2247900	2207710	2.23713e+06	2511680
P49903	P49903;P49903-2;P49903-3	SPS1_HUMAN	SEPHS1	Selenide, water dikinase 1	2481930	2385430	2157130	2213110	2255870	2442980	2.32274e+06	1883740
P28340	P28340;A0A2R8Y705;M0QZR8;M0R2B7	DPOD1_HUMAN	POLD1	DNA polymerase delta catalytic subunit	2128260	2485470	2078280	2637160	2634230	2274540	2372990	2438810
Q9GZU8	Q9GZU8;H3BMX9;H3BN22;H3BP64;H3BQQ6;H3BSF0;H3BSY6;H3BTI2;H3BTP8;H3BUL4;Q6P4H7	PIP30_HUMAN	FAM192A	PSME3-interacting protein	2155080	2382450	2361240	2646470	2028300	2369160	2.32378e+06	2066160
O95861;O95861-4	O95861;A6NF51;O95861-2;O95861-3;O95861-4	BPNT1-4_HUMAN;BPNT1_HUMAN	BPNT1	3'(2'),5'-bisphosphate nucleotidase 1	2437880	2583160	2330680	2374420	2374960	1266190	2.22788e+06	1697320
O75223	O75223;O75223-3;M0QZK8	GGCT_HUMAN	GGCT	Gamma-glutamylcyclotransferase	2392080	2217820	2156120	2151840	2881420	2335890	2.35586e+06	1658300
O60664;O60664-3;O60664-4	O60664;K7EL96;K7ER39;K7ERZ3;O60664-3;O60664-4	PLIN3-3_HUMAN;PLIN3-4_HUMAN;PLIN3_HUMAN	PLIN3	Perilipin-3	2688790	2711490	1930720	1557450	3185710	2164380	2373090	1587940
Q15042	Q15042;Q15042-3;Q15042-4	RB3GP_HUMAN	RAB3GAP1	Rab3 GTPase-activating protein catalytic subunit	2112720	2426030	2130430	2287020	2288020	2321330	2260925	2102500
Q0VD83;Q0VD83-4	Q0VD83;Q0VD83-2;Q0VD83-3;Q0VD83-4	APOBR-4_HUMAN;APOBR_HUMAN	APOBR	Apolipoprotein B receptor	1529340	2250910	2629900	2774030	2479560	2980720	2.44074e+06	1452780
Q9NX08	Q9NX08	COMD8_HUMAN	COMMD8	COMM domain-containing protein 8	2211130	2164660	2568630	2685770	2191200	2392160	2368925	2013670
Q7Z4V5	Q7Z4V5;Q9Y3E1;A0A024R216;M0R0J3;Q7Z4V5-2;Q7Z4V5-3;Q7Z4V5-4	HDGR2_HUMAN	HDGFL2	Hepatoma-derived growth factor-related protein 2	2461980	2369720	2220450	2360150	3277010	2629760	2.55318e+06	1033310
Q96IX5	Q96IX5	ATPMD_HUMAN	ATP5MD	ATP synthase membrane subunit DAPIT, mitochondrial	1900630	2103200	2447910	2048780	2170860	1536860	2.03471e+06	2841860
Q9H2H8	Q9H2H8;B8ZZ77;H7BZ14;Q9H2H8-2	PPIL3_HUMAN	PPIL3	Peptidyl-prolyl cis-trans isomerase-like 3	2002040	2380360	2305640	2286180	2608370	2557950	2.35676e+06	1635090
Q8N1G4	Q8N1G4	LRC47_HUMAN	LRRC47	Leucine-rich repeat-containing protein 47	1770770	1949680	2506940	2138340	2768170	2369800	2.25062e+06	2890270
P00387;P00387-2;P00387-3	P00387;P00387-2;P00387-3	NB5R3-2_HUMAN;NB5R3-3_HUMAN;NB5R3_HUMAN	CYB5R3	NADH-cytochrome b5 reductase 3	1960160	1975110	2661640	2237240	2659580	1953800	2241255	2804250
Q92541	Q92541	RTF1_HUMAN	RTF1	RNA polymerase-associated protein RTF1 homolog	2315220	2537290	2184900	2329850	2400570	2501130	2378160	1405800
Q8N3U4;Q8N3U4-2	Q8N3U4;Q8WVM7;Q8N3U4-2;Q8WVM7-2	STAG2-2_HUMAN;STAG2_HUMAN	STAG2	Cohesin subunit SA-2	2307880	2346510	2163000	2292320	2447270	2264280	2.30354e+06	2060160
P61106	P61106;X6RFL8	RAB14_HUMAN	RAB14	Ras-related protein Rab-14	1947930	2254840	2315300	2354380	2259930	2253030	2.2309e+06	2419920
O43865	O43865	SAHH2_HUMAN	AHCYL1	S-adenosylhomocysteine hydrolase-like protein 1	2261070	2366390	2325620	2245590	2334340	2200110	2.28885e+06	1797250
O43252	O43252	PAPS1_HUMAN	PAPSS1	Bifunctional 3'-phosphoadenosine 5'-phosphosulfate synthase 1	1594840	2142840	2244510	2542930	2138270	2093980	2.12623e+06	2472740
Q9NQP4	Q9NQP4;E9PQY2	PFD4_HUMAN	PFDN4	Prefoldin subunit 4	2113740	2292140	2214680	2476190	2708650	2254960	2.34339e+06	1724180
P24928	P24928	RPB1_HUMAN	POLR2A	DNA-directed RNA polymerase II subunit RPB1	2058260	2353040	2422990	2306060	2332100	2269200	2290275	2247160
Q9BPZ3	Q9BPZ3;D6RA77	PAIP2_HUMAN	PAIP2	Polyadenylate-binding protein-interacting protein 2	2589680	2554880	2503140	2914450	2109840	2291230	2493870	1234950
Q9UHY7	Q9UHY7;A0A0C4DGY8;D6RA00;Q9UHY7-2	ENOPH_HUMAN	ENOPH1	Enolase-phosphatase E1	2103610	2459860	2178520	2341110	2357310	2262000	2283735	1920800
Q9UHD9	Q9UHD9	UBQL2_HUMAN	UBQLN2	Ubiquilin-2	2065260	2835390	2111950	2240490	1759080	2295550	2.21795e+06	1538310
Q9ULA0	Q9ULA0;A0A024R442;E7EMB6;E7ETB3	DNPEP_HUMAN	DNPEP	Aspartyl aminopeptidase	1968980	2067630	2085330	1911590	2297300	2551460	2.14705e+06	2389570
O60934	O60934;A0A0C4DG07	NBN_HUMAN	NBN	Nibrin	1931610	2041250	1928580	2210850	2255760	2234450	2.10042e+06	2960250
Q7Z3B4;Q7Z3B4-3	Q7Z3B4;Q7Z3B4-2;Q7Z3B4-3	NUP54-3_HUMAN;NUP54_HUMAN	NUP54	Nucleoporin p54	2405640	2153180	2169660	2207570	2386060	2221250	2.25723e+06	1852040
O14672	O14672;O14672-2	ADA10_HUMAN	ADAM10	Disintegrin and metalloproteinase domain-containing protein 10	1827810	1998370	2402620	2529020	2211360	1964930	2155685	3579500
Q9Y3B4	Q9Y3B4	SF3B6_HUMAN	SF3B6	Splicing factor 3B subunit 6	2158830	2105440	2211290	2124490	2366830	2086720	2175600	2526460
Q6QNY1;Q6QNY1-2	Q6QNY1;J3QRU7;Q6QNY1-2	BL1S2-2_HUMAN;BL1S2_HUMAN	BLOC1S2	Biogenesis of lysosome-related organelles complex 1 subunit 2	1938850	2698130	2502680	2488890	1867450	2013100	2.25152e+06	1872530
O43633	O43633;M0QXX8;M0R1L7	CHM2A_HUMAN	CHMP2A	Charged multivesicular body protein 2a	2081100	2061940	2617290	2180640	2097940	1934260	2162195	3262320
P11171;P11171-2	P11171;Q9H4G0;Q9Y2J2;A0A0A0MRA8;A0A0C4DH22;A0A1B0GTF8;A0A1B0GWG0;A0A2R8Y420;A0A2R8Y570;A0A2R8Y5G2;A0A2R8Y5Z6;A0A2R8Y6D0;A0A2R8Y6G5;A0A2R8Y6T6;A0A2R8Y7N0;A0A2R8Y7Y3;A0A2R8YCW8;A0A2R8YD30;A0A2R8YFR9;A0A2U3TZH6;A0A3B3ITC5;A0A3B3ITP0;A0A3B3IU06;A0A3B3IUD6;A8K968;P11171-2;P11171-3;P11171-4;P11171-5;P11171-6;P11171-7;Q4VB86;Q4VXN0;Q4VXN1;Q9H4G0-2;Q9H4G0-3;Q9H4G0-4;Q9Y2J2-2;Q9Y2J2-3;Q9Y2J2-4	41-2_HUMAN;41_HUMAN	EPB41	Protein 4.1	2174320	2272010	2353790	2196040	2505730	2335560	2.30624e+06	1841460
Q13155	Q13155;A8MU58;Q13155-2	AIMP2_HUMAN	AIMP2	Aminoacyl tRNA synthase complex-interacting multifunctional protein 2	2106930	2338110	2161830	2085590	2268000	2059190	2.16994e+06	2224350
P04222	P01893;A0A0G2JH50;A0A0G2JIF0;A0A0G2JPT2;A0A140T912;A0A140T930;A0A140T937;A0A140T962;A0A140T9B3;A0A140T9J9;A0A140T9M0;A0A140T9U0;A0A140T9W2;A0A1W2PNZ7;A0A1W2PP77;A0A1W2PR11;A0A1W2PRX1;A0A1W2PRZ0;A0A1W2PS56;A2BF26;P04222;P30499;P30501;P30504;P30505;P30508;P30510;Q07000;Q09160;Q29865;Q29960;Q29960-2;Q29963;Q9TNN7	1C03_HUMAN	HLA-C	Isoform of Q95604, HLA class I histocompatibility antigen, Cw-3 alpha chain	1628710	2225670	2507320	2651860	1981990	1860820	2.14273e+06	2687460
P27708	P27708;F8VPD4;H7C2E4	PYR1_HUMAN	CAD	CAD protein	2011670	2325200	2179670	2300500	2353170	1965760	2.18933e+06	2238640
Q9Y5Y2	Q9Y5Y2;B7Z6P0;H3BQR2	NUBP2_HUMAN	NUBP2	Cytosolic Fe-S cluster assembly factor NUBP2	2133230	2222050	2314380	2343830	2416890	2501860	2322040	1442840
Q9P107	Q9P107;K7EJC2;Q9P107-2	GMIP_HUMAN	GMIP	GEM-interacting protein	2176420	2238460	2290510	2351300	2270390	2214580	2.25694e+06	2094800
P51114	P51114;B4DXZ6;C9JY20;C9JZE0;E7EU85;E9PFF5;P51114-2;P51114-3	FXR1_HUMAN	FXR1	Fragile X mental retardation syndrome-related protein 1	2274210	2131660	2274700	2563510	2344690	2202390	2.29853e+06	2154570
Q9Y5J7	Q9Y5J7;A0A1W2PQS5;A0A1W2PRH9;G3V2F3;G3V502	TIM9_HUMAN	TIMM9	Mitochondrial import inner membrane translocase subunit Tim9	2196490	2427720	2270300	2526220	2410050	2728170	2.42649e+06	1039390
Q9NYB0	Q9NYB0;H3BMI8	TE2IP_HUMAN	TERF2IP	Telomeric repeat-binding factor 2-interacting protein 1	2217640	2287120	2112100	2302390	2304660	2449570	2.27891e+06	1618140
Q15388	Q15388	TOM20_HUMAN	TOMM20	Mitochondrial import receptor subunit TOM20 homolog	1953510	2199400	2794640	2919430	2958980	2328940	2.52582e+06
O75582	O75582;O75676;A0A0A6YYC0;A0A3B3ISL8;E9PJN1;G3V2D1;O75582-2;O75676-2	KS6A5_HUMAN	RPS6KA5	Ribosomal protein S6 kinase alpha-5	2339830	2367640	2717840	2029750	1946220	1841260	2207090	2338300
P28161	P09488;P28161;Q03013;A0A0A0MR85;B9ZVX7;E7EWW9;E9PHN6;E9PHN7;E9PLF1;F6XZQ7;H3BQT3;P09488-2;P28161-2;Q03013-2;Q03013-3	GSTM2_HUMAN	GSTM2	Glutathione S-transferase Mu 2	1856090	2839220	2776950	1094560	1957870	3635680	2.36006e+06	1431780
Q14444;Q14444-2	Q14444;E9PLA9;G3V153;Q14444-2	CAPR1-2_HUMAN;CAPR1_HUMAN	CAPRIN1	Caprin-1	1975060	2106020	2063080	2618370	1884000	2274620	2153525	2469460
O15212	O15212	PFD6_HUMAN	PFDN6	Prefoldin subunit 6	2179390	2227310	2047720	2273560	2187510	2240350	2192640	1844810
P40616;P40616-2	P40616;B4DZG7;F8VYN9;P40616-2	ARL1-2_HUMAN;ARL1_HUMAN	ARL1	ADP-ribosylation factor-like protein 1	2065270	2297160	2025320	2651290	2362650	2344690	2.29106e+06	1411740
Q58FF6	Q58FF6	H90B4_HUMAN	HSP90AB4P	Putative heat shock protein HSP 90-beta 4	1124100	1249460	11776000	1006480	1079400	1499050	2.95575e+06	465220
P06127	P06127	CD5_HUMAN	CD5	T-cell surface glycoprotein CD5	2189870	1802590	2015930	2046220	2210720	2077610	2.05716e+06	4096390
Q92769;Q92769-3	Q92769;Q92769-3	HDAC2-3_HUMAN;HDAC2_HUMAN	HDAC2	Histone deacetylase 2	2382590	2280330	2146000	2249660	2200510	1942370	2.20024e+06	2160120
Q92616	Q92616	GCN1_HUMAN	GCN1	eIF-2-alpha kinase activator GCN1	2024460	2161030	2297640	2439060	2094930	1837700	2142470	2774330
Q7KZ85	Q7KZ85;Q7KZ85-2	SPT6H_HUMAN	SUPT6H	Transcription elongation factor SPT6	2259170	2365280	2152000	2316260	1892220	2404810	2.23162e+06	1839700
O94768	O94768;C9JZJ1	ST17B_HUMAN	STK17B	Serine/threonine-protein kinase 17B	2033520	1992190	2266720	2499530	2081050	2334630	2.20127e+06	2236720
O75323	O75323;H7C333	NIPS2_HUMAN	NIPSNAP2	Protein NipSnap homolog 2	2127480	1989070	2185490	2104320	2096470	2285310	2.13136e+06	1576390
Q9P0J1;Q9P0J1-2	Q9P0J1;Q9P0J1-2	PDP1-2_HUMAN;PDP1_HUMAN	PDP1	[Pyruvate dehydrogenase [acetyl-transferring]]-phosphatase 1, mitochondrial	2166970	1922610	2294160	2139870	2111240	2629990	2.21081e+06	1529970
Q9BW71;Q9BW71-2	Q9BW71;Q9BW71-2	HIRP3-2_HUMAN;HIRP3_HUMAN	HIRIP3	HIRA-interacting protein 3	2485330	2300890	1812490	2236820	2301080	2640360	2.29616e+06	1719900
Q9BRT3	Q9BRT3	MIEN1_HUMAN	MIEN1	Migration and invasion enhancer 1	2143650	2552170	2597540	2588920	2341590	2279420	2417215	1449090
Q7L1Q6;Q7L1Q6-3;Q7L1Q6-4	Q7L1Q6;C9IZ80;Q7L1Q6-2;Q7L1Q6-3;Q7L1Q6-4	BZW1-3_HUMAN;BZW1-4_HUMAN;BZW1_HUMAN	BZW1	Basic leucine zipper and W2 domain-containing protein 1	2269750	2122520	2382500	2577360	2041550	2135750	2254905	2028510
O60568	O60568;H7C2S8	PLOD3_HUMAN	PLOD3	Multifunctional procollagen lysine hydroxylase and glycosyltransferase LH3	1974700	2173730	1903410	2076570	2781400	2272190	2197000	1914130
Q04206;Q04206-2	Q04206;A0A087X0W8;E9PKH5;Q04206-2;Q04206-4;Q2TAM5	TF65-2_HUMAN;TF65_HUMAN	RELA	Transcription factor p65	1928180	1948990	2210220	2110040	2082500	2237570	2086250	2171420
Q9GZZ9	Q9GZZ9;C9J5W5;C9JRV9;E7EQ61;E7EWE1;Q9GZZ9-2	UBA5_HUMAN	UBA5	Ubiquitin-like modifier-activating enzyme 5	2107470	2118220	1949170	2246020	2439550	2269280	2188285	1965320
P49589;P49589-3	P49589;B4DKY1;P49589-2;P49589-3	SYCC-3_HUMAN;SYCC_HUMAN	CARS	Cysteine--tRNA ligase, cytoplasmic	1915650	1929680	2519620	1773620	1842720	1862810	1.97402e+06	2588560
P35527	P35527	K1C9_HUMAN	KRT9	Keratin, type I cytoskeletal 9	2569270	1967980	2165240	915175	786123	3830880	2.03911e+06	7660350
Q9NR12	Q9NR12;D6RAN1;D6RF83;D6RH06;H7BYK4;Q9NR12-2;Q9NR12-3;Q9NR12-4;Q9NR12-5;Q9NR12-6	PDLI7_HUMAN	PDLIM7	PDZ and LIM domain protein 7	2437980	1863560	2026810	2082190	2185100	2326780	2.15374e+06	2089250
P13645	P13645	K1C10_HUMAN	KRT10	Keratin, type I cytoskeletal 10	1415160	1196740	1068870	746788	771752	1615870	1.13586e+06	6778010
Q9BXW7;Q9BXW7-2	Q9BXW7;Q9BXW7-2	HDHD5-2_HUMAN;HDHD5_HUMAN	HDHD5	Haloacid dehalogenase-like hydrolase domain-containing 5	2058650	2218460	1938050	2166260	2045310	2385190	2135320	1550120
Q9UHA4	Q9UHA4	LTOR3_HUMAN	LAMTOR3	Ragulator complex protein LAMTOR3	1941190	2150010	2151900	2293470	2161030	2117380	2135830	2002660
P48507	P48507	GSH0_HUMAN	GCLM	Glutamate--cysteine ligase regulatory subunit	2124730	2080700	2708360	2104830	1802210	1919640	2.12341e+06	2286820
O00754	O00754;O00754-2	MA2B1_HUMAN	MAN2B1	Lysosomal alpha-mannosidase	2371820	2189120	2495340	1870320	1543380	2192870	2110475	1941890
Q9Y295	Q9Y295	DRG1_HUMAN	DRG1	Developmentally-regulated GTP-binding protein 1	1849430	1885880	2151300	2110450	2359220	2006340	2.06044e+06	3003770
P51812	P51812;Q15349;Q15418;Q9UK32;A0A2R8Y603;B1AXG1;B4DG22;B7Z3B5;B7ZB17;E9PGT3;F2Z2J1;Q15349-2;Q15349-3;Q15418-2;Q15418-3;Q15418-4;Q5SVM6;Q9UK32-2	KS6A3_HUMAN	RPS6KA3	Ribosomal protein S6 kinase alpha-3	1869470	2006380	2075570	2129280	2594050	2109250	2.13067e+06	2500480
Q07889	Q07889;G5E9C8	SOS1_HUMAN	SOS1	Son of sevenless homolog 1	2067250	2027060	2869780	2077680	2041480	1731810	2.13584e+06	2751900
P04843	P04843;B7Z4L4	RPN1_HUMAN	RPN1	Dolichyl-diphosphooligosaccharide--protein glycosyltransferase subunit 1	1859220	1977180	1914960	2120870	2600120	1493360	1994285	3405130
Q99436	Q99436	PSB7_HUMAN	PSMB7	Proteasome subunit beta type-7	1805330	1916450	2588100	2546520	2104130	1772620	2.12219e+06	2104850
Q9BUQ8	Q9BUQ8	DDX23_HUMAN	DDX23	Probable ATP-dependent RNA helicase DDX23	1728950	1944720	2192440	2173150	2297920	2204940	2.09035e+06	2691880
Q86X76;Q86X76-2;Q86X76-4	Q86X76;Q86X76-2;Q86X76-3;Q86X76-4;Q86X76-5	NIT1-2_HUMAN;NIT1-4_HUMAN;NIT1_HUMAN	NIT1	Deaminated glutathione amidase	2092850	1885630	1782280	2048460	2029920	2239290	2.01307e+06	2104780
Q9P0L0	Q9P0L0;Q9P0L0-2	VAPA_HUMAN	VAPA	Vesicle-associated membrane protein-associated protein A	1443920	1633430	1750590	2186240	3073710	1454050	1.92366e+06	4069310
Q9H9Q2	Q9H9Q2;A0A087X1P5;J3KQ34;J3QT73;Q9H9Q2-2	CSN7B_HUMAN	COPS7B	COP9 signalosome complex subunit 7b	1979180	2241280	2109540	1988370	2425970	2152870	2149535	1482320
P08754	P08754	GNAI3_HUMAN	GNAI3	Guanine nucleotide-binding protein G(k) subunit alpha	1881730	1968670	2427520	2266880	1868400	2069400	2.08043e+06	2792910
Q6XZF7;Q6XZF7-2	Q6XZF7;A0A1B0GTX1;A0A1C7CYY6;Q6XZF7-2	DNMBP-2_HUMAN;DNMBP_HUMAN	DNMBP	Dynamin-binding protein	2313150	2116470	2116710	1695140	1949310	2155710	2.05775e+06	2205350
P27361	P27361;B3KR49;E9PBK7;E9PJF0;E9PQW4;H0YDH9;P27361-2;P27361-3	MK03_HUMAN	MAPK3	Mitogen-activated protein kinase 3	2206170	2153750	2013470	2028850	2130530	1870280	2067175	2608750
Q7L9L4;Q7L9L4-2;Q9H8S9	Q7L9L4;Q9H8S9;D6RCK3;Q7L9L4-2;Q9H8S9-2	MOB1A_HUMAN;MOB1B-2_HUMAN;MOB1B_HUMAN	MOB1A;MOB1B	MOB kinase activator 1B	2057330	2178090	2426790	1997270	2006890	2074960	2123555	2139230
Q13162	Q13162;A6NG45	PRDX4_HUMAN	PRDX4	Peroxiredoxin-4	2085340	2167250	1909130	2474980	2254380	2170580	2.17694e+06	1999230
Q92918;Q92918-2	Q92918;K7EKT6;K7ER95;Q92918-2	M4K1-2_HUMAN;M4K1_HUMAN	MAP4K1	Mitogen-activated protein kinase kinase kinase kinase 1	1991000	2186300	2645920	2060700	2107100	1669530	2.11009e+06	2683490
P53384;P53384-2	P53384;I3L3A0;P53384-2	NUBP1-2_HUMAN;NUBP1_HUMAN	NUBP1	Cytosolic Fe-S cluster assembly factor NUBP1	2116560	2084500	2061800	2398310	2325740	2151210	2.18969e+06	1485720
P16219	P16219;E9PE82	ACADS_HUMAN	ACADS	Short-chain specific acyl-CoA dehydrogenase, mitochondrial	1351440	2034600	2211330	2281490	1814880	2162890	1976105	1865280
P16220;P16220-2	P16220;P18846;E9PAR2;G5E998;P16220-2;P16220-3;P18846-2;Q03060-21;Q03060-23;Q03060-24;Q03060-26;Q03060-31;Q03060-32;Q03060-6;Q03060-8;Q03060-9	CREB1-2_HUMAN;CREB1_HUMAN	CREB1	Cyclic AMP-responsive element-binding protein 1	2109970	2132650	1977090	1987280	1995750	1987890	2.03177e+06	1991720
Q9C005	Q9C005	DPY30_HUMAN	DPY30	Protein dpy-30 homolog	1779810	2405260	2537470	2350240	2683440	2638310	2.39909e+06	830996
Q53H96;Q53H96-2	Q53H96;A0A0A0MQS1;Q53H96-2	P5CR3-2_HUMAN;P5CR3_HUMAN	PYCR3	Pyrroline-5-carboxylate reductase 3	2522360	2044710	1861820	2044660	2012840	2276020	2.12707e+06	1863930
P19174-2	P19174;P19174-2;V9GY71;V9GYH5	PLCG1-2_HUMAN	PLCG1	Isoform of P19174, Isoform 2 of 1-phosphatidylinositol 4,5-bisphosphate phosphodiesterase gamma-1	1937050	2188720	2450730	1923930	2294910	1797420	2.09879e+06	2319930
Q9NWQ8	Q9NWQ8	PHAG1_HUMAN	PAG1	Phosphoprotein associated with glycosphingolipid-enriched microdomains 1	1888580	2066110	2417020	2572930	1731350	2044290	2.12005e+06	2137110
Q6YP21;Q6YP21-3	Q6YP21;A0A0A0MRN7;Q6YP21-3	KAT3-3_HUMAN;KAT3_HUMAN	KYAT3	Kynurenine--oxoglutarate transaminase 3	2351350	2017120	2047130	1950390	2061300	2029050	2.07606e+06	2000640
O43290	O43290	SNUT1_HUMAN	SART1	U4/U6.U5 tri-snRNP-associated protein 1	1705320	1917950	2087470	2111540	2219810	2224380	2.04441e+06	2710220
O60502	O60502;H7C3X0;O60502-2;O60502-3;O60502-4	OGA_HUMAN	OGA	Protein O-GlcNAcase	1917740	2250410	1930470	2389130	1922280	2450250	2143380	2118320
P49662	P49662;Q6UXS9;A0A384DVP2;P49662-2;Q6UXS9-3	CASP4_HUMAN	CASP4	Caspase-4	2341940	2491100	2063990	2130250	1651000	2261260	2156590	1923680
O60749	O60749;D6RC15;O60749-2	SNX2_HUMAN	SNX2	Sorting nexin-2	2226360	2276230	2123200	1990460	1733730	2195830	2.09097e+06	1806980
Q9NRP2	Q9NRP2;A0A494C0Z3;H3BN28;H3BNN8;H3BP68;H3BPP2;H3BRC3;H3BTB6;A0A494C090	COXM2_HUMAN	CMC2	COX assembly mitochondrial protein 2 homolog	2099640	2430980	2223400	2280940	2024100	1906330	2.1609e+06	1121080
Q9BXS5	Q9BXS5;E7ENJ6;K7EJL1;Q9BXS5-2	AP1M1_HUMAN	AP1M1	AP-1 complex subunit mu-1	2228530	2415090	2264340	2090810	1947300	1889690	2.13929e+06	2032340
Q9UEY8;Q9UEY8-2	Q9UEY8;Q9UEY8-2	ADDG-2_HUMAN;ADDG_HUMAN	ADD3	Gamma-adducin	2244700	2328600	2252190	1825010	1960380	2126000	2.12281e+06	1630780
P19387	P19387	RPB3_HUMAN	POLR2C	DNA-directed RNA polymerase II subunit RPB3	2196420	2205430	2079420	2376310	2075240	2408570	2223565	1353380
P56134;P56134-2;P56134-3;P56134-4	P56134;C9JJT5;C9JU26;P56134-2;P56134-3;P56134-4;G3V325	ATPK-2_HUMAN;ATPK-3_HUMAN;ATPK-4_HUMAN;ATPK_HUMAN	ATP5MF	ATP synthase subunit f, mitochondrial	1873720	1863200	2297450	1888680	2233460	1806540	1.99384e+06	3253610
P24539	P24539;Q5QNZ2	AT5F1_HUMAN	ATP5PB	ATP synthase F(0) complex subunit B1, mitochondrial	1564490	1934270	2200500	2168970	2236850	1605320	1.95173e+06	2551390
O75934	O75934	SPF27_HUMAN	BCAS2	Pre-mRNA-splicing factor SPF27	1979080	2359180	2023250	2360820	2174670	2257640	2192440	1675690
P35813;P35813-3	P35813;E9PJN3;E9PKB5;E9PL75;P35813-2;P35813-3	PPM1A-3_HUMAN;PPM1A_HUMAN	PPM1A	Protein phosphatase 1A	2367050	2332680	2235020	2180510	2187770	2297530	2266760	980330
Q9Y639;Q9Y639-1;Q9Y639-3;Q9Y639-4;Q9Y639-5	Q9Y639;H3BU51;Q9UFM8;Q9Y639-1;Q9Y639-3;Q9Y639-4;Q9Y639-5	NPTN-1_HUMAN;NPTN-3_HUMAN;NPTN-4_HUMAN;NPTN-5_HUMAN;NPTN_HUMAN	NPTN	Neuroplastin	2315400	1626650	2191180	2344520	1909810	2252090	2.10661e+06	2063820
P63173	P63173;J3KT73;J3QL01	RL38_HUMAN	RPL38	60S ribosomal protein L38	1789930	1766780	1661510	2191230	2374140	1958970	1.95709e+06	3109610
P09234	P09234;A0A0A0MRR7	RU1C_HUMAN	SNRPC	U1 small nuclear ribonucleoprotein C	2264240	2477650	2150140	2161330	1778730	1903180	2122545	1271460
Q9UIQ6;Q9UIQ6-2;Q9UIQ6-3	Q9UIQ6;Q9UIQ6-2;Q9UIQ6-3	LCAP-2_HUMAN;LCAP-3_HUMAN;LCAP_HUMAN	LNPEP	Leucyl-cystinyl aminopeptidase	1456920	2272510	2437590	2256380	2020540	1780800	2.03746e+06	3205430
Q8NBJ7	Q8NBJ7;A0A494C1B1;A8MXB9;C9J660;C9JL30;F8WA42;H7C3B2;J3KQJ1;Q8NBJ7-2;Q8NBJ7-3	SUMF2_HUMAN	SUMF2	Inactive C-alpha-formylglycine-generating enzyme 2	2220940	1556670	1985590	2549170	2359530	1811310	2080535	1847610
O00160	O00160	MYO1F_HUMAN	MYO1F	Unconventional myosin-If	1811540	1680670	2503110	2118520	2346810	1951380	2.06867e+06	3179480
P17252	P17252	KPCA_HUMAN	PRKCA	Protein kinase C alpha type	1692200	2141510	2071690	2076520	2029770	2072020	2.01395e+06	1991850
P13612	P13612	ITA4_HUMAN	ITGA4	Integrin alpha-4	3067450	2131310	1887710	2564640	1782230	1762080	2.19924e+06	1969020
Q3ZCQ8;Q3ZCQ8-2	Q3ZCQ8;M0R003;M0R0C3;M0R2F8;Q3ZCQ8-2;Q3ZCQ8-3	TIM50-2_HUMAN;TIM50_HUMAN	TIMM50	Mitochondrial import inner membrane translocase subunit TIM50	2200320	2232950	2118350	2093810	1752310	1782470	2030035	1943970
Q9BZQ8	Q9BZQ8	NIBAN_HUMAN	FAM129A	Protein Niban	2271050	1848990	2341500	2387860	1871270	2294880	2.16926e+06	1600260
P15586	P15586;F5H4C6;F6S8M0;H0YFA9;H7C3P4;P15586-2	GNS_HUMAN	GNS	N-acetylglucosamine-6-sulfatase	1893420	1830410	2229770	1899580	2181450	1960010	1.99911e+06	2175180
Q05048	Q05048	CSTF1_HUMAN	CSTF1	Cleavage stimulation factor subunit 1	2125400	2003110	1888380	2090420	1802830	2081970	1998685	2028470
O43592	O43592;F8WDU6	XPOT_HUMAN	XPOT	Exportin-T	2213020	2293730	2123760	2066540	2036390	2011900	2.12422e+06	1699320
O75475	O75475	PSIP1_HUMAN	PSIP1	PC4 and SFRS1-interacting protein	1529610	1598780	1755050	1769830	3083110	1870290	1934445	3885190
Q96K76-4	Q96K76;Q96K76-2;Q96K76-4	UBP47-4_HUMAN	USP47	Isoform of Q96K76, Isoform 4 of Ubiquitin carboxyl-terminal hydrolase 47	2087720	2130670	1901180	2166990	2326030	2131310	2.12398e+06	1701830
Q06203	Q06203;D6RCC8	PUR1_HUMAN	PPAT	Amidophosphoribosyltransferase	1773390	1560710	1431050	2021830	2572100	2273380	1.93874e+06	2525510
Q9UKK3	Q9UKK3	PARP4_HUMAN	PARP4	Protein mono-ADP-ribosyltransferase PARP4	1884960	2080500	2540600	2284280	1494000	2072150	2059415	1884120
Q13291;Q13291-2;Q13291-3;Q13291-4	Q13291;Q13291-2;Q13291-3;Q13291-4;Q96QJ2	SLAF1-2_HUMAN;SLAF1-3_HUMAN;SLAF1-4_HUMAN;SLAF1_HUMAN	SLAMF1	Signaling lymphocytic activation molecule	2249970	1539740	2094130	2277570	1276300	1543690	1.83023e+06	4017050
Q9BVC6	Q9BVC6	TM109_HUMAN	TMEM109	Transmembrane protein 109	1238740	1355670	1599540	1857600	3294060	1429550	1795860	5323650
Q9H2J4	Q9H2J4;H7BZP2	PDCL3_HUMAN	PDCL3	Phosducin-like protein 3	2165290	2509020	2106610	2428710	1858440	2415990	2.24734e+06	874211
Q15628	Q15628	TRADD_HUMAN	TRADD	Tumor necrosis factor receptor type 1-associated DEATH domain protein	1919010	1710630	2284710	2114790	2220060	2289040	2.08971e+06	1783630
P55160	P55160;F8W050;P55160-2	NCKPL_HUMAN	NCKAP1L	Nck-associated protein 1-like	1926690	2145830	2417710	2018490	2057960	1784760	2.05857e+06	2073670
L0R6Q1	L0R6Q1	S35U4_HUMAN	SLC35A4	Isoform of Q96G79, SLC35A4 upstream open reading frame protein	1732080	2200320	1956110	1749220	1583050	1892730	1.85225e+06	2136740
Q99747	Q99747;Q99747-2	SNAG_HUMAN	NAPG	Gamma-soluble NSF attachment protein	2346370	2032540	1946350	2342260	2020880	2244280	2.15545e+06	1530820
Q9Y6Y8	Q9Y6Y8	S23IP_HUMAN	SEC23IP	SEC23-interacting protein	2076620	2236550	2055600	1981970	1985580	1985760	2053680	1774020
P36543	P36543;Q96A05;C9J8H1;P36543-2;P36543-3	VATE1_HUMAN	ATP6V1E1	V-type proton ATPase subunit E 1	1974370	1956930	2053200	1861990	1897860	1951810	1949360	2161290
Q14C86;Q14C86-2;Q14C86-4;Q14C86-5;Q14C86-6	Q14C86;A0A0A0MQV8;B0QZ65;B4DGD8;C9IZ08;F8W9S7;H0Y7I9;Q14C86-2;Q14C86-3;Q14C86-4;Q14C86-5;Q14C86-6	GAPD1-2_HUMAN;GAPD1-4_HUMAN;GAPD1-5_HUMAN;GAPD1-6_HUMAN;GAPD1_HUMAN	GAPVD1	GTPase-activating protein and VPS9 domain-containing protein 1	2044240	2159280	2026630	2048570	2139680	1972720	2.06519e+06	1921160
P55265;P55265-4	P55265;A0A3B3IRQ9;A0A3B3ISX1;H0YCK3;P55265-2;P55265-3;P55265-4;P55265-5	DSRAD-4_HUMAN;DSRAD_HUMAN	ADAR	Double-stranded RNA-specific adenosine deaminase	1934110	2140640	2077140	2178800	2101880	2141240	2095635	1866820
A0A5B9;P01850	A0A5B9;P01850;A0A0G2JMB4	TRBC1_HUMAN;TRBC2_HUMAN	TRBC1;TRBC2	T cell receptor beta constant 2	1722720	2111000	2292430	2167980	2341300	1966030	2.10024e+06	2314270
O14964	O14964;I3L1P5;O14964-2	HGS_HUMAN	HGS	Hepatocyte growth factor-regulated tyrosine kinase substrate	1977450	2151390	1945360	2074500	2245810	2256180	2.10845e+06	1352430
Q9NR46	Q9NR46;B7ZC38;B7ZC39;Q9NR46-2	SHLB2_HUMAN	SH3GLB2	Endophilin-B2	2122050	2119560	2068820	1888510	2124780	1765930	2.01494e+06	1787550
P49863	P49863	GRAK_HUMAN	GZMK	Granzyme K	1332890	1185350	2766330	2454410	3268300	1545050	2092055	2609400
P04150;P04150-2;P04150-3;P04150-6;P04150-8;P04150-9	P04150;A0A494C0P1;D6RDA9;P04150-10;P04150-2;P04150-3;P04150-5;P04150-6;P04150-7;P04150-8;P04150-9;Q3MSN4	GCR-2_HUMAN;GCR-3_HUMAN;GCR-6_HUMAN;GCR-8_HUMAN;GCR-9_HUMAN;GCR_HUMAN	NR3C1	Glucocorticoid receptor	1809280	2158170	1837030	1764770	2298200	2123060	1.99842e+06	2883740
Q9BV40	Q9BV40;B8ZZT4	VAMP8_HUMAN	VAMP8	Vesicle-associated membrane protein 8	1354360	2043380	2147100	2068360	1911200	1675090	1.86658e+06	3311430
Q8WVB3	Q8WVB3;J3KS46;J3QKL0;Q8WVB3-2	HEXD_HUMAN	HEXD	Hexosaminidase D	2130270	1692840	1965180	1844480	2072280	2029370	1.95574e+06	1806920
P05161	P05161;A0A096LNZ9;A0A096LPJ4	ISG15_HUMAN	ISG15	Ubiquitin-like protein ISG15	2041910	1577610	1883000	1619220	1810980	1799730	1.78874e+06	2426280
Q06210;Q06210-2	Q06210;Q06210-2	GFPT1-2_HUMAN;GFPT1_HUMAN	GFPT1	Glutamine--fructose-6-phosphate aminotransferase [isomerizing] 1	1932660	2173960	1869720	1969670	2119350	2229660	2049170	1877270
Q9UGP4	Q9UGP4;C9JRJ5	LIMD1_HUMAN	LIMD1	LIM domain-containing protein 1	2086200	2020230	1808850	2151030	2150390	2167840	2064090	1567940
P46459	P46459;I3L0N3;P46459-2	NSF_HUMAN	NSF	Vesicle-fusing ATPase	2188250	1724160	2042570	1729270	2008850	2190530	1980605	1913490
Q14739	Q14739;A0A494C1L1;C9JXK0	LBR_HUMAN	LBR	Delta(14)-sterol reductase	1512810	1195270	1664290	1846660	3430860	1425570	1845910	4374490
Q9P2R3;Q9P2R3-4	Q9P2R3;Q9P2R3-2;Q9P2R3-4	ANFY1-4_HUMAN;ANFY1_HUMAN	ANKFY1	Rabankyrin-5	2136040	2286320	2175320	1960550	1734970	2070630	2.06064e+06	1681910
Q86YP4;Q86YP4-3	Q86YP4;C9JGN4;C9JHD7;C9JJK9;C9JMI3;C9JVY3;H7C3H1;Q86YP4-2;Q86YP4-3;V9GY85;V9GYX5	P66A-3_HUMAN;P66A_HUMAN	GATAD2A	Transcriptional repressor p66-alpha	2106250	2015160	1967340	2333240	2240630	2309150	2.16196e+06	1949410
O43566	O43566;H0Y8W3;O43566-4;O43566-5;O43566-6	RGS14_HUMAN	RGS14	Regulator of G-protein signaling 14	1943800	2250730	2240240	2011580	1939030	2015110	2.06675e+06	1881030
P07919	P07919	QCR6_HUMAN	UQCRH	Cytochrome b-c1 complex subunit 6, mitochondrial	1750580	1841650	2153990	2603540	2344950	2522870	2202930	1050010
O43172;O43172-2	O43172;O43172-2	PRP4-2_HUMAN;PRP4_HUMAN	PRPF4	U4/U6 small nuclear ribonucleoprotein Prp4	2093870	2058380	1878700	1863350	1823650	2135650	1975600	1543810
O00567	O00567;A0A494C128;H0Y653;H0YDU4	NOP56_HUMAN	NOP56	Nucleolar protein 56	1395840	1394780	1731480	2230220	2621750	2121020	1.91585e+06	3716970
P06493	P06493;A0A024QZP7;A0A087WZZ9;E5RIU6;P06493-2	CDK1_HUMAN	CDK1	Cyclin-dependent kinase 1	2102560	2090470	1675640	2191110	1318950	1867410	1.87436e+06	2379200
Q70J99	Q70J99;K7EIH3;K7EN81;K7EQ37;Q70J99-2;Q70J99-3	UN13D_HUMAN	UNC13D	Protein unc-13 homolog D	1844700	2089060	2371210	2006190	2091820	1702700	2.01761e+06	2324360
Q96J01	Q96J01;D6RGZ2;Q96J01-2	THOC3_HUMAN	THOC3	THO complex subunit 3	2072260	2281590	1853540	1791900	2197540	1884130	2.01349e+06	1734390
O43324	O43324	MCA3_HUMAN	EEF1E1	Eukaryotic translation elongation factor 1 epsilon-1	1718790	2047180	2095620	2038290	2100530	2045340	2007625	1787180
Q04446	Q04446;E9PGM4	GLGB_HUMAN	GBE1	1,4-alpha-glucan-branching enzyme	1836110	1955990	1674890	2115110	2313780	2137720	2005600	2175270
Q4VC31	Q4VC31;C9JBU9;C9JQ41;H7C525	CCD58_HUMAN	CCDC58	Coiled-coil domain-containing protein 58	1775980	2099630	1581600	2022510	2149660	2090430	1.9533e+06	1420370
Q9BT23	Q9BT23;J3KRR0;J3QL69;J3QQM5	LIMD2_HUMAN	LIMD2	LIM domain-containing protein 2	2351990	2235850	1881720	2080220	1455400	2005550	2.00179e+06	1458070
P09693	P09693;A8MUH3	CD3G_HUMAN	CD3G	T-cell surface glycoprotein CD3 gamma chain	2334000	2335870	2409990	1933700	2203580	1920090	2.18954e+06	1388170
O43678	O43678	NDUA2_HUMAN	NDUFA2	NADH dehydrogenase [ubiquinone] 1 alpha subcomplex subunit 2	2013410	2027690	1786190	1780610	1926640	2230640	1.96086e+06	1546030
Q5JSP0	Q5JSP0	FGD3_HUMAN	FGD3	FYVE, RhoGEF and PH domain-containing protein 3	1992080	2086310	1914820	1800500	1869260	1994730	1942950	1616590
P50749	P50749	RASF2_HUMAN	RASSF2	Ras association domain-containing protein 2	1837000	1936070	2323460	2118030	1955140	2065420	2.03919e+06	1824630
P34896;P34896-2	P34896;A0A087WTD8;J3KRZ5;P34896-2;P34896-3	GLYC-2_HUMAN;GLYC_HUMAN	SHMT1	Serine hydroxymethyltransferase, cytosolic	2330670	2202100	1940600	1603600	2523300	1209280	1.96826e+06	1869620
O60826	O60826	CCD22_HUMAN	CCDC22	Coiled-coil domain-containing protein 22	2215880	2149390	1958450	1951150	1973720	1995870	2.04074e+06	1573320
Q5R3I4	Q5R3I4	TTC38_HUMAN	TTC38	Tetratricopeptide repeat protein 38	1984840	1876450	1580570	1659880	2380450	2495020	1.9962e+06	1984860
Q9Y316;Q9Y316-3	Q9Y316;Q9Y316-2;Q9Y316-3	MEMO1-3_HUMAN;MEMO1_HUMAN	MEMO1	Protein MEMO1	2179070	1920370	1942440	1873380	1896210	1932920	1.9574e+06	1800450
P04233-2	P04233;H0YBZ2;P04233-2	HG2A-2_HUMAN	CD74	Isoform of P04233, Isoform 2 of HLA class II histocompatibility antigen gamma chain	1630430	1477800	1776500	2878700	1550140	1562770	1.81272e+06	2809970
Q99615;Q99615-2	Q99615;K7EIH8;K7EPP7;K7ESP1;Q99615-2	DNJC7-2_HUMAN;DNJC7_HUMAN	DNAJC7	DnaJ homolog subfamily C member 7	1817510	1879220	2067780	2236330	1819540	2009650	1.97167e+06	2031290
P02788;P02788-2	P02788;E7EQB2;E7ER44;P02788-2	TRFL-2_HUMAN;TRFL_HUMAN	LTF	Lactotransferrin	1440270	1243950	1097150	1704160	857120	1847830	1365080	7758750
Q15653;Q15653-2	Q15653;G5E9C2;I3L4X3;Q15653-2	IKBB-2_HUMAN;IKBB_HUMAN	NFKBIB	NF-kappa-B inhibitor beta	1889460	2083750	2109520	2319550	2240920	2386480	2.17161e+06	1322250
Q99961	Q99961;Q99962;M0QYE0;M0R0I3;Q99961-3	SH3G1_HUMAN	SH3GL1	Endophilin-A2	2403690	1979000	2036620	1827530	1849610	1793710	1.98169e+06	1908780
O94776	O94776	MTA2_HUMAN	MTA2	Metastasis-associated protein MTA2	1682750	1677190	1636610	2210560	2552960	2240730	2.00013e+06	2826310
P55327;P55327-2;P55327-3;P55327-4;P55327-5;P55327-6;P55327-7	P55327;E5RFR7;H0YC44;P55327-2;P55327-3;P55327-4;P55327-5;P55327-6;P55327-7;P55327-8;H0YC42	TPD52-2_HUMAN;TPD52-3_HUMAN;TPD52-4_HUMAN;TPD52-5_HUMAN;TPD52-6_HUMAN;TPD52-7_HUMAN;TPD52_HUMAN	TPD52	Tumor protein D52	1817850	1870810	1759960	1638720	2179430	2426330	1948850	2155420
P31483	P31483;C9JTN7;F8W8I6;P31483-2;P31483-3	TIA1_HUMAN	TIA1	Nucleolysin TIA-1 isoform p40	1918720	2011580	1874200	2015280	1839960	2009680	1.9449e+06	1708790
P01903	A0A0G2JMH6;P01903;P01906;A0A0G2JH46;A0A140TA34;A0A1W2PP70;Q08AS3;Q30118;Q5Y7H0	DRA_HUMAN	HLA-DRA	HLA class II histocompatibility antigen, DR alpha chain	1268730	1447520	1871990	3662960	1431010	1645440	1.88794e+06	1690260
P19388	P19388;A0A087WVZ9;A0A0A0MQR7	RPAB1_HUMAN	POLR2E	DNA-directed RNA polymerases I, II, and III subunit RPABC1	2202500	1989790	1846460	1974310	1787660	2076570	1.97955e+06	1524090
Q9H6Z4;Q9H6Z4-2;Q9H6Z4-3	Q9H6Z4;B7Z7F3;K7EIJ4;Q9H6Z4-2;Q9H6Z4-3	RANB3-2_HUMAN;RANB3-3_HUMAN;RANB3_HUMAN	RANBP3	Ran-binding protein 3	1926570	2206120	2079310	2218790	2234700	2191450	2.14282e+06	1124470
O95816	O95816;O95816-2	BAG2_HUMAN	BAG2	BAG family molecular chaperone regulator 2	1967330	2209030	1947920	1619980	2402050	2107920	2.04237e+06	1681990
Q14511;Q14511-3	Q14511;A0A087WUD2;Q14511-3	CASL-3_HUMAN;CASL_HUMAN	NEDD9	Enhancer of filamentation 1	1927000	1891420	2072710	1944570	1639450	2020950	1.91602e+06	2332290
Q9HCS7	Q9HCS7	SYF1_HUMAN	XAB2	Pre-mRNA-splicing factor SYF1	1887970	2340110	2271400	2225420	1765290	2045570	2.08929e+06	2085490
Q9P016	Q9P016	THYN1_HUMAN	THYN1	Thymocyte nuclear protein 1	1597630	1771830	1907350	1679050	2183950	2128410	1.87804e+06	2428580
Q5TDH0;Q5TDH0-3	Q5TDH0;H0YI90;H0YII4;Q5TDH0-2;Q5TDH0-3	DDI2-3_HUMAN;DDI2_HUMAN	DDI2	Protein DDI1 homolog 2	1709150	2072940	1838060	2122580	2077560	2230540	2.00847e+06	1538410
Q92905	Q92905;E5RHF2;E5RHH5	CSN5_HUMAN	COPS5	COP9 signalosome complex subunit 5	2018140	2071630	2052600	1921840	2030600	2253890	2.05812e+06	1471900
Q96JD6;Q96JD6-4	Q96JD6;G3V1C1;Q96JD6-4	AKCL2-4_HUMAN;AKCL2_HUMAN	AKR1E2	1,5-anhydro-D-fructose reductase		6247360		5571900			5909630
Q9BZK7	O60907;Q9BQ87;Q9BZK7;A0A0D9SF63;A0A2R8YFW3;A0A494C153;O60907-2	TBL1R_HUMAN	TBL1XR1	F-box-like/WD repeat-containing protein TBL1XR1	1966400	2139780	1863560	2207070	2190640	2240970	2.1014e+06	1223020
Q03013;Q03013-2	Q03013;A0A0A0MR85;A6NNT0;Q03013-2;Q03013-3	GSTM4-2_HUMAN;GSTM4_HUMAN	GSTM4	Glutathione S-transferase Mu 4		3426230	2971390	1596920		1905340	2474970	2801050
Q9NY12;Q9NY12-2	Q9NY12;Q9NY12-2	GAR1-2_HUMAN;GAR1_HUMAN	GAR1	H/ACA ribonucleoprotein complex subunit 1	2034700	1883250	1688360	2011260	2221840	2231310	2.01179e+06	1673700
Q00534	Q00534	CDK6_HUMAN	CDK6	Cyclin-dependent kinase 6	1848420	1931130	2167450	2085930	1967900	2011180	2.002e+06	1935260
Q9Y371;Q9Y371-2	Q9Y371;A0A087WW40;Q9Y371-2	SHLB1-2_HUMAN;SHLB1_HUMAN	SH3GLB1	Endophilin-B1	1940770	1673080	1967060	1690610	1824770	1995400	1848615	2015430
Q53HC9	Q53HC9;A8MUM1;C9JVR6	EIPR1_HUMAN	EIPR1	EARP and GARP complex-interacting protein 1	1992360	2463800	1912560	2151930	2309010	2199850	2171585	1515240
Q9NZK5	Q9NZK5;A0A087X0I3;B4E3Q4;Q9NZK5-2	ADA2_HUMAN	ADA2	Adenosine deaminase 2	1623930	1746610	2971190	1333260	1452160	1601380	1.78809e+06	2416360
P41226	P41226	UBA7_HUMAN	UBA7	Ubiquitin-like modifier-activating enzyme 7	1557570	1990000	2145240	1725730	2420560	1814180	1.94221e+06	1828640
Q7Z3D6;Q7Z3D6-2	Q7Z3D6;A0A0C4DGD4;H0YB09;H0YB62;Q7Z3D6-2;Q7Z3D6-3;Q7Z3D6-4;Q7Z3D6-5	GLUCM-2_HUMAN;GLUCM_HUMAN	DGLUCY	D-glutamate cyclase, mitochondrial	2153210	1678240		1321010	2186800	3053040	2078460	2138910
O95168	O95168;C9JXQ9;F2Z3P9;O95168-2	NDUB4_HUMAN	NDUFB4	NADH dehydrogenase [ubiquinone] 1 beta subcomplex subunit 4	1302110	1689690	1953440	1887100	2093240	1957180	1.81379e+06	2758510
O94953	O94953;A0A0C4DFL8;F5GX28;O94953-2	KDM4B_HUMAN	KDM4B	Lysine-specific demethylase 4B	1316990	1278590	2354610	2551170	4177940	2663250	2390425	2348640
Q6XQN6	Q6XQN6;C9J8U2;G5E977;Q6XQN6-2	PNCB_HUMAN	NAPRT	Nicotinate phosphoribosyltransferase	1309240	2309270	2533000	2078000	1952320	1288190	1911670	1954690
P35249	P35249;C9J8M3;C9JTT7;C9JXZ7;C9JZI1;P35249-2	RFC4_HUMAN	RFC4	Replication factor C subunit 4	1851310	1877010	1721580	2112420	2199100	1810500	1.92865e+06	2081670
Q4G176	Q4G176;A0A3B3ISK9;F5H362;F5H5A1;F5H755	ACSF3_HUMAN	ACSF3	Acyl-CoA synthetase family member 3, mitochondrial	2031970	1953930	1494290	1854770	1849300	2043770	1.87134e+06	1540120
Q9NZB2;Q9NZB2-6	Q9NZB2;Q9NZB2-2;Q9NZB2-4;Q9NZB2-5;Q9NZB2-6	F120A-6_HUMAN;F120A_HUMAN	FAM120A	Constitutive coactivator of PPAR-gamma-like protein 1	1820970	1985110	2184040	2207360	2085960	1713440	1999480	2048770
O96000	O96000;H3BPJ9	NDUBA_HUMAN	NDUFB10	NADH dehydrogenase [ubiquinone] 1 beta subcomplex subunit 10	1618300	1784390	1830050	1850090	1794680	1727090	1.76743e+06	1972770
Q15631	Q15631;A0A0J9YVW2;E9PGT1;H7C1D4;Q15631-2	TSN_HUMAN	TSN	Translin	1752830	2128950	1918110	1852980	1880040	1979090	1.91867e+06	1850960
P54619;P54619-2;P54619-3	P54619;Q9UGJ0;A0A494C068;A0A494C123;A0A494C1K7;E9PGP6;F8VYY9;H0YHF8;P54619-2;P54619-3;Q9UGJ0-2;Q9UGJ0-3	AAKG1-2_HUMAN;AAKG1-3_HUMAN;AAKG1_HUMAN	PRKAG1	5'-AMP-activated protein kinase subunit gamma-1	1647330	1815470	2058190	2203410	1993400	1953630	1.94524e+06	1905370
P08236;P08236-2	P08236;P08236-2;P08236-3	BGLR-2_HUMAN;BGLR_HUMAN	GUSB	Beta-glucuronidase	1887990	1534710	1755150	1633990	1907150	2248760	1.82796e+06	2376590
Q8WU39	Q8WU39;Q8WU39-3	MZB1_HUMAN	MZB1	Marginal zone B- and B1-cell-specific protein	2327280	1455040	1303470	2079050	2908900	2102570	2029385	1797400
P36969;P36969-2	P36969;A0A087WT12;A0A087X2I2;K7ERP4;P36969-2	GPX4-2_HUMAN;GPX4_HUMAN	GPX4	Phospholipid hydroperoxide glutathione peroxidase	1577040	1652030	1803840	1933710	1841720	2657810	1911025	1191060
Q99536	Q99536;K7ESA3;Q99536-2;Q99536-3	VAT1_HUMAN	VAT1	Synaptic vesicle membrane protein VAT-1 homolog	1793120	1872720	2063630	1588190	1782010	2160260	1876655	1757980
P33176	O60282;P33176;Q12840;A0A0G2JMZ6	KINH_HUMAN	KIF5B	Kinesin-1 heavy chain	1663100	1761350	2244380	1997160	2119800	1802270	1.93134e+06	2305150
P52788	P52788;H7C2R7;P52788-2	SPSY_HUMAN	SMS	Spermine synthase	1673170	1673380	1589090	2154640	2225500	1873510	1.86488e+06	2070330
O76071	O76071	CIAO1_HUMAN	CIAO1	Probable cytosolic iron-sulfur protein assembly protein CIAO1	2064340	1976700	1849330	2162070	2011440	1915830	1.99662e+06	1297010
P17812	P17812;Q9NRF8;A0A3B3IRI2;A0A3B3IRQ8;A0A3B3ITB8;A0A3B3ITF6;A0A3B3ITH9	PYRG1_HUMAN	CTPS1	CTP synthase 1	2015950	2093430	1791600	2041090	2149060	1849810	1.99016e+06	1441980
O75439	O75439;F8WAZ6;F8WBE1;F8WEA6;G3V0E4	MPPB_HUMAN	PMPCB	Mitochondrial-processing peptidase subunit beta	1867320	1959990	1879950	2150600	1987450	1977150	1970410	1583660
Q6Y288	Q6Y288	B3GLT_HUMAN	B3GLCT	Beta-1,3-glucosyltransferase	2663340	2534400	1670100	1689050	1643740	1928490	2021520	887474
O43920	O43920	NDUS5_HUMAN	NDUFS5	NADH dehydrogenase [ubiquinone] iron-sulfur protein 5	1450300	1608810	1865340	1834110	2144920	2000870	1.81739e+06	2571750
Q9NWZ3	Q9NWZ3;A0A0R4J2F4;Q9NWZ3-2	IRAK4_HUMAN	IRAK4	Interleukin-1 receptor-associated kinase 4	2016610	2084970	2007000	1871520	2200880	2003820	2030800	1458530
Q9UMX5	Q9UMX5	NENF_HUMAN	NENF	Neudesin	1839160	2011210	1617860	2336690	1985170	1874930	1944170	2260640
P02792	P02792	FRIL_HUMAN	FTL	Ferritin light chain	1812590	1103090	1992810	1916680	1704790	2171760	1783620	2935700
Q8WWY3	Q8WWY3;E7EVX8	PRP31_HUMAN	PRPF31	U4/U6 small nuclear ribonucleoprotein Prp31	1738090	1869080	1923500	1933470	2050580	2014980	1.92162e+06	1653680
O14929	O14929;O14929-2	HAT1_HUMAN	HAT1	Histone acetyltransferase type B catalytic subunit	2008020	2144820	1831100	2288080	1745200	1574930	1932025	2196980
P98171;P98171-2	P98171;E7EQN5;E9PCM6;H7C3K8;P98171-2	RHG04-2_HUMAN;RHG04_HUMAN	ARHGAP4	Rho GTPase-activating protein 4	1854760	1843510	2208590	1654300	1928900	1790360	1880070	2080560
Q9Y6G9	Q9Y6G9;E9PHI6	DC1L1_HUMAN	DYNC1LI1	Cytoplasmic dynein 1 light intermediate chain 1	2096970	1945950	1924760	1796990	1940610	1963350	1.94477e+06	1430370
P30876	P30876;A0A1W2PPT5;C9J2Y9;C9J4M6	RPB2_HUMAN	POLR2B	DNA-directed RNA polymerase II subunit RPB2	1833370	1890880	2053930	1882690	1861850	1765850	1.88143e+06	2337060
Q9UPN3	Q9UPN3;E9PLY5;E9PNZ4;H0Y390;H3BPE1;H3BQK9;Q9UPN3-2;Q9UPN3-3;Q9UPN3-4	MACF1_HUMAN	MACF1	Microtubule-actin cross-linking factor 1, isoforms 1/2/3/5	1698310	1952710	1980190	2234600	1960170	1487760	1.88562e+06	2506940
O95373	O95373	IPO7_HUMAN	IPO7	Importin-7	2000360	1944310	1850960	2216810	1853100	1727540	1932180	1695910
Q8IXQ6-2	Q8IXQ6;G5E9U8;Q8IXQ6-2	PARP9-2_HUMAN	PARP9	Isoform of Q8IXQ6, Isoform 2 of Protein mono-ADP-ribosyltransferase PARP9	1629790	2105850	1838720	1856380	1552520	1521010	1.75071e+06	2259720
O15067	O15067;H0YGH1	PUR4_HUMAN	PFAS	Phosphoribosylformylglycinamidine synthase	1918120	2131540	1687020	1795100	2231770	1929230	1.9488e+06	1494710
P14735	P14735;A0A3B3ISG5;Q5T5N3	IDE_HUMAN	IDE	Insulin-degrading enzyme	2090950	1960360	2076830	1937410	1690150	1760980	1.91945e+06	1844840
O43583	O43583	DENR_HUMAN	DENR	Density-regulated protein	1399810	1521510	1669940	1735990	2306290	1638510	1.71201e+06	3497310
P31689	P31689	DNJA1_HUMAN	DNAJA1	DnaJ homolog subfamily A member 1	1605850	1604370	1786760	2027090	1589000	1836300	1.74156e+06	2242080
P53990;P53990-2;P53990-3;P53990-4;P53990-5	P53990;H3BMU1;H3BUI0;J3KR23;P53990-2;P53990-3;P53990-4;P53990-5;P53990-6	IST1-2_HUMAN;IST1-3_HUMAN;IST1-4_HUMAN;IST1-5_HUMAN;IST1_HUMAN	IST1	IST1 homolog	1805140	1864680	2124250	1765400	1763690	1986220	1.8849e+06	1920330
Q13409-2;Q13409-3	Q13409;Q13409-2;Q13409-3;Q13409-5;Q13409-6;Q13409-7	DC1I2-2_HUMAN;DC1I2-3_HUMAN	DYNC1I2	Isoform of Q13409, Isoform 2B of Cytoplasmic dynein 1 intermediate chain 2	1823770	1977480	1984160	1870510	2034370	1865620	1925985	1754420
P31350;P31350-2	P31350;A0A286YFD6;P31350-2	RIR2-2_HUMAN;RIR2_HUMAN	RRM2	Ribonucleoside-diphosphate reductase subunit M2	2074290	1817320	1757500	2458800	1395390	2302390	1967615	1762120
P05771-2	P05771;I3L148;P05771-2	KPCB-2_HUMAN	PRKCB	Isoform of P05771, Isoform Beta-II of Protein kinase C beta type	1778320	1955970	1906770	1780850	2074870	1965340	1.91035e+06	1622790
Q96T51	Q96T51;H0Y9Y8;J3KPP6;Q96T51-2;Q96T51-3	RUFY1_HUMAN	RUFY1	RUN and FYVE domain-containing protein 1	1814850	2338620	1944140	1922290	2009270	1795200	1.97073e+06	1685790
P41227	P41227;Q9BSU3;A8MWP7;C9JN83;C9JW55;F8W808;H0Y8T0;P41227-2	NAA10_HUMAN	NAA10	N-alpha-acetyltransferase 10	1822230	1909170	1769030	2056920	1941130	1847710	1.89103e+06	1648550
P23919	P23919;H7BZ20;H7C312;P23919-2	KTHY_HUMAN	DTYMK	Thymidylate kinase	2097120	1945640	1655070	1975840	1898680	1842650	1902500	1514240
Q9Y2X3	Q9Y2X3	NOP58_HUMAN	NOP58	Nucleolar protein 58	1389450	1518120	1746760	2024870	2195210	1766390	1.77347e+06	2963000
O43760;O43760-2	O43760;K7ELS8;O43760-2	SNG2-2_HUMAN;SNG2_HUMAN	SYNGR2	Synaptogyrin-2	1776580	2138750	2007270	1877300	1530670	1624820	1.8259e+06	1652840
P20036	P20036;A0A140T8Z9;A0A140T900;A0A140T909;A0A140T914;A0A140T961;A0A140T968;A0A140T977;A0A140T980;A0A140T992;A0A140T9A6;A0A140T9D6;A0A140T9F8;A0A140T9G7;A0A140T9G9;A0A140T9H1;A0A140T9J4;A0A140T9R4;A0A140T9U1;A0A140T9U4;A0A140T9Y8;A0A140T9Y9;E9PMV2;H0Y6F8;J3KQ99	DPA1_HUMAN	HLA-DPA1	HLA class II histocompatibility antigen, DP alpha 1 chain	1319220	1526060	2969080	2071270	1354500	2307840	1.92466e+06	1419190
P26885	P26885;A0A494C1N0	FKBP2_HUMAN	FKBP2	Peptidyl-prolyl cis-trans isomerase FKBP2	1837190	1501300	1814930	1687890	1744830	1927480	1752270	2206930
P21291	P21291;E9PS42	CSRP1_HUMAN	CSRP1	Cysteine and glycine-rich protein 1	1965840	1849660	1996380	1841290	1805740	1711010	1.86165e+06	1743990
Q99447;Q99447-3	Q99447;I3L1L9;I3L1R7;I3L2Q1;Q99447-2;Q99447-3;Q99447-4	PCY2-3_HUMAN;PCY2_HUMAN	PCYT2	Ethanolamine-phosphate cytidylyltransferase	2098520	2074430	1895090	1840320	1815070	1964960	1948065	1655730
[truncated: 3,831 more rows]

## Sheet: S TABLE 2C -Unique to HIV WT
Genes	MOCK	HIV WT
env	0	2783040
gag	0	1151240
[truncated: 49 more rows]

## Sheet: S TABLE 2D - HIV WT CLUSTERS
Table. Top 8 clusters with their representative enriched terms (one per cluster). "Count" is the number of genes in the user-provided lists with membership in the given ontology term. "%" is the percentage of all of the user-provided genes that are found in the given ontology term (only input genes with at least one ontology term annotation are included in the calculation). "Log10(P)" is the p-va…
[truncated: 9 more rows]

[truncated: 4 more sheets: S TABLE 3A, S TABLE 3B, S TABLE 3C, S TABLE 3D]
